# Supplementary material for: Human A-to-I RNA editing SNP loci are enriched in GWAS signals for autoimmune diseases and under balancing selection
Source: Genome Biol. 2020 Nov 30;21:288. doi: 10.1186/s13059-020-02205-x (PMC7702712; doi:10.1186/s13059-020-02205-x)
Supplement: Supplementary file 2 — Additional file 2: Table S1. The list of GTEx data used for analysis. [file 13059_2020_2205_MOESM2_ESM.xlsx]

## Sheet: Sheet1
Table S1. The list of GTEx data used for analysis.
SRR ID	GTEx ID	Tissue	A-to-G/T-to-C ratio
SRR1068832	GTEX-UJMC-0426-SM-4IHJF	Blood Vessel	1
SRR1069097	GTEX-XV7Q-2626-SM-4BRVA	Adipose Tissue	0.923077
SRR1069141	GTEX-U8XE-1526-SM-4E3HT	Liver	0.833333
SRR1069188	GTEX-XLM4-2926-SM-4AT59	Brain	0.8
SRR1069638	GTEX-XUZC-1126-SM-4BOPZ	Adipose Tissue	1
SRR1069850	GTEX-XGQ4-1226-SM-4AT67	Colon	1
SRR1069943	GTEX-VJYA-2126-SM-4KL1O	Colon	0.706897
SRR1069991	GTEX-PWN1-1426-SM-48TDF	Colon	0.916667
SRR1070086	GTEX-N7MS-0526-SM-4E3JP	Nerve	0.931034
SRR1070111	GTEX-RUSQ-0326-SM-47JWS	Blood Vessel	0.9
SRR1070133	GTEX-WFON-1526-SM-4LVMP	Small Intestine	1
SRR1070159	GTEX-T2YK-0326-SM-4DM7D	Nerve	0.875
SRR1070208	GTEX-XV7Q-2326-SM-4BRVZ	Breast	0.882353
SRR1070260	GTEX-XOT4-0726-SM-4GIAW	Breast	0.878049
SRR1070308	GTEX-PWCY-0426-SM-48TCW	Blood Vessel	1
SRR1070641	GTEX-T6MN-1126-SM-4DM71	Blood Vessel	0.923077
SRR1070689	GTEX-RN64-1826-SM-48FDV	Liver	0.857143
SRR1070713	GTEX-XYKS-1826-SM-4E3JV	Adipose Tissue	0.888889
SRR1070738	GTEX-RUSQ-2026-SM-4GIAK	Breast	0.722222
SRR1070986	GTEX-WZTO-0011-R6B-SM-4E3J6	Brain	0.5
SRR1071084	GTEX-S7SE-0826-SM-4AT4D	Breast	0.954545
SRR1071289	GTEX-X4XY-0011-R8A-SM-46MVC	Brain	0.25
SRR1071313	GTEX-VUSG-0626-SM-4KL1Z	Blood Vessel	0.777778
SRR1071403	GTEX-WH7G-0002-SM-4LVN9	Blood	0.888889
SRR1071453	GTEX-XUYS-0226-SM-47JX1	Adipose Tissue	0.916667
SRR1071644	GTEX-V955-0926-SM-4JBJ8	Blood Vessel	0.916667
SRR1071668	GTEX-R53T-0326-SM-48FEC	Liver	0.857143
SRR1071856	GTEX-Q2AH-0626-SM-48TZJ	Blood Vessel	0.857143
SRR1071880	GTEX-X261-0011-R8A-SM-4E3I5	Brain	0.833333
SRR1072031	GTEX-W5WG-2226-SM-4LMI3	Blood Vessel	0.96
SRR1072078	GTEX-XUW1-1126-SM-4BONZ	Blood Vessel	0.857143
SRR1072178	GTEX-XMD1-0011-R5A-SM-4AT47	Brain	0.888889
SRR1072247	GTEX-X638-0226-SM-47JZ9	Adipose Tissue	1
SRR1072367	GTEX-XMD1-0011-R10A-SM-4AT4A	Brain	1
SRR1072504	GTEX-WZTO-0011-R8A-SM-4E3II	Brain	0.666667
SRR1072578	GTEX-SE5C-1526-SM-4BRWU	Colon	0.875
SRR1072602	GTEX-VJYA-0926-SM-4KL1N	Small Intestine	0.714286
SRR1072749	GTEX-PX3G-0426-SM-48U1C	Blood Vessel	1
SRR1072797	GTEX-X585-0011-R8A-SM-46MUX	Brain	1
SRR1072948	GTEX-PX3G-3026-SM-48TZR	Blood Vessel	0.944444
SRR1073143	GTEX-X585-0011-R3B-SM-46MVG	Brain	0.5
SRR1073217	GTEX-XMK1-1726-SM-4B64Z	Colon	0.761905
SRR1073413	GTEX-XBED-0003-SM-47JWP	Blood	0.851852
SRR1073435	GTEX-S33H-1626-SM-4AD68	Liver	0.933333
SRR1073655	GTEX-Q734-1126-SM-48TZY	Colon	0.909091
SRR1073705	GTEX-XQ3S-0126-SM-4BOO9	Blood Vessel	1
SRR1073755	GTEX-OHPN-0011-R9A-SM-4DXUH	Brain	0.73913
SRR1073923	GTEX-XV7Q-0626-SM-4BRV5	Blood Vessel	1
SRR1073971	GTEX-TKQ1-0626-SM-4DXTS	Colon	0.8
SRR1074239	GTEX-R53T-1326-SM-48FCQ	Colon	0.923077
SRR1074314	GTEX-UJHI-1126-SM-4IHLN	Colon	0.666667
SRR1074337	GTEX-XAJ8-0726-SM-47JY5	Colon	1
SRR1074478	GTEX-QDVJ-0626-SM-48U1T	Blood Vessel	0.714286
SRR1074550	GTEX-XYKS-2526-SM-4BOPX	Nerve	0.733333
SRR1074622	GTEX-UPK5-1526-SM-4JBJA	Blood Vessel	1
SRR1074790	GTEX-XPVG-0926-SM-4B651	Blood Vessel	0.56
SRR1074860	GTEX-SE5C-2126-SM-4BRUJ	Breast	1
SRR1075028	GTEX-RWS6-0526-SM-4GIAJ	Blood Vessel	0.7
SRR1075078	GTEX-VJYA-2026-SM-4KL1K	Colon	0.928571
SRR1075102	GTEX-UTHO-2426-SM-4JBHD	Liver	0.909091
SRR1075384	GTEX-T2IS-1126-SM-4DM6Z	Nerve	0.857143
SRR1075484	GTEX-XMD1-0826-SM-4AT52	Breast	0.967742
SRR1075579	GTEX-S32W-0426-SM-4AD6H	Blood Vessel	1
SRR1075683	GTEX-X585-0002-SM-46MVA	Blood	0.636364
SRR1075804	GTEX-XBEC-1526-SM-4AT68	Liver	0.75
SRR1075825	GTEX-XPT6-2126-SM-4B66P	Nerve	0.755102
SRR1076022	GTEX-X4XY-1626-SM-46MVN	Liver	0.923077
SRR1076046	GTEX-XGQ4-1326-SM-4GIDU	Small Intestine	0.583333
SRR1076343	GTEX-R53T-0826-SM-48FCP	Blood Vessel	0.933333
SRR1076441	GTEX-REY6-2426-SM-48FF5	Breast	0.928571
SRR1076465	GTEX-XPVG-1726-SM-4B65W	Small Intestine	0.846154
SRR1076916	GTEX-RU72-0226-SM-46MUD	Blood Vessel	0.785714
SRR1076940	GTEX-T6MO-0826-SM-4DM51	Colon	1
SRR1077066	GTEX-XXEK-1926-SM-4BRVD	Colon	1
SRR1077090	GTEX-SJXC-1126-SM-4DM6Y	Blood Vessel	1
SRR1077139	GTEX-U3ZH-1426-SM-4DXSR	Breast	0.916667
SRR1077380	GTEX-X4EO-2726-SM-4E3HS	Colon	0.777778
SRR1077405	GTEX-X4XY-0011-R10B-SM-46MWS	Brain	1
SRR1077667	GTEX-TML8-1326-SM-4DXTO	Colon	1
SRR1077687	GTEX-XLM4-0011-R4B-SM-4AT5C	Brain	0.5
SRR1078258	GTEX-U3ZN-1926-SM-4DXSG	Breast	1
SRR1078278	GTEX-S7SF-1926-SM-4AT5B	Colon	0.961538
SRR1078323	GTEX-VUSG-2826-SM-4KKZM	Blood Vessel	0.941176
SRR1078347	GTEX-XMD1-0011-R3B-SM-4AT5R	Brain	1
SRR1078439	GTEX-WCDI-0426-SM-4GIAL	Blood Vessel	0.916667
SRR1078465	GTEX-WFG7-0626-SM-4LMK6	Blood Vessel	0.857143
SRR1078586	GTEX-WFON-0526-SM-4LVLY	Blood Vessel	0.833333
SRR1078834	GTEX-XBED-2426-SM-4AT4O	Blood Vessel	1
SRR1078879	GTEX-X585-0011-R2B-SM-46MVF	Brain	0.833333
SRR1078903	GTEX-XGQ4-2426-SM-4AT55	Blood Vessel	0.818182
SRR1078948	GTEX-QDVJ-1326-SM-48U1X	Colon	0.636364
SRR1079023	GTEX-UJHI-0226-SM-4IHJL	Blood Vessel	0.923077
SRR1079168	GTEX-XLM4-0011-R9A-SM-4AT45	Brain	0.666667
SRR1079189	GTEX-SE5C-0426-SM-4BRUI	Blood Vessel	0.916667
SRR1079330	GTEX-QDVN-0126-SM-4GIC9	Blood Vessel	0.727273
SRR1079404	GTEX-R55G-0426-SM-48FDH	Blood Vessel	0.882353
SRR1079502	GTEX-U3ZH-0426-SM-4DXSE	Blood Vessel	1
SRR1079591	GTEX-XLM4-0011-R2B-SM-4AT5Z	Brain	0.9
SRR1079948	GTEX-WXYG-2226-SM-4E3IM	Breast	0.8
SRR1079998	GTEX-V1D1-0326-SM-4JBIY	Blood Vessel	0.909091
SRR1080117	GTEX-WFON-1726-SM-4LVMQ	Liver	0.833333
SRR1080148	GTEX-S4Z8-0626-SM-4AD6J	Blood Vessel	0.85
SRR1080172	GTEX-QVJO-0011-R8A-SM-447C7	Brain	0.428571
SRR1080484	GTEX-XOT4-0426-SM-4B66T	Blood Vessel	0.593985
SRR1080835	GTEX-X4XX-0011-R8B-SM-46MWM	Brain	1
SRR1080927	GTEX-X4XX-0011-R11A-SM-46MWQ	Brain	1
SRR1081068	GTEX-XXEK-1826-SM-4BRVC	Colon	0.9
SRR1081116	GTEX-XBED-1526-SM-4AT5W	Colon	1
SRR1081137	GTEX-UPJH-0926-SM-4IHKA	Blood Vessel	0.970588
SRR1081184	GTEX-SJXC-1226-SM-4DM78	Liver	0.833333
SRR1081332	GTEX-PWCY-1026-SM-48TD4	Colon	1
SRR1081473	GTEX-U3ZN-0426-SM-4DXSH	Blood Vessel	1
SRR1081493	GTEX-WFG7-1526-SM-4LVMG	Colon	0.7
SRR1081519	GTEX-XYKS-0426-SM-4BRW4	Blood Vessel	0.8
SRR1081543	GTEX-RTLS-0726-SM-46MV4	Blood Vessel	0.909091
SRR1081813	GTEX-XYKS-2226-SM-4E3IU	Colon	0.62963
SRR1081910	GTEX-XPT6-0326-SM-4B66V	Blood Vessel	0.647059
SRR1081961	GTEX-TKQ1-1226-SM-4GICJ	Blood Vessel	0.827586
SRR1082059	GTEX-XMD1-0526-SM-4AT4Z	Nerve	0.969697
SRR1082151	GTEX-RWSA-1426-SM-47JXA	Liver	0.956522
SRR1082238	GTEX-S4P3-1226-SM-4AD4Y	Colon	1
SRR1082283	GTEX-REY6-1126-SM-48FDU	Blood Vessel	0.462264
SRR1082328	GTEX-X585-0011-R5A-SM-46MVI	Brain	1
SRR1082376	GTEX-X5EB-2426-SM-4E3HX	Adipose Tissue	0.92
SRR1082401	GTEX-XUYS-0426-SM-47JX3	Blood Vessel	0.894737
SRR1082759	GTEX-X261-0011-R6B-SM-4E3J8	Brain	0.555556
SRR1082833	GTEX-WFG8-0001-SM-4LVN8	Blood	1
SRR1082859	GTEX-Q2AG-0326-SM-48U1O	Breast	0.971429
SRR1082883	GTEX-X88G-0226-SM-4GIE4	Adipose Tissue	0.857143
SRR1083052	GTEX-S32W-2026-SM-4AD6E	Breast	0.923077
SRR1083076	GTEX-PSDG-1026-SM-48TCV	Blood Vessel	0.851852
SRR1083125	GTEX-Q2AH-1226-SM-48TZL	Colon	0.916667
SRR1083286	GTEX-S95S-0226-SM-4B656	Blood Vessel	0.818182
SRR1083456	GTEX-T5JW-1126-SM-4DM5V	Colon	0.888889
SRR1083504	GTEX-WFG8-1726-SM-4LVM6	Colon	0.615385
SRR1083604	GTEX-XQ8I-1326-SM-4BOPV	Blood Vessel	0.964286
SRR1083678	GTEX-XBED-1726-SM-47JYO	Colon	0.785714
SRR1083868	GTEX-W5WG-2426-SM-4LMI6	Colon	0.882353
SRR1083918	GTEX-XGQ4-1026-SM-4AT4L	Adipose Tissue	0.818182
SRR1083959	GTEX-QDT8-0626-SM-48TYW	Breast	0.869565
SRR1083983	GTEX-RTLS-1326-SM-46MUN	Liver	0.933333
SRR1084007	GTEX-XMK1-0001-SM-4B64F	Blood	0.953488
SRR1084276	GTEX-UJMC-0626-SM-4IHJQ	Blood Vessel	0.916667
SRR1084460	GTEX-T8EM-0426-SM-4DM7E	Blood Vessel	1
SRR1084484	GTEX-XMD1-0011-R2B-SM-4AT5N	Brain	1
SRR1084505	GTEX-W5WG-2026-SM-4LMIB	Colon	0.823529
SRR1084626	GTEX-UJHI-0326-SM-4IHJE	Blood Vessel	0.863636
SRR1084649	GTEX-X261-0011-R10B-SM-4E3JT	Brain	0.5
SRR1084816	GTEX-XQ8I-0826-SM-4BOOE	Blood Vessel	0.894737
SRR1084842	GTEX-WZTO-0011-R10B-SM-4E3KB	Brain	1
SRR1085015	GTEX-X585-0011-R4B-SM-46MVH	Brain	1
SRR1085235	GTEX-QDVN-1326-SM-48TZ3	Colon	1
SRR1085259	GTEX-WH7G-1326-SM-4LVMS	Colon	1
SRR1085285	GTEX-XPVG-2726-SM-4B66W	Adipose Tissue	0.512821
SRR1085426	GTEX-XXEK-0004-SM-4BRWO	Blood	1
SRR1085495	GTEX-X4XX-0011-R10B-SM-46MWO	Brain	1
SRR1085712	GTEX-X62O-1626-SM-46MW9	Blood Vessel	0.954545
SRR1085782	GTEX-XMD1-0011-R9A-SM-4AT49	Brain	1
SRR1085850	GTEX-X4XX-0011-R3B-SM-46MWK	Brain	0.5
SRR1086164	GTEX-RM2N-0926-SM-48FD1	Colon	0.846154
SRR1086328	GTEX-XGQ4-0004-SM-4AT5S	Blood	0.952381
SRR1086349	GTEX-U3ZH-0626-SM-4DXT3	Blood Vessel	0.785714
SRR1086393	GTEX-QXCU-0926-SM-48FEP	Blood Vessel	1
SRR1086538	GTEX-XMK1-1126-SM-4IHJ8	Breast	0.875
SRR1086611	GTEX-S4Q7-1326-SM-4AD74	Blood Vessel	0.869565
SRR1086635	GTEX-XMD1-0011-R8A-SM-4AT48	Brain	1
SRR1086680	GTEX-XMD1-2826-SM-4AT5F	Brain	0.944444
SRR1086772	GTEX-S341-1526-SM-4AD6K	Breast	0.821429
SRR1086820	GTEX-POYW-1126-SM-48TCI	Blood Vessel	0.612903
SRR1086959	GTEX-R55E-0326-SM-48FD2	Blood Vessel	1
SRR1087031	GTEX-X585-0011-R6A-SM-46MVJ	Brain	1
SRR1087173	GTEX-WFG7-0926-SM-4LMK7	Blood Vessel	0.75
SRR1087271	GTEX-XQ8I-2326-SM-4BOQC	Colon	1
SRR1087415	GTEX-QEG5-1226-SM-447AR	Blood Vessel	0.866667
SRR1087585	GTEX-XLM4-0004-SM-4AT5I	Blood	0.928571
SRR1087704	GTEX-S4Q7-0826-SM-4AD5E	Colon	0.863636
SRR1087752	GTEX-SNMC-1126-SM-4DM5M	Colon	1
SRR1087875	GTEX-R55E-1126-SM-48FDZ	Blood Vessel	0.926829
SRR1088217	GTEX-Q2AH-0326-SM-48U1K	Blood Vessel	0.818182
SRR1088437	GTEX-QV44-2226-SM-447A3	Blood Vessel	0.933333
SRR1088606	GTEX-U8XE-1026-SM-4E3HM	Blood Vessel	0.761905
SRR1088958	GTEX-T5JC-0326-SM-4DM5C	Blood Vessel	0.909091
SRR1089006	GTEX-Q2AG-0926-SM-48U1Q	Blood Vessel	0.857143
SRR1089207	GTEX-UJMC-1326-SM-4IHLS	Colon	0.909091
SRR1089375	GTEX-SNMC-0226-SM-4DM6F	Blood Vessel	0.888889
SRR1089713	GTEX-S3XE-0226-SM-4AD6I	Blood Vessel	0.875
SRR1089974	GTEX-X4XY-0526-SM-46MW1	Blood Vessel	1
SRR1090046	GTEX-R53T-1526-SM-48FEK	Breast	0.863636
SRR1090095	GTEX-RNOR-1426-SM-48FDJ	Liver	0.888889
SRR1090119	GTEX-XUW1-1926-SM-4BOP1	Colon	1
SRR1090145	GTEX-RWS6-0426-SM-47JXH	Blood Vessel	0.666667
SRR1090217	GTEX-V1D1-2626-SM-4JBJH	Blood Vessel	0.914286
SRR1090334	GTEX-S341-1426-SM-4AD6U	Colon	1
SRR1090383	GTEX-XUZC-1326-SM-4BRV2	Colon	0.909091
SRR1090431	GTEX-XUW1-1826-SM-4BOQD	Colon	1
SRR1090556	GTEX-RU72-1426-SM-46MUF	Liver	0.8
SRR1090580	GTEX-VJYA-0226-SM-4KL1Q	Blood Vessel	0.75
SRR1090626	GTEX-RU1J-1326-SM-46MUL	Colon	1
SRR1090861	GTEX-TMMY-1026-SM-4DXTI	Blood Vessel	0.913043
SRR1091097	GTEX-RWS6-1926-SM-47JXY	Breast	0.952381
SRR1091119	GTEX-WRHU-1126-SM-4E3I1	Blood Vessel	0.85
SRR1091254	GTEX-XXEK-0726-SM-4BRWF	Blood Vessel	0.954545
SRR1091380	GTEX-OXRP-0226-SM-48TDH	Adipose Tissue	1
SRR1091524	GTEX-X5EB-1126-SM-46MVV	Colon	0.625
SRR1091791	GTEX-XUW1-2326-SM-4BOO5	Breast	0.9375
SRR1091890	GTEX-XQ8I-0326-SM-4BOPN	Blood Vessel	0.941176
SRR1091918	GTEX-X5EB-0004-SM-46MWA	Blood	0.96
SRR1092062	GTEX-XPVG-2826-SM-4B66J	Nerve	0.804348
SRR1092112	GTEX-QVUS-0426-SM-48FE3	Blood Vessel	0.884615
SRR1092372	GTEX-U8XE-1226-SM-4E3HN	Blood Vessel	1
SRR1092397	GTEX-XPVG-1826-SM-4B64X	Colon	0.828571
SRR1092493	GTEX-XUZC-1526-SM-4BRV4	Colon	0.666667
SRR1092517	GTEX-S4P3-1326-SM-4AD6V	Breast	0.894737
SRR1092706	GTEX-XLM4-0011-R8A-SM-4AT44	Brain	1
SRR1092727	GTEX-XAJ8-1226-SM-47JYS	Blood Vessel	1
SRR1092749	GTEX-R55G-1226-SM-48FDC	Colon	1
SRR1092797	GTEX-XLM4-0011-R11A-SM-4AT46	Brain	1
SRR1093053	GTEX-X88G-0426-SM-47JZ5	Blood Vessel	0.925926
SRR1093100	GTEX-SIU8-0426-SM-4BRUE	Blood Vessel	0.92
SRR1093148	GTEX-OHPN-0226-SM-48TBV	Adipose Tissue	1
SRR1093218	GTEX-R53T-0726-SM-48FCS	Blood Vessel	0.90625
SRR1093366	GTEX-XV7Q-2226-SM-4BRVY	Colon	1
SRR1093458	GTEX-XPVG-2926-SM-4B66G	Blood Vessel	0.727273
SRR1093483	GTEX-XBEW-0002-SM-4AT5O	Blood	1
SRR1093673	GTEX-S3XE-0326-SM-4AD6L	Blood Vessel	1
SRR1093861	GTEX-XXEK-1126-SM-4BRUX	Liver	0.8
SRR1093906	GTEX-WEY5-0326-SM-4LMI7	Blood Vessel	0.916667
SRR1094027	GTEX-S4P3-0326-SM-4AD6P	Blood Vessel	0.866667
SRR1094241	GTEX-VJYA-1826-SM-4KL1W	Blood Vessel	0.571429
SRR1094336	GTEX-XLM4-0426-SM-4AT54	Blood Vessel	0.933333
SRR1094430	GTEX-WH7G-0626-SM-4LVMO	Blood Vessel	1
SRR1094601	GTEX-X88G-0004-SM-47JZ6	Blood	0.941176
SRR1095309	GTEX-XQ3S-0001-SM-4B64K	Blood	0.964912
SRR1095383	GTEX-QDVN-0826-SM-48TZ2	Liver	0.916667
SRR1095455	GTEX-X4XY-0326-SM-46MVZ	Adipose Tissue	0.913043
SRR1095675	GTEX-U3ZM-1126-SM-4DXUB	Colon	0.916667
SRR1095816	GTEX-S4UY-0726-SM-4AD6X	Breast	0.857143
SRR1095840	GTEX-QV31-0326-SM-447BM	Blood Vessel	1
SRR1095913	GTEX-VUSG-0126-SM-4KL1X	Liver	0.785714
SRR1095985	GTEX-RUSQ-0426-SM-47JWR	Blood Vessel	1
SRR1096125	GTEX-T5JW-2026-SM-4DM63	Breast	1
SRR1096149	GTEX-WRHU-1326-SM-4E3K7	Blood Vessel	0.923077
SRR1096478	GTEX-X638-0426-SM-47JY2	Nerve	0.83871
SRR1096547	GTEX-QVJO-1826-SM-447C9	Breast	0.92
SRR1096638	GTEX-VUSG-0526-SM-4KL22	Blood Vessel	0.958333
SRR1096736	GTEX-RN64-0726-SM-48FCV	Blood Vessel	0.928571
SRR1096806	GTEX-PWCY-2126-SM-48TEC	Nerve	0.952381
SRR1096924	GTEX-XAJ8-0426-SM-47JYJ	Colon	1
SRR1096966	GTEX-XLM4-0011-R6A-SM-4AT4B	Brain	0.944444
SRR1097392	GTEX-WZTO-0011-R11A-SM-4E3K9	Brain	1
SRR1097501	GTEX-QMRM-0626-SM-447BQ	Blood Vessel	1
SRR1097525	GTEX-R55C-1126-SM-48FCJ	Colon	0.933333
SRR1097594	GTEX-XYKS-0002-SM-4BRWN	Blood	0.911765
SRR1097708	GTEX-TKQ2-1326-SM-4DXT9	Colon	0.785714
SRR1097752	GTEX-X261-0011-R11A-SM-4E3JY	Brain	0.947368
SRR1098002	GTEX-PX3G-1426-SM-48U1J	Colon	1
SRR1098098	GTEX-WEY5-1426-SM-4LMJ3	Colon	0.75
SRR1098240	GTEX-XUZC-2026-SM-4BRW9	Blood Vessel	1
SRR1098312	GTEX-PSDG-0826-SM-48TCZ	Blood Vessel	0.969697
SRR1098385	GTEX-TKQ1-1326-SM-4DXU7	Nerve	0.875
SRR1098405	GTEX-XGQ4-0626-SM-4AT56	Blood Vessel	1
SRR1098450	GTEX-REY6-0926-SM-48FDA	Blood Vessel	0.923077
SRR1098519	GTEX-X585-0011-R11B-SM-46MUZ	Brain	0.956522
SRR1098567	GTEX-XBED-1326-SM-4AT4F	Adipose Tissue	0.857143
SRR1098660	GTEX-WFON-1426-SM-4LVMT	Colon	0.916667
SRR1098737	GTEX-Q2AG-1126-SM-48U1P	Liver	0.9
SRR1098952	GTEX-X638-0003-SM-47JZ1	Blood	0.978261
SRR1099168	GTEX-XMD1-0011-R6A-SM-4AT5K	Brain	0.833333
SRR1099189	GTEX-UPJH-0726-SM-4IHJW	Blood Vessel	0.904762
SRR1099354	GTEX-Q2AI-0926-SM-48U1F	Colon	0.923077
SRR1099451	GTEX-V955-1626-SM-4JBHJ	Colon	0.857143
SRR1099499	GTEX-XLM4-0011-R10A-SM-4AT5P	Brain	1
SRR1099622	GTEX-XAJ8-0226-SM-4GIB2	Adipose Tissue	0.928571
SRR1099765	GTEX-R55D-1826-SM-48FEF	Colon	0.823529
SRR1099809	GTEX-R55G-0626-SM-48FDB	Blood Vessel	1
SRR1099931	GTEX-XQ8I-2126-SM-4BOOM	Colon	0.8125
SRR1099981	GTEX-QEL4-2126-SM-447AE	Breast	0.9375
SRR1100346	GTEX-XYKS-2626-SM-4BRUT	Blood Vessel	1
SRR1100370	GTEX-QVJO-0526-SM-447CE	Blood Vessel	1
SRR1100395	GTEX-XV7Q-2126-SM-4BRVX	Colon	0.92
SRR1100872	GTEX-XMD1-0011-R11A-SM-4AT5J	Brain	0.95
SRR1100991	GTEX-PX3G-0826-SM-48TZS	Liver	0.758621
SRR1101106	GTEX-U3ZG-0001-SM-47JYF	Blood	0.967742
SRR1101128	GTEX-QCQG-1526-SM-48U25	Blood Vessel	0.894737
SRR1101175	GTEX-XPT6-0001-SM-4B64G	Blood	1
SRR1101280	GTEX-X5EB-0926-SM-46MVT	Colon	0.9
SRR1101373	GTEX-RWSA-0926-SM-47JXW	Blood Vessel	0.911765
SRR1101397	GTEX-S33H-0726-SM-4AD6M	Blood Vessel	1
SRR1101421	GTEX-XLM4-0011-R3B-SM-4AT6E	Brain	1
SRR1101591	GTEX-U3ZN-0526-SM-4DXTH	Blood Vessel	1
SRR1101643	GTEX-X62O-0226-SM-4E3JB	Adipose Tissue	0.953846
SRR1101669	GTEX-QDVN-0226-SM-48TZ9	Blood Vessel	0.888889
SRR1101741	GTEX-S4UY-0826-SM-4AD4Z	Colon	0.888889
SRR1101808	GTEX-XUW1-0726-SM-4BOP5	Blood Vessel	0.972973
SRR1101883	GTEX-UPK5-1426-SM-4JBHH	Liver	0.884615
SRR1101957	GTEX-PW2O-0426-SM-48TCC	Blood Vessel	0.909091
SRR1102055	GTEX-X585-0011-R10A-SM-46MUY	Brain	1
SRR1102176	GTEX-RWS6-1826-SM-47JXX	Colon	1
SRR1102198	GTEX-WFON-1326-SM-4LVMN	Colon	0.909091
SRR1102224	GTEX-V955-1726-SM-4JBHF	Colon	0.923077
SRR1102393	GTEX-XPT6-2226-SM-4B66R	Blood Vessel	0.833333
SRR1102418	GTEX-X5EB-2626-SM-4E3HZ	Blood Vessel	0.877193
SRR1102443	GTEX-QDT8-1026-SM-43V6X	Blood Vessel	0.677419
SRR1102680	GTEX-XPT6-0426-SM-4B672	Blood Vessel	0.957447
SRR1102998	GTEX-WFG7-1626-SM-4LVMF	Colon	0.777778
SRR1103048	GTEX-X4XY-0011-R6B-SM-46MVB	Brain	0.6
SRR1103072	GTEX-U3ZH-1326-SM-4DXSF	Colon	0.875
SRR1103092	GTEX-XUZC-0626-SM-4BOPG	Blood Vessel	0.95
SRR1105009	GTEX-R3RS-0626-SM-48FE1	Breast	0.931818
SRR1105033	GTEX-S3XE-1126-SM-4AD4N	Colon	0.888889
SRR1105320	GTEX-S4Z8-0926-SM-4AD6Q	Blood Vessel	1
SRR1105344	GTEX-XMK1-2526-SM-4B666	Blood Vessel	0.648148
SRR1105369	GTEX-XUYS-0002-SM-47JXL	Blood	0.870968
SRR1105463	GTEX-XBED-0726-SM-4GIAR	Blood Vessel	1
SRR1120384	GTEX-U4B1-0226-SM-4DXU8	Blood Vessel	1
SRR1120733	GTEX-U4B1-1126-SM-4DXV3	Colon	0.782609
SRR1120891	GTEX-U3ZN-2126-SM-4DXU1	Colon	0.785714
SRR1307677	GTEX-111YS-2326-SM-5987L	Muscle	0.666667
SRR1307699	GTEX-111YS-0426-SM-5987O	Heart	0.25
SRR1307770	GTEX-1192X-3226-SM-5987D	Brain	0.916667
SRR1307808	GTEX-111CU-0526-SM-5EGHK	Pancreas	1
SRR1307997	GTEX-111YS-2226-SM-5987P	Blood Vessel	0.875
SRR1308035	GTEX-11DXX-0126-SM-5EGH7	Adrenal Gland	0.833333
SRR1308086	GTEX-11DYG-0926-SM-5EGGW	Blood Vessel	0.869565
SRR1308200	GTEX-11DYG-1026-SM-5A5JQ	Heart	0.705882
SRR1308269	GTEX-111CU-1226-SM-5EGIN	Colon	1
SRR1308288	GTEX-11DXZ-2126-SM-59881	Testis	0.933333
SRR1308504	GTEX-117YW-0526-SM-5H11C	Lung	0.909091
SRR1308590	GTEX-11DXX-1026-SM-5H11E	Esophagus	0.777778
SRR1308612	GTEX-11DXX-2426-SM-5GZZW	Skin	0.947368
SRR1308650	GTEX-11DXX-2026-SM-5EGJL	Adipose Tissue	1
SRR1308674	GTEX-117XS-0726-SM-5H131	Heart	1
SRR1308715	GTEX-117YW-0126-SM-5EGGN	Thyroid	0.969697
SRR1308734	GTEX-113JC-0926-SM-5H114	Esophagus	0.875
SRR1308756	GTEX-117YX-2326-SM-5H12W	Skin	1
SRR1308778	GTEX-111YS-0126-SM-5987T	Adrenal Gland	1
SRR1308800	GTEX-1128S-2326-SM-5GZZY	Skin	0.772727
SRR1308822	GTEX-11DYG-0126-SM-59883	Skin	0.727273
SRR1308860	GTEX-117YX-1526-SM-5H12T	Prostate	0.875
SRR1308882	GTEX-117YW-0826-SM-5H11O	Adipose Tissue	0.909091
SRR1308920	GTEX-11DXZ-2326-SM-5EGGV	Skin	0.75
SRR1309032	GTEX-111CU-1026-SM-5EGIL	Adipose Tissue	0.8
SRR1309051	GTEX-1122O-2126-SM-5EGIR	Skin	0.666667
SRR1309070	GTEX-1117F-0426-SM-5EGHI	Muscle	0.333333
SRR1309141	GTEX-11DXZ-0226-SM-5EGGZ	Adrenal Gland	0.8
SRR1309160	GTEX-111YS-2426-SM-5GZZQ	Adipose Tissue	1
SRR1309182	GTEX-111YS-0926-SM-5EGGI	Esophagus	0.875
SRR1309248	GTEX-1117F-1326-SM-5EGHH	Adipose Tissue	0.923077
SRR1309314	GTEX-1192W-0826-SM-5EGHE	Esophagus	1
SRR1309333	GTEX-1122O-1826-SM-5EGIP	Esophagus	1
SRR1309382	GTEX-11DXX-0426-SM-5EQ5F	Blood Vessel	0.5
SRR1309403	GTEX-1122O-0426-SM-5H12G	Blood Vessel	1
SRR1309468	GTEX-11EI6-0826-SM-5985V	Lung	0.947368
SRR1309490	GTEX-11O72-1326-SM-5BC5A	Lung	0.894737
SRR1309512	GTEX-11P81-0926-SM-59874	Esophagus	1
SRR1309534	GTEX-11O72-0126-SM-59887	Skin	0.933333
SRR1309556	GTEX-11EMC-2626-SM-59864	Muscle	0.666667
SRR1309578	GTEX-1192W-0126-SM-5EGGS	Thyroid	0.888889
SRR1309597	GTEX-11DXX-0726-SM-5H12X	Spleen	1
SRR1309619	GTEX-111CU-0626-SM-5EGHL	Esophagus	0.625
SRR1309638	GTEX-113JC-2826-SM-5EGIT	Pituitary	0.896552
SRR1309680	GTEX-11P7K-0826-SM-5BC5F	Adipose Tissue	0.666667
SRR1309702	GTEX-11DXX-2726-SM-5PNXO	Muscle	0.5
SRR1309723	GTEX-11EQ9-1226-SM-5987E	Stomach	1
SRR1309745	GTEX-11EM3-1926-SM-5987U	Uterus	0.5
SRR1309767	GTEX-117XS-2726-SM-5N9BL	Skin	0.9
SRR1309833	GTEX-11I78-1626-SM-5A5M2	Esophagus	0.8
SRR1309856	GTEX-1192W-0226-SM-5EGGT	Heart	0.666667
SRR1309875	GTEX-11I78-0626-SM-5A5LZ	Pancreas	1
SRR1309898	GTEX-117XS-0426-SM-5GZZN	Blood Vessel	0.923077
SRR1309963	GTEX-11OF3-0826-SM-5BC51	Adipose Tissue	0.769231
SRR1309985	GTEX-11NUK-2726-SM-5A5MC	Skin	1
SRR1310008	GTEX-11NUK-2926-SM-5A5MD	Brain	0.846154
SRR1310031	GTEX-11P82-1626-SM-59879	Skin	0.909091
SRR1310053	GTEX-111FC-2526-SM-5GZXU	Skin	1
SRR1310075	GTEX-111FC-0126-SM-5N9DL	Skin	0.75
SRR1310094	GTEX-111FC-0426-SM-5N9CV	Blood Vessel	1
SRR1310113	GTEX-11GSO-0011-R2a-SM-57WDF	Brain	0.666667
SRR1310136	GTEX-11O72-2926-SM-5BC4V	Brain	0.875
SRR1310158	GTEX-11OF3-1926-SM-59889	Breast	0.818182
SRR1310210	GTEX-11DXX-0008-SM-5Q5B8	Skin	0.666667
SRR1310253	GTEX-11NUK-2426-SM-5BC4U	Stomach	1
SRR1310275	GTEX-111CU-1826-SM-5GZYN	Adipose Tissue	0.75
SRR1310334	GTEX-11NSD-1126-SM-5N9BQ	Esophagus	1
SRR1310373	GTEX-11GSP-1326-SM-5A5KY	Heart	0.5
SRR1310412	GTEX-11DXZ-0006-SM-5LZZH	Blood	0.7
SRR1310433	GTEX-11TT1-1726-SM-5EQLJ	Liver	1
SRR1310476	GTEX-117YW-2426-SM-5Q5AE	Muscle	0.666667
SRR1310497	GTEX-11P7K-1626-SM-5GU63	Small Intestine	0.875
SRR1310520	GTEX-111CU-0326-SM-5GZXO	Lung	0
SRR1310542	GTEX-11DXX-2326-SM-5Q5A2	Adipose Tissue	1
SRR1310563	GTEX-11O72-1126-SM-5N9E2	Heart	1
SRR1310584	GTEX-113IC-0226-SM-5HL5C	Adipose Tissue	1
SRR1310623	GTEX-11ONC-0011-R9b-SM-5NQ8J	Brain	1
SRR1310645	GTEX-117YX-2426-SM-5GZZJ	Nerve	1
SRR1310876	GTEX-11P81-1126-SM-5GU5G	Colon	0.777778
SRR1311086	GTEX-11GSO-0011-R3b-SM-57WB2	Brain	0.8
SRR1311131	GTEX-111VG-2526-SM-5GZXP	Nerve	0.846154
SRR1311182	GTEX-11OF3-0011-R8b-SM-57WCS	Brain	0.75
SRR1311285	GTEX-11OF3-0011-R6b-SM-57WBG	Brain	1
SRR1311308	GTEX-111CU-2226-SM-5N9G5	Nerve	1
SRR1311329	GTEX-11GS4-2026-SM-5N9CP	Testis	0.9
SRR1311348	GTEX-11EM3-2226-SM-5H11Y	Blood Vessel	0.818182
SRR1311419	GTEX-11DXX-0005-SM-5NQ8B	Blood	0.888889
SRR1311441	GTEX-11GSP-1126-SM-5A5LM	Blood Vessel	1
SRR1311464	GTEX-117YX-0826-SM-5H11J	Colon	1
SRR1311486	GTEX-11LCK-0326-SM-5A5M7	Adipose Tissue	0.75
SRR1311509	GTEX-11EM3-0626-SM-5H12Z	Heart	0
SRR1311531	GTEX-111CU-0126-SM-5GZWZ	Adrenal Gland	1
SRR1311575	GTEX-11EMC-3226-SM-5EGKW	Brain	0.666667
SRR1311599	GTEX-11GS4-3026-SM-5A5LG	Pituitary	0.85
SRR1311622	GTEX-11ONC-1126-SM-5GU6G	Blood Vessel	0.666667
SRR1311644	GTEX-113IC-0006-SM-5NQ9C	Blood	1
SRR1311666	GTEX-11EQ9-2226-SM-5987H	Blood Vessel	1
SRR1311688	GTEX-111VG-0008-SM-5Q5BG	Skin	1
SRR1311709	GTEX-11NV4-2326-SM-5BC4X	Pituitary	0.884615
SRR1311731	GTEX-117YX-0326-SM-5GICL	Small Intestine	0.6
SRR1311771	GTEX-11DZ1-2926-SM-5A5KI	Brain	0.958333
SRR1311794	GTEX-11GS4-3126-SM-5A5LH	Brain	0.777778
SRR1311833	GTEX-11LCK-1426-SM-5HL5R	Blood Vessel	0.73913
SRR1311853	GTEX-11P7K-1426-SM-5EGKY	Esophagus	0.666667
SRR1311877	GTEX-11P81-0326-SM-5HL6B	Blood Vessel	0.833333
SRR1311897	GTEX-1122O-0226-SM-5N9DA	Thyroid	0.8
SRR1311935	GTEX-11NUK-0726-SM-5A5ME	Blood Vessel	0.964286
SRR1311958	GTEX-11OF3-3026-SM-5GU52	Pituitary	0.888889
SRR1312002	GTEX-11NSD-0826-SM-5986S	Prostate	0.7
SRR1312024	GTEX-11O72-2326-SM-5BC7H	Thyroid	0.923077
SRR1312082	GTEX-113JC-0008-SM-5QGR6	Skin	0.8
SRR1312103	GTEX-12WSM-0011-R5a-SM-5EQ4Y	Brain	0.5
SRR1312124	GTEX-11UD2-2526-SM-5CVNU	Skin	1
SRR1312147	GTEX-13O3Q-0826-SM-5IFGF	Esophagus	1
SRR1312169	GTEX-13111-0826-SM-5LZV3	Esophagus	1
SRR1312209	GTEX-11TUW-0526-SM-5LU9A	Lung	1
SRR1312226	GTEX-132QS-1526-SM-5J2MV	Esophagus	0.846154
SRR1312244	GTEX-12WSM-1926-SM-5BC65	Skin	0.928571
SRR1312266	GTEX-11GSP-0626-SM-5986T	Liver	0.444444
SRR1312288	GTEX-11P82-1526-SM-5BC5M	Testis	0.8
SRR1312370	GTEX-12WSM-0426-SM-5LZVU	Nerve	1
SRR1312388	GTEX-13N1W-2026-SM-5K7YU	Stomach	1
SRR1312406	GTEX-12584-0526-SM-5FQTS	Muscle	1
SRR1312446	GTEX-12ZZX-2026-SM-5LZV9	Ovary	0.846154
SRR1312482	GTEX-1399T-0726-SM-5J1MH	Heart	0.666667
SRR1312501	GTEX-133LE-1926-SM-5N9FV	Adipose Tissue	0.875
SRR1312522	GTEX-12ZZW-0926-SM-5LZUD	Lung	1
SRR1312540	GTEX-13OVL-0526-SM-5KLZQ	Heart	0.875
SRR1312558	GTEX-12WSA-1026-SM-5EGHN	Lung	0.928571
SRR1312577	GTEX-139T6-1426-SM-5P9J7	Colon	0.857143
SRR1312598	GTEX-13FTZ-0005-SM-5NQ9N	Blood	0.785714
SRR1312622	GTEX-11XUK-2326-SM-5CVLM	Nerve	0.833333
SRR1312645	GTEX-13N1W-2426-SM-5IJD1	Skin	0.9
SRR1312666	GTEX-139TS-2226-SM-5J2N1	Colon	0.875
SRR1312684	GTEX-139UW-2626-SM-5K7W1	Muscle	1
SRR1312702	GTEX-12WSD-1926-SM-5GCOV	Esophagus	0.833333
SRR1312725	GTEX-1399S-1026-SM-5KLZ9	Heart	1
SRR1312743	GTEX-11GSO-0011-R1b-SM-57WD3	Brain	0.875
SRR1312766	GTEX-13D11-2426-SM-5KM1V	Skin	1
SRR1312784	GTEX-13FTW-2126-SM-5K7YG	Colon	1
SRR1312822	GTEX-11ZTT-2326-SM-5EQLG	Breast	0.8
SRR1312844	GTEX-11NSD-0008-SM-5Q5BC	Skin	1
SRR1312865	GTEX-12696-1026-SM-5FQUV	Lung	0.833333
SRR1312906	GTEX-11P7K-1726-SM-5GU6F	Stomach	1
SRR1313343	GTEX-13FHO-1826-SM-5K7Y6	Esophagus	1
SRR1313361	GTEX-12WSH-0011-R6b-SM-5P9F4	Brain	0.9
SRR1313384	GTEX-11DXZ-1226-SM-5H11L	Esophagus	1
SRR1313406	GTEX-11TT1-0008-SM-5S2P8	Skin	1
SRR1313426	GTEX-11ZTS-0011-R8a-SM-57WDI	Brain	1
SRR1313473	GTEX-131XE-2326-SM-5PNZ2	Skin	0.9
SRR1313494	GTEX-11GSP-2326-SM-5HL63	Skin	0.928571
SRR1313514	GTEX-11ZU8-0005-SM-5PNU5	Blood	0.833333
SRR1313536	GTEX-13S86-2526-SM-5S2V5	Blood Vessel	1
SRR1313560	GTEX-131XG-0626-SM-5GCMP	Heart	0.333333
SRR1313583	GTEX-13OW7-1126-SM-5K7V6	Adipose Tissue	1
SRR1313625	GTEX-13OVJ-1726-SM-5IJDZ	Colon	0.875
SRR1313642	GTEX-13SLW-0011-R6a-SM-5O9BH	Brain	1
SRR1313664	GTEX-131XF-1326-SM-5GCMQ	Small Intestine	0.857143
SRR1313747	GTEX-1117F-2526-SM-5GZY6	Vagina	0.882353
SRR1313789	GTEX-13FLW-0326-SM-5J2M4	Thyroid	0.939394
SRR1313831	GTEX-111YS-0526-SM-5GZXJ	Blood Vessel	1
SRR1313853	GTEX-13CF2-0226-SM-5L3DV	Heart	0.7
SRR1313872	GTEX-117YX-0126-SM-5EGH5	Adrenal Gland	0.25
SRR1313891	GTEX-13D11-1826-SM-5J2NM	Esophagus	1
SRR1313910	GTEX-13FTY-0005-SM-5NQ78	Blood	0.785714
SRR1313932	GTEX-13O3Q-0011-R7a-SM-5KM38	Brain	1
SRR1313951	GTEX-1399T-0011-R6b-SM-5K7YL	Brain	0.8
SRR1314014	GTEX-1339X-1926-SM-5PNVP	Testis	1
SRR1314071	GTEX-139YR-1226-SM-5IFEU	Thyroid	0.928571
SRR1314092	GTEX-13NZ8-0126-SM-5IJCT	Breast	1
SRR1314137	GTEX-13O61-1426-SM-5KM3D	Skin	1
SRR1314163	GTEX-13QJC-0011-R10a-SM-5SI63	Brain	1
SRR1314707	GTEX-13CF2-2526-SM-5LZYX	Skin	0.833333
SRR1314728	GTEX-12WSA-0426-SM-5EQ5X	Skin	0.947368
SRR1314749	GTEX-13OW5-0726-SM-5KLZK	Lung	1
SRR1314767	GTEX-13RTJ-0011-R5a-SM-5P9HR	Brain	1
SRR1314873	GTEX-139D8-0326-SM-5IJCJ	Adipose Tissue	0.842105
SRR1314916	GTEX-1122O-0005-SM-5O99J	Blood	1
SRR1314940	GTEX-13OVI-1126-SM-5KLZF	Kidney	0.954545
SRR1314958	GTEX-131XW-3126-SM-5LZUC	Brain	1
SRR1314976	GTEX-12KS4-0726-SM-5FQSX	Lung	1
SRR1314998	GTEX-13FHO-0011-R6b-SM-5LZX1	Brain	1
SRR1315019	GTEX-145MI-0011-R3b-SM-5PNWK	Brain	1
SRR1315041	GTEX-11GSP-2926-SM-5N9C2	Blood Vessel	1
SRR1315060	GTEX-11TT1-1226-SM-5Q5AV	Blood Vessel	1
SRR1315081	GTEX-11EM3-2326-SM-5H12B	Adipose Tissue	1
SRR1315103	GTEX-11UD2-0726-SM-5EQ69	Lung	1
SRR1315124	GTEX-13FHO-0226-SM-5IFGY	Skin	0.636364
SRR1315145	GTEX-14BIN-0011-R2a-SM-5S2RJ	Brain	1
SRR1315165	GTEX-131XH-0826-SM-5GCN8	Adipose Tissue	0.909091
SRR1315188	GTEX-13FHO-0926-SM-5N9EW	Thyroid	1
SRR1315225	GTEX-11ONC-2526-SM-5986W	Adipose Tissue	0.923077
SRR1315291	GTEX-13JVG-2026-SM-5KM1N	Esophagus	0.7
SRR1315309	GTEX-117YX-1026-SM-5H11V	Stomach	1
SRR1315331	GTEX-11XUK-0826-SM-5GU6P	Esophagus	0.437751
SRR1315371	GTEX-12WSH-0011-R4a-SM-5GU6K	Brain	1
SRR1315393	GTEX-13FTZ-0326-SM-5J1O1	Heart	0.97561
SRR1315412	GTEX-11EMC-2526-SM-5PNVU	Salivary Gland	1
SRR1315434	GTEX-1399R-1826-SM-5J2M9	Blood Vessel	0.928571
SRR1315495	GTEX-12WSD-2726-SM-59HLR	Ovary	0.941176
SRR1315517	GTEX-11TTK-0005-SM-5O9BX	Blood	1
SRR1315721	GTEX-13N1W-0011-R8a-SM-5MR56	Brain	0.909091
SRR1315739	GTEX-131XF-0526-SM-5HL87	Blood Vessel	1
SRR1315761	GTEX-13OW8-0011-R5b-SM-5L3FQ	Brain	1
SRR1315780	GTEX-13N11-1226-SM-5KM4D	Esophagus	0
SRR1315799	GTEX-13PVQ-0011-R11a-SM-5O9DU	Brain	1
SRR1315821	GTEX-117YX-2026-SM-5GIEF	Testis	0.9
SRR1315842	GTEX-12ZZZ-0011-R11a-SM-5EGLC	Brain	0.978261
SRR1315890	GTEX-11PRG-0126-SM-5BC55	Nerve	1
SRR1315912	GTEX-131XG-0326-SM-5L3DX	Skin	1
SRR1315931	GTEX-13N11-2626-SM-5K7UQ	Adipose Tissue	0.823529
SRR1315970	GTEX-14ASI-0011-R10b-SM-5S2VZ	Brain	1
SRR1315994	GTEX-13X6I-0011-R9b-SM-5PNZJ	Brain	1
SRR1316033	GTEX-11O72-1926-SM-5PNW1	Esophagus	1
SRR1316078	GTEX-13PLJ-0526-SM-5K7VW	Blood Vessel	0.970588
SRR1316127	GTEX-12ZZY-0011-R7a-SM-5EGLB	Brain	1
SRR1316151	GTEX-11UD2-0526-SM-5GU69	Blood Vessel	1
SRR1316174	GTEX-13FH7-0126-SM-5KLZ1	Thyroid	1
SRR1316231	GTEX-12WSK-1426-SM-5CVNN	Stomach	0.5
SRR1316254	GTEX-12WSF-0011-R2a-SM-5DUVU	Brain	1
SRR1316277	GTEX-11DXZ-1026-SM-5N9D5	Esophagus	1
SRR1316320	GTEX-1128S-0926-SM-5GZZU	Adipose Tissue	0.8
SRR1316367	GTEX-145MI-0426-SM-5O99V	Adipose Tissue	0.925926
SRR1316392	GTEX-13PVQ-0011-R3b-SM-5O9D6	Brain	1
SRR1316420	GTEX-132NY-2226-SM-5J2LZ	Adrenal Gland	0.833333
SRR1316463	GTEX-13O3P-2326-SM-5KM55	Colon	1
SRR1316483	GTEX-12WSD-1126-SM-5EGJD	Heart	0.333333
SRR1316513	GTEX-132AR-1426-SM-5IFF1	Ovary	0.875
SRR1316535	GTEX-13OVH-0011-R8b-SM-5MR35	Brain	1
SRR1316553	GTEX-13113-0726-SM-5LZUF	Stomach	1
SRR1316624	GTEX-12ZZW-0011-R3a-SM-5DUWW	Brain	1
SRR1316747	GTEX-11EI6-2826-SM-5H11D	Skin	1
SRR1316769	GTEX-1212Z-2526-SM-5EGKP	Skin	0.714286
SRR1316793	GTEX-1128S-0126-SM-5H12S	Thyroid	1
SRR1316815	GTEX-1399T-3026-SM-5KLZC	Brain	1
SRR1316833	GTEX-13OVH-0526-SM-5L3E6	Skin	0.8125
SRR1316852	GTEX-132AR-2526-SM-5PNVM	Esophagus	1
SRR1316874	GTEX-13X6J-0011-R11a-SM-5P9HE	Brain	1
SRR1316921	GTEX-13FXS-0011-R8a-SM-5J1MN	Brain	0.833333
SRR1316940	GTEX-12WSA-0011-R10b-SM-5P9ET	Brain	1
SRR1316963	GTEX-13FLW-0011-R8b-SM-5J1MZ	Brain	0.875
SRR1317001	GTEX-131XG-0226-SM-5IFG1	Thyroid	1
SRR1317022	GTEX-13FH7-1126-SM-5K7UG	Skin	1
SRR1317040	GTEX-146FH-1326-SM-5NQBI	Blood Vessel	0.5
SRR1317110	GTEX-148VJ-2426-SM-5NQ9Y	Colon	0.966667
SRR1317155	GTEX-12584-0126-SM-5EGKQ	Skin	0.909091
SRR1317179	GTEX-11P7K-2126-SM-5GU7G	Skin	1
SRR1317201	GTEX-11TUW-0626-SM-5LU9M	Skin	1
SRR1317218	GTEX-11NUK-1026-SM-5HL5J	Thyroid	1
SRR1317238	GTEX-111YS-2026-SM-5EGGL	Testis	1
SRR1317257	GTEX-1117F-0626-SM-5N9CS	Blood Vessel	1
SRR1317282	GTEX-11GSO-1926-SM-5A5K3	Breast	1
SRR1317305	GTEX-13NZB-0226-SM-5KM1T	Heart	1
SRR1317323	GTEX-13FHO-0011-R11b-SM-5LZYQ	Brain	1
SRR1317344	GTEX-12ZZX-0011-R10b-SM-5DUWK	Brain	0.833333
SRR1317365	GTEX-11XUK-2126-SM-5EQLR	Adipose Tissue	0.875
SRR1317410	GTEX-13OW7-0226-SM-5MR3N	Adipose Tissue	0.962963
SRR1317428	GTEX-1339X-0426-SM-5KLZY	Heart	0.5
SRR1317494	GTEX-13OW8-0011-R8a-SM-5L3G5	Brain	1
SRR1317513	GTEX-13OVG-0826-SM-5L3D8	Blood Vessel	0.846154
SRR1317532	GTEX-11WQC-0726-SM-5EQMR	Liver	0.909091
SRR1317554	GTEX-132AR-0426-SM-5IFH8	Liver	0.75
SRR1317596	GTEX-13O3Q-0011-R8b-SM-5KM2J	Brain	0.875
SRR1317631	GTEX-12ZZX-1726-SM-5BC63	Adipose Tissue	1
SRR1317653	GTEX-WHWD-1526-SM-4OORV	Colon	1
SRR1317685	GTEX-11TT1-1826-SM-5EQLV	Skin	0.818182
SRR1317771	GTEX-13N2G-2726-SM-5J1MG	Adipose Tissue	0.666667
SRR1317790	GTEX-13NYB-2526-SM-5K7Z6	Skin	0.9
SRR1317808	GTEX-14BIN-0011-R11a-SM-5SI79	Brain	1
SRR1317877	GTEX-13X6J-0011-R3b-SM-5P9K5	Brain	0.75
SRR1317898	GTEX-1399S-0006-SM-5NQ7U	Blood	0.727273
SRR1317920	GTEX-13O3O-0526-SM-5J1NL	Muscle	0.153846
SRR1317963	GTEX-11NUK-3126-SM-5986M	Pituitary	0.894737
SRR1317985	GTEX-13QJ3-0426-SM-5RQHP	Adipose Tissue	1
SRR1318005	GTEX-13CZV-0006-SM-5P9IN	Blood	1
SRR1318046	GTEX-12C56-1826-SM-5EQ6D	Nerve	0.909091
SRR1318067	GTEX-13JUV-0011-R1a-SM-5LZY4	Brain	1
SRR1318089	GTEX-13NYB-2426-SM-5IFF4	Salivary Gland	0.722222
SRR1318118	GTEX-13O3P-1026-SM-5N9E7	Lung	0.939394
SRR1318140	GTEX-11P81-0826-SM-5P9GR	Esophagus	0.833333
SRR1318163	GTEX-13G51-0011-R10b-SM-5LZYF	Brain	0.714286
SRR1318184	GTEX-11NUK-1726-SM-5A5L2	Esophagus	0.75
SRR1318331	GTEX-12WSK-1326-SM-5CVNM	Esophagus	1
SRR1318372	GTEX-13FLV-0011-R6a-SM-5KLZ4	Brain	0.777778
SRR1318407	GTEX-13FHO-2926-SM-5L3ES	Brain	0.842105
SRR1318465	GTEX-132Q8-0626-SM-5L3F3	Muscle	0.777778
SRR1318484	GTEX-13OVG-0426-SM-5KM2T	Heart	1
SRR1318503	GTEX-11LCK-0226-SM-5A5M6	Pancreas	1
SRR1318541	GTEX-11DYG-1226-SM-5N9DC	Blood Vessel	0.894737
SRR1318560	GTEX-11ZVC-2726-SM-5FQSZ	Muscle	0.5
SRR1318582	GTEX-12WSK-2726-SM-5CVND	Blood Vessel	1
SRR1318605	GTEX-1269C-0005-SM-5N9CJ	Blood	0.8
SRR1318624	GTEX-11P7K-1826-SM-5HL5A	Colon	0
SRR1318644	GTEX-13D11-0926-SM-5J2NC	Skin	1
SRR1318686	GTEX-11OF3-0008-SM-5S2NH	Skin	1
SRR1318732	GTEX-13FH7-1326-SM-5IFG8	Spleen	0.777778
SRR1318753	GTEX-13CF2-2826-SM-5LZX9	Nerve	1
SRR1318774	GTEX-14AS3-1626-SM-5S2OY	Breast	0.75
SRR1318796	GTEX-13O61-2426-SM-5J1NV	Adipose Tissue	1
SRR1318815	GTEX-11ZUS-0006-SM-5O9AJ	Blood	0.964912
SRR1318839	GTEX-139T4-0326-SM-5K7XN	Muscle	1
SRR1318857	GTEX-11ZTS-0005-SM-5NQ8A	Blood	0.6
SRR1318879	GTEX-13O3P-0226-SM-5KM3Z	Adipose Tissue	1
SRR1318898	GTEX-11EM3-0126-SM-5985K	Thyroid	1
SRR1318920	GTEX-11WQK-0326-SM-5EQL1	Blood Vessel	0.928571
SRR1318998	GTEX-13N1W-1026-SM-5IJC5	Heart	0.25
SRR1319019	GTEX-13CIG-0011-R5b-SM-5L3F2	Brain	0.666667
SRR1319038	GTEX-13OW6-2226-SM-5N9FL	Colon	0.75
SRR1319059	GTEX-1399S-2026-SM-5KM4B	Small Intestine	1
SRR1319100	GTEX-132AR-2226-SM-5J2NT	Esophagus	1
SRR1319182	GTEX-131XE-1426-SM-5HL7V	Esophagus	0.75
SRR1319204	GTEX-144GM-1926-SM-5LUAN	Adipose Tissue	1
SRR1319221	GTEX-11EQ8-0126-SM-5EQ54	Skin	1
SRR1319262	GTEX-13FLV-1226-SM-5IJBZ	Esophagus	1
SRR1319283	GTEX-13113-0126-SM-5LZVX	Thyroid	0.954545
SRR1319301	GTEX-13D11-0726-SM-5LZZB	Small Intestine	0.75
SRR1319322	GTEX-11TUW-2226-SM-5EQL9	Testis	0.769231
SRR1319443	GTEX-1339X-0526-SM-5KLYW	Blood Vessel	0.909091
SRR1319461	GTEX-1314G-0005-SM-5NQ9O	Blood	0.5
SRR1319485	GTEX-QMRM-0426-SM-4R1K2	Blood Vessel	0.92437
SRR1319502	GTEX-13D11-0826-SM-5KLZJ	Colon	1
SRR1319520	GTEX-13OW8-1826-SM-5L3H1	Blood Vessel	1
SRR1319539	GTEX-131YS-0011-R1a-SM-5DUXC	Brain	0
SRR1319608	GTEX-13G51-0826-SM-5K7VB	Testis	1
SRR1319672	GTEX-13QIC-3026-SM-5LU58	Brain	0.857143
SRR1319731	GTEX-12WSD-0226-SM-59HKO	Adipose Tissue	0.826087
SRR1319772	GTEX-11P82-0006-SM-5N9FY	Blood	1
SRR1319793	GTEX-11ZTS-1926-SM-5CVLA	Ovary	0.785714
SRR1319816	GTEX-145MI-0011-R4b-SM-5PNZH	Brain	1
SRR1319837	GTEX-1313W-0011-R8a-SM-5DUVM	Brain	0.75
SRR1319882	GTEX-13CF2-2626-SM-5LZZA	Adipose Tissue	1
SRR1319903	GTEX-13FH7-2226-SM-5IJD4	Adipose Tissue	0.75
SRR1319924	GTEX-12ZZZ-1226-SM-59HK1	Thyroid	1
SRR1319970	GTEX-1399T-0011-R8b-SM-5IJD8	Brain	0.75
SRR1319991	GTEX-1399S-2226-SM-5IFEW	Uterus	0.857143
SRR1320012	GTEX-11WQC-0011-R7b-SM-5BC7A	Brain	0
SRR1320034	GTEX-117YW-2026-SM-5N9BH	Esophagus	1
SRR1320071	GTEX-12126-0011-R9b-SM-5BC6P	Brain	0.714286
SRR1320093	GTEX-11OF3-3126-SM-5GU5E	Brain	0.8
SRR1320158	GTEX-1212Z-0126-SM-59HK4	Skin	0.714286
SRR1320180	GTEX-11GSP-0011-R6b-SM-57WBQ	Brain	1
SRR1320203	GTEX-12C56-0526-SM-5FQST	Stomach	1
SRR1320280	GTEX-13O3O-3126-SM-5KM3H	Brain	1
SRR1320342	GTEX-12WSM-0011-R8a-SM-5DUWJ	Brain	1
SRR1320363	GTEX-11P81-0006-SM-5NQ7A	Blood	0.857143
SRR1320385	GTEX-13N2G-0226-SM-5K7VF	Skin	1
SRR1320424	GTEX-13OVL-1326-SM-5IJCZ	Blood Vessel	0.916667
SRR1320445	GTEX-WYJK-2326-SM-4ONDN	Colon	0.888889
SRR1320469	GTEX-13FTY-0226-SM-5IJBW	Muscle	0.857143
SRR1320490	GTEX-WH7G-1426-SM-4LVMU	Colon	1
SRR1320517	GTEX-13PL6-0926-SM-5KLYY	Adipose Tissue	1
SRR1320579	GTEX-132AR-1026-SM-5PNVL	Muscle	1
SRR1320601	GTEX-139T6-0726-SM-5PNVK	Esophagus	0.75
SRR1320691	GTEX-11DZ1-0008-SM-5QGR3	Skin	1
SRR1320827	GTEX-Y5LM-0226-SM-4VBRM	Blood Vessel	0.8
SRR1320873	GTEX-13OW6-0011-R8a-SM-5L3GF	Brain	0.9
SRR1320916	GTEX-11WQC-0011-R8b-SM-57WCH	Brain	0.8
SRR1320963	GTEX-147F4-0011-R10b-SM-5S2WC	Brain	1
SRR1320987	GTEX-XBEW-0926-SM-4QASR	Nerve	0.860465
SRR1321011	GTEX-13NZB-2226-SM-5MR5B	Blood Vessel	0.90625
SRR1321029	GTEX-13N11-0826-SM-5IJFP	Adrenal Gland	1
SRR1321046	GTEX-13CF2-0011-R7b-SM-5K7UV	Brain	0.7
SRR1321064	GTEX-1399U-0008-SM-5S2VE	Skin	1
SRR1321088	GTEX-139T4-0008-SM-5S2WF	Skin	1
SRR1321144	GTEX-13OW6-1626-SM-5IJD5	Esophagus	1
SRR1321165	GTEX-13N2G-0526-SM-5MR5L	Blood Vessel	1
SRR1321183	GTEX-12WSD-0011-R6b-SM-5P9JU	Brain	1
SRR1321204	GTEX-131XF-2026-SM-5DUWG	Testis	0.769231
SRR1321244	GTEX-11OF3-0011-R11a-SM-57WCR	Brain	0.972973
SRR1321307	GTEX-Y8DK-0004-SM-4RGM7	Blood	0.910256
SRR1321333	GTEX-13NYB-1326-SM-5K7Y1	Esophagus	1
SRR1321377	GTEX-146FH-2426-SM-5Q5EW	Colon	1
SRR1321401	GTEX-111YS-2126-SM-5EGGM	Nerve	1
SRR1321444	GTEX-1313W-0326-SM-5LZU5	Nerve	0.933333
SRR1321462	GTEX-1313W-0011-R7b-SM-5DUWL	Brain	1
SRR1321552	GTEX-139TS-0011-R6a-SM-5J2OB	Brain	0.75
SRR1321570	GTEX-147F4-0126-SM-5QGPV	Blood Vessel	1
SRR1321630	GTEX-139T4-0226-SM-5HL5S	Skin	0.958333
SRR1321674	GTEX-12ZZZ-0011-R4b-SM-5DUV7	Brain	0.8
SRR1321744	GTEX-1269C-1026-SM-5N9EY	Esophagus	0.75
SRR1321765	GTEX-1339X-1026-SM-5IFH5	Pancreas	0.642857
SRR1321786	GTEX-13OW6-0011-R5a-SM-5O9BK	Brain	1
SRR1321808	GTEX-1122O-0126-SM-5GICA	Lung	1
SRR1321853	GTEX-131YS-0011-R9b-SM-5EQLY	Brain	0.7
SRR1321921	GTEX-131YS-0326-SM-5PNYW	Nerve	1
SRR1321966	GTEX-14ABY-0011-R9a-SM-5PNZK	Brain	1
SRR1321987	GTEX-117YX-2526-SM-5EQ4Q	Muscle	0.285714
SRR1322010	GTEX-12WSD-3026-SM-5LZU7	Brain	1
SRR1322028	GTEX-13FTW-0526-SM-5IFIP	Pancreas	1
SRR1322070	GTEX-Z93S-2626-SM-57WBX	Colon	0.857143
SRR1322186	GTEX-13CF3-1426-SM-5K7YY	Colon	1
SRR1322227	GTEX-11DXX-2526-SM-5H119	Nerve	1
SRR1322249	GTEX-11EQ9-1826-SM-5Q5AJ	Breast	0.8
SRR1322270	GTEX-13S7M-0011-R11b-SM-5P9HU	Brain	1
SRR1322312	GTEX-11ZUS-2526-SM-59872	Liver	0.833333
SRR1322437	GTEX-111VG-0526-SM-5N9BW	Thyroid	1
SRR1322456	GTEX-13RTL-0011-R3a-SM-5P9JP	Brain	0.333333
SRR1322477	GTEX-147F4-1426-SM-5LUA8	Liver	0.875
SRR1322536	GTEX-132AR-1726-SM-5EGHQ	Adrenal Gland	0.857143
SRR1322555	GTEX-131XH-0011-R6a-SM-5KM2G	Brain	0.692308
SRR1322573	GTEX-14AS3-2226-SM-5S2OX	Nerve	1
SRR1322595	GTEX-12WSI-0826-SM-5EGKD	Lung	1
SRR1322619	GTEX-1313W-0006-SM-5O9B1	Blood	0
SRR1322643	GTEX-117YW-0226-SM-5N9CM	Blood Vessel	1
SRR1322662	GTEX-11OF3-2526-SM-5P9JL	Muscle	0.625
SRR1322747	GTEX-1399U-0226-SM-5P9J2	Adrenal Gland	1
SRR1322768	GTEX-11ZVC-0011-R1b-SM-5BC6M	Brain	0.5
SRR1322840	GTEX-13W46-1226-SM-5SIAS	Adipose Tissue	0.916667
SRR1322882	GTEX-13FTW-2626-SM-5K7WL	Skin	0.818182
SRR1322960	GTEX-13O3O-2326-SM-5IJD6	Skin	1
SRR1322981	GTEX-131XF-2126-SM-5DUWS	Skin	0.888889
SRR1323002	GTEX-12WSG-2426-SM-5EQLZ	Colon	0.842105
SRR1323043	GTEX-1128S-2726-SM-5H12C	Brain	0.928571
SRR1323065	GTEX-111YS-0726-SM-5GZY8	Thyroid	0.8
SRR1323106	GTEX-N7MS-0011-R3a-SM-5SI8H	Brain	0.875
SRR1323130	GTEX-13S7M-0011-R6b-SM-5O9D8	Brain	1
SRR1323152	GTEX-11O72-0326-SM-5986D	Muscle	0.857143
SRR1323174	GTEX-13OW7-0011-R3a-SM-5O9DA	Brain	1
SRR1323234	GTEX-12ZZX-2126-SM-5LZVL	Uterus	1
SRR1323252	GTEX-13FTX-2226-SM-5J1OP	Blood Vessel	0.978723
SRR1323271	GTEX-13NYB-2926-SM-5K7VH	Blood Vessel	0.9
SRR1323289	GTEX-12WSN-1426-SM-5GCO6	Skin	0.666667
SRR1323360	GTEX-1122O-0326-SM-5H124	Adrenal Gland	0.875
SRR1323382	GTEX-117YX-1326-SM-5H125	Lung	1
SRR1323404	GTEX-13CF3-1926-SM-5K7WF	Stomach	1
SRR1323422	GTEX-Y5V5-0001-SM-4V6FZ	Blood	0.956522
SRR1323446	GTEX-WHWD-1226-SM-4OOS1	Colon	1
SRR1323491	GTEX-13OW6-2626-SM-5IFF2	Liver	0.909091
SRR1323603	GTEX-YFC4-0011-R9a-SM-4SOK4	Brain	0.866667
SRR1323628	GTEX-11I78-0826-SM-5A5K4	Heart	0.8
SRR1323723	GTEX-131XF-1026-SM-5BC6A	Lung	1
SRR1323746	GTEX-13OVH-3026-SM-5MR4N	Brain	0.928571
SRR1323764	GTEX-147F4-0011-R6b-SM-5S2UP	Brain	1
SRR1323807	GTEX-13S7M-0011-R9a-SM-5O9DW	Brain	1
SRR1323829	GTEX-11PRG-0826-SM-5EQ6A	Breast	0.833333
SRR1323914	GTEX-1212Z-0426-SM-5FQT6	Thyroid	0.931034
SRR1323957	GTEX-11GSP-2226-SM-5HL5Q	Vagina	1
SRR1324004	GTEX-139YR-1826-SM-5LZXA	Esophagus	1
SRR1324062	GTEX-11EQ9-0426-SM-5A5JY	Spleen	0.875
SRR1324085	GTEX-139D8-1626-SM-5IJFZ	Adipose Tissue	0.866667
SRR1324102	GTEX-13O61-2126-SM-5IJEO	Pancreas	0.714286
SRR1324119	GTEX-11NSD-2226-SM-5986V	Skin	0.909091
SRR1324141	GTEX-11EMC-3126-SM-5EGJP	Pituitary	1
SRR1324165	GTEX-13O3P-0126-SM-5KM4S	Skin	1
SRR1324184	GTEX-111FC-3026-SM-5GZYJ	Pituitary	0.6
SRR1324206	GTEX-XQ8I-2426-SM-4WAXY	Breast	0.965517
SRR1324250	GTEX-11DXZ-0726-SM-5N9C4	Lung	0.777778
SRR1324269	GTEX-WHSB-0226-SM-4M1XE	Blood Vessel	1
SRR1324295	GTEX-13112-1426-SM-5EGH8	Liver	1
SRR1324314	GTEX-1399R-0526-SM-5IJEF	Prostate	1
SRR1324331	GTEX-13G51-1826-SM-5KLZH	Skin	0.9
SRR1324349	GTEX-12584-0426-SM-5FQTT	Blood Vessel	0.941176
SRR1324371	GTEX-13O3Q-2926-SM-5KM45	Brain	0.6
SRR1324390	GTEX-11EQ9-2126-SM-5PNVW	Muscle	0.5
SRR1324412	GTEX-11DXZ-0126-SM-5EGGY	Liver	0.857143
SRR1324452	GTEX-139TS-3126-SM-5LZWX	Brain	0.956522
SRR1324473	GTEX-ZA64-1426-SM-5CVMC	Colon	0.714286
SRR1324496	GTEX-11GSP-2726-SM-5A5LJ	Muscle	0.666667
SRR1324545	GTEX-13O3P-1426-SM-5L3DT	Heart	1
SRR1324564	GTEX-12696-2426-SM-5EQ6H	Skin	1
SRR1325182	GTEX-139T6-0826-SM-5J1O2	Esophagus	0.888889
SRR1325225	GTEX-11UD2-0326-SM-5EQLE	Muscle	0.666667
SRR1325290	GTEX-13QJC-0726-SM-5RQJK	Liver	1
SRR1325310	GTEX-12696-2726-SM-5FQUL	Blood Vessel	0.846154
SRR1325332	GTEX-13CF2-0011-R8b-SM-5IJCX	Brain	1
SRR1325401	GTEX-11WQK-0011-R9b-SM-5BC6N	Brain	1
SRR1325446	GTEX-13OVH-0126-SM-5MR4B	Skin	0.944444
SRR1325464	GTEX-13N11-0426-SM-5KM3O	Heart	1
SRR1325483	GTEX-13OW6-1826-SM-5N9F9	Kidney	1
SRR1325527	GTEX-WOFM-0001-SM-4OOT2	Blood	0.973684
SRR1325559	GTEX-13N2G-2626-SM-5J1OT	Skin	0.941176
SRR1325578	GTEX-13OVJ-1326-SM-5K7Z9	Esophagus	1
SRR1325620	GTEX-11DXZ-1726-SM-5H12M	Colon	0.714286
SRR1325665	GTEX-Y8DK-0011-R11A-SM-4SOK2	Brain	0.6
SRR1325711	GTEX-11ONC-0008-SM-5S2MG	Skin	0.5
SRR1325733	GTEX-1399T-0526-SM-5J1NC	Blood Vessel	1
SRR1325752	GTEX-13O61-0126-SM-5KM4P	Adrenal Gland	1
SRR1325771	GTEX-12WSK-0426-SM-5GCNS	Blood Vessel	0.769231
SRR1325826	GTEX-13OVG-0626-SM-5IFEP	Esophagus	0.888889
SRR1325871	GTEX-146FQ-0526-SM-5LU9I	Blood Vessel	0.536585
SRR1325888	GTEX-13NZ9-0926-SM-5KM12	Lung	0.685714
SRR1325906	GTEX-13G51-2626-SM-5LZYW	Adipose Tissue	0.888889
SRR1325927	GTEX-13O3O-0011-R8b-SM-5LUAL	Brain	0.875
SRR1325944	GTEX-11GSO-2826-SM-5HL6Q	Pituitary	1
SRR1325964	GTEX-1212Z-0011-R1b-SM-5BC72	Brain	1
SRR1325986	GTEX-13FXS-0011-R6b-SM-5L3F7	Brain	1
SRR1326020	GTEX-11VI4-0426-SM-5EGHZ	Pancreas	1
SRR1326040	GTEX-13FLV-0926-SM-5L3DZ	Heart	1
SRR1326059	GTEX-13FH7-0526-SM-5IJF8	Esophagus	0.636364
SRR1326078	GTEX-111FC-0526-SM-5GZZ8	Nerve	1
SRR1326100	GTEX-131XF-1926-SM-5DUW4	Prostate	0.769231
SRR1326143	GTEX-145LU-1226-SM-5LU9B	Adipose Tissue	0.884615
SRR1326179	GTEX-13X6K-0011-R10a-SM-5P9JR	Brain	1
SRR1326205	GTEX-13OW8-0326-SM-5L3FB	Adipose Tissue	1
SRR1326249	GTEX-131YS-0926-SM-5IJB9	Lung	0.875
SRR1326270	GTEX-146FR-1826-SM-5QGPF	Adipose Tissue	1
SRR1326366	GTEX-13N2G-0011-R4b-SM-5MR54	Brain	1
SRR1326408	GTEX-13OVL-3226-SM-5L3H8	Pituitary	1
SRR1326449	GTEX-1192X-2526-SM-59868	Small Intestine	0.857143
SRR1326471	GTEX-12WSG-0005-SM-5NQA2	Blood	0.875
SRR1326560	GTEX-13NYB-0126-SM-5J1MD	Skin	1
SRR1326579	GTEX-146FQ-0226-SM-5NQAL	Adipose Tissue	0.923077
SRR1326647	GTEX-12ZZY-0226-SM-5LZVE	Skin	1
SRR1326665	GTEX-11P81-0008-SM-5S2OT	Skin	0.666667
SRR1326687	GTEX-1122O-0826-SM-5GICV	Heart	0.5
SRR1326708	GTEX-1399U-1126-SM-5L3DB	Skin	1
SRR1326845	GTEX-ZAB5-1526-SM-5HL9P	Small Intestine	0.833333
SRR1327327	GTEX-11WQC-2326-SM-5EQKE	Testis	0.875
SRR1327349	GTEX-11ZTS-1126-SM-5LU9X	Thyroid	0.75
SRR1327386	GTEX-12584-1426-SM-5EGJ9	Lung	0.925
SRR1327430	GTEX-Y5V5-2726-SM-4VDS2	Blood Vessel	0.8
SRR1327454	GTEX-13OW8-2726-SM-5L3FZ	Colon	0.75
SRR1327473	GTEX-WHWD-0226-SM-4OORT	Blood Vessel	1
SRR1327505	GTEX-1122O-1426-SM-5H11R	Colon	1
SRR1327527	GTEX-13N2G-2226-SM-5IJCU	Colon	0.615385
SRR1327548	GTEX-131XG-2526-SM-5HL7F	Nerve	0.875
SRR1327570	GTEX-ZV6S-1126-SM-57WE9	Colon	0.9375
SRR1327593	GTEX-12126-1026-SM-5P9JJ	Brain	1
SRR1327614	GTEX-13JVG-0726-SM-5KM16	Skin	1
SRR1327747	GTEX-11XUK-0426-SM-5EQML	Spleen	1
SRR1327793	GTEX-144GL-0526-SM-5LU41	Blood Vessel	0.933333
SRR1327811	GTEX-ZAB4-2926-SM-57WCV	Brain	1
SRR1327834	GTEX-11P82-1726-SM-5Q5AT	Adipose Tissue	1
SRR1327855	GTEX-QLQ7-0326-SM-4R1JV	Blood Vessel	1
SRR1327896	GTEX-133LE-1726-SM-5K7VQ	Breast	1
SRR1327914	GTEX-111VG-1626-SM-5EGIO	Skin	1
SRR1327933	GTEX-YEC3-0326-SM-5IFJJ	Blood Vessel	1
SRR1327951	GTEX-ZDTT-0004-SM-4WKG3	Blood	0.978261
SRR1327975	GTEX-13FXS-0011-R11a-SM-5L3DM	Brain	0.909091
SRR1327994	GTEX-WHSB-0002-SM-4M1ZR	Blood	0.916667
SRR1328073	GTEX-WYJK-0926-SM-4ONCF	Blood Vessel	0.866667
SRR1328339	GTEX-117YX-2126-SM-5GIEL	Spleen	0.818182
SRR1328487	GTEX-13OVJ-2826-SM-5L3GW	Brain	0.75
SRR1328528	GTEX-ZPIC-2626-SM-57WE2	Colon	0.708333
SRR1328577	GTEX-ZF29-1926-SM-5S2P1	Breast	1
SRR1328620	GTEX-11TUW-2626-SM-5EQKZ	Adipose Tissue	0.909091
SRR1328642	GTEX-132Q8-0006-SM-5NQA4	Blood	0.909091
SRR1328692	GTEX-12WSL-2526-SM-5GCNJ	Skin	1
SRR1328760	GTEX-147JS-1126-SM-5RQIW	Liver	0.6
SRR1328780	GTEX-13FHO-1626-SM-5IJGB	Blood Vessel	0.952381
SRR1328845	GTEX-145MF-1026-SM-5Q5EQ	Adipose Tissue	0.888889
SRR1328869	GTEX-WHWD-0003-SM-4M1ZS	Blood	1
SRR1328895	GTEX-YFC4-0011-R10a-SM-4SOK5	Brain	1
SRR1328919	GTEX-13RTJ-0011-R2a-SM-5PNW9	Brain	0.888889
SRR1328941	GTEX-13O3Q-2226-SM-5KM4O	Breast	0.8
SRR1328960	GTEX-11OF3-2926-SM-5HL78	Brain	0.95
SRR1328980	GTEX-13111-1926-SM-5GCOL	Colon	0.857143
SRR1329027	GTEX-111YS-1326-SM-5EGGK	Adipose Tissue	1
SRR1329090	GTEX-12WSD-0011-R1b-SM-5LZVY	Brain	0.5
SRR1329131	GTEX-12WSL-1626-SM-5GCMU	Colon	0.909091
SRR1329312	GTEX-11LCK-1726-SM-5S2OQ	Esophagus	1
SRR1329334	GTEX-13OW7-0011-R8b-SM-5L3HR	Brain	1
SRR1329353	GTEX-148VJ-0426-SM-5S2V8	Blood Vessel	1
SRR1329377	GTEX-13O3Q-0011-R5b-SM-5P9H4	Brain	1
SRR1329400	GTEX-12WSJ-1826-SM-5GCNY	Skin	1
SRR1329442	GTEX-111CU-0226-SM-5GZXC	Thyroid	0.875
SRR1329508	GTEX-ZVP2-1726-SM-5GU5P	Small Intestine	1
SRR1329551	GTEX-YFC4-0011-R6b-SM-4V6E1	Brain	0.666667
SRR1329575	GTEX-X4EP-1426-SM-4PQZP	Blood Vessel	1
SRR1329624	GTEX-13QBU-0326-SM-5LU3F	Blood Vessel	1
SRR1329642	GTEX-111YS-1826-SM-5GIEP	Colon	0.75
SRR1329761	GTEX-12ZZX-0011-R5a-SM-5HL89	Brain	0.666667
SRR1329885	GTEX-ZF28-0011-R6a-SM-4WKHI	Brain	1
SRR1329929	GTEX-13O21-0826-SM-5J2NU	Esophagus	1
SRR1329971	GTEX-111YS-1526-SM-5GZYW	Skin	1
SRR1330176	GTEX-Y5V6-1626-SM-4VDT2	Colon	0.733333
SRR1330305	GTEX-11GS4-0826-SM-5986J	Thyroid	1
SRR1330327	GTEX-13O3P-0626-SM-5L3D5	Muscle	1
SRR1330346	GTEX-13OW7-0011-R4b-SM-5O9CX	Brain	1
SRR1330427	GTEX-12WSJ-0726-SM-5GCN6	Esophagus	1
SRR1330498	GTEX-ZVZQ-0011-R9a-SM-51MRH	Brain	0.782609
SRR1330546	GTEX-139TS-0011-R2b-SM-5J1MX	Brain	1
SRR1330565	GTEX-11LCK-1026-SM-5A5KB	Skin	1
SRR1330588	GTEX-11I78-2626-SM-5Q5AI	Adipose Tissue	1
SRR1330656	GTEX-13NZ8-0011-R8b-SM-5KM48	Brain	0.714286
SRR1330675	GTEX-12ZZZ-0011-R7b-SM-5EGLE	Brain	0.928571
SRR1330699	GTEX-ZVT3-0011-R5a-SM-51MSI	Brain	0.625
SRR1330770	GTEX-13X6K-2726-SM-5O9DG	Colon	1
SRR1330813	GTEX-1399R-0726-SM-5KM2A	Esophagus	1
SRR1330831	GTEX-ZQG8-2426-SM-57WEE	Colon	0.818182
SRR1330878	GTEX-12WSL-2026-SM-5GCML	Skin	1
SRR1330901	GTEX-1211K-1126-SM-5EGGB	Pancreas	1
SRR1331109	GTEX-11TT1-0526-SM-5P9JO	Esophagus	1
SRR1331130	GTEX-ZXES-0004-SM-57WCW	Blood	0.705882
SRR1331153	GTEX-11DXX-2626-SM-5Q5A3	Blood Vessel	1
SRR1331198	GTEX-11P7K-0126-SM-5986E	Adrenal Gland	0.428571
SRR1331244	GTEX-12ZZX-2426-SM-5GCOE	Skin	1
SRR1331267	GTEX-ZPIC-1126-SM-5BC7F	Breast	1
SRR1331422	GTEX-11TT1-0004-SM-5S2NT	Blood	0.909091
SRR1331444	GTEX-117YX-1126-SM-5H128	Heart	1
SRR1331488	GTEX-12WSI-0226-SM-5GCNA	Liver	1
SRR1331511	GTEX-12WSH-0011-R5b-SM-5P9F3	Brain	0.5
SRR1331534	GTEX-11NV4-0011-R7a-SM-57WDH	Brain	0.75
SRR1331579	GTEX-13N2G-0011-R10a-SM-5MR34	Brain	1
SRR1331597	GTEX-13OVJ-0011-R5a-SM-5P9H7	Brain	1
SRR1331620	GTEX-13NZA-0326-SM-5J1MK	Nerve	1
SRR1331639	GTEX-11TT1-2326-SM-5GU6N	Muscle	0.333333
SRR1331708	GTEX-11O72-0226-SM-59869	Adipose Tissue	1
SRR1331730	GTEX-13FTW-1526-SM-5LZXC	Esophagus	1
SRR1331771	GTEX-111FC-2926-SM-5GZY7	Salivary Gland	1
SRR1331818	GTEX-ZYFC-0726-SM-5E448	Blood Vessel	0.84
SRR1331841	GTEX-145LU-2626-SM-5LU9Z	Brain	1
SRR1331858	GTEX-1399U-1626-SM-5P9J3	Stomach	0.875
SRR1331879	GTEX-1211K-1026-SM-5EQ4B	Esophagus	1
SRR1331922	GTEX-12KS4-0826-SM-5BC5R	Muscle	0.5
SRR1331944	GTEX-139TT-2626-SM-5LZUB	Brain	1
SRR1332007	GTEX-11EQ9-0006-SM-5LUB6	Blood	1
SRR1332024	GTEX-11TUW-3026-SM-5EGKM	Pituitary	0.870968
SRR1332048	GTEX-12ZZW-0011-R7a-SM-5DUWC	Brain	1
SRR1332069	GTEX-QEG4-0326-SM-5S2UQ	Adipose Tissue	0.896552
SRR1332095	GTEX-12584-0326-SM-59HK2	Nerve	0.615385
SRR1332187	GTEX-ZTPG-0726-SM-5DUXP	Blood Vessel	0.75
SRR1332208	GTEX-YEC3-0526-SM-4YCF2	Blood Vessel	1
SRR1332232	GTEX-11DYG-0008-SM-5QGR5	Skin	0.8
SRR1332253	GTEX-117YX-1826-SM-5H12K	Esophagus	0.666667
SRR1332275	GTEX-ZAB4-0011-R6a-SM-4SOKD	Brain	0.5
SRR1332317	GTEX-11WQK-0011-R8a-SM-5BC7C	Brain	0.666667
SRR1332339	GTEX-12WSG-2726-SM-5EQ5M	Nerve	0.884615
SRR1332381	GTEX-11ZU8-2626-SM-5EQLL	Nerve	0.956522
SRR1332443	GTEX-WVJS-0226-SM-4MVOU	Adipose Tissue	0.875
SRR1332467	GTEX-11ZTS-1526-SM-5N9G7	Colon	1
SRR1332488	GTEX-11P82-0126-SM-5HL72	Blood Vessel	0.9375
SRR1332508	GTEX-13OVG-2226-SM-5K7V8	Nerve	1
SRR1332526	GTEX-1313W-0126-SM-5LZUN	Skin	0.941176
SRR1332544	GTEX-11ZUS-0126-SM-5EQM5	Lung	0.96
SRR1332588	GTEX-13OVL-0226-SM-5L3E9	Skin	0.947368
SRR1332607	GTEX-13FTZ-0226-SM-5K7X6	Heart	1
SRR1332648	GTEX-14BIN-1226-SM-5S2OM	Adipose Tissue	1
SRR1332694	GTEX-13O61-0326-SM-5KM2O	Blood Vessel	1
SRR1332733	GTEX-111VG-1926-SM-5GIDO	Testis	0.916667
SRR1332796	GTEX-11GSO-2926-SM-5HL73	Brain	0.875
SRR1332816	GTEX-139D8-1226-SM-5L3ED	Blood Vessel	0.894737
SRR1332835	GTEX-13112-0526-SM-5EQ4S	Heart	0.9
SRR1332856	GTEX-11UD1-0011-R5b-SM-5P9FP	Brain	1
SRR1332879	GTEX-133LE-1826-SM-5J1MV	Skin	1
SRR1332928	GTEX-131YS-1226-SM-5K7VE	Blood Vessel	0.857143
SRR1332969	GTEX-XBEW-0726-SM-4QARX	Adipose Tissue	1
SRR1332993	GTEX-Y3IK-0726-SM-4WWE5	Blood Vessel	0.952381
SRR1333038	GTEX-1192X-1826-SM-5GIE2	Esophagus	1
SRR1333106	GTEX-11NSD-1826-SM-5N9CF	Nerve	1
SRR1333167	GTEX-YECK-2826-SM-5IFHF	Colon	0.9375
SRR1333240	GTEX-131XE-0006-SM-5P9F9	Blood	1
SRR1333287	GTEX-11EQ9-1526-SM-5PNY7	Colon	1
SRR1333352	GTEX-12WSD-0011-R4b-SM-5LZUA	Brain	0.8
SRR1333395	GTEX-13JUV-0626-SM-5J1MQ	Adipose Tissue	0.857143
SRR1333507	GTEX-11O72-2026-SM-5N9G8	Esophagus	1
SRR1333570	GTEX-12WSJ-0005-SM-5LU8S	Blood	1
SRR1333587	GTEX-11ONC-0011-R8b-SM-5NQ87	Brain	0.857143
SRR1333659	GTEX-13N2G-0826-SM-5IJE6	Lung	0.931034
SRR1333694	GTEX-147GR-0011-R9a-SM-5S2UY	Brain	0.8
SRR1333741	GTEX-Z93S-0011-R10a-SM-4RGNM	Brain	1
SRR1333789	GTEX-11XUK-2026-SM-5EQLF	Skin	0.8
SRR1333811	GTEX-13N1W-1926-SM-5IJCH	Esophagus	0.88
SRR1333913	GTEX-13FHP-1526-SM-5IJGE	Esophagus	0.833333
SRR1333930	GTEX-12ZZY-3026-SM-5GCOU	Brain	0.866667
SRR1333953	GTEX-131XG-0126-SM-5K7UJ	Adipose Tissue	0.5
SRR1333971	GTEX-11TT1-0426-SM-5EGI9	Esophagus	0.5
SRR1334011	GTEX-14C39-1626-SM-5S2P4	Colon	0.909091
SRR1334033	GTEX-1445S-0011-R5a-SM-5PNUS	Brain	1
SRR1334055	GTEX-YF7O-1626-SM-5IFII	Colon	1
SRR1334098	GTEX-117YX-2226-SM-5EGJJ	Adipose Tissue	1
SRR1334181	GTEX-13PVQ-2726-SM-5L3H7	Colon	1
SRR1334228	GTEX-13OVJ-0426-SM-5L3GX	Nerve	0.9375
SRR1334265	GTEX-11DXZ-2626-SM-59882	Blood Vessel	0.75
SRR1334291	GTEX-ZZ64-1326-SM-5E444	Blood Vessel	0.6
SRR1334314	GTEX-12WSN-0826-SM-5GCOF	Pancreas	0.916667
SRR1334419	GTEX-11ZTS-0826-SM-5EQ49	Blood Vessel	1
SRR1334461	GTEX-111FC-1326-SM-5N9D9	Spleen	1
SRR1334490	GTEX-111FC-1126-SM-5GZWU	Lung	1
SRR1334512	GTEX-11EM3-2126-SM-5H11M	Muscle	0.428571
SRR1334535	GTEX-ZLWG-0004-SM-4WWD5	Blood	0.733333
SRR1334587	GTEX-111YS-1926-SM-5GICC	Breast	0.866667
SRR1334670	GTEX-13PVR-0826-SM-5S2PV	Blood Vessel	1
SRR1334717	GTEX-14ASI-0011-R8b-SM-5S2UB	Brain	0.8
SRR1334741	GTEX-12ZZX-0011-R7b-SM-5DUVV	Brain	1
SRR1334791	GTEX-12WSJ-1326-SM-5GCOB	Vagina	1
SRR1334847	GTEX-13OW5-0011-R8a-SM-5L3GQ	Brain	1
SRR1334866	GTEX-13113-1326-SM-5GCOI	Liver	0.75
SRR1334939	GTEX-11TTK-0826-SM-5N9EG	Thyroid	1
SRR1335029	GTEX-12WSF-0011-R11a-SM-5LZVT	Brain	0.962963
SRR1335047	GTEX-13NZA-0011-R1b-SM-5LUAF	Brain	1
SRR1335113	GTEX-WFG8-0826-SM-4LVN5	Blood Vessel	0.933333
SRR1335140	GTEX-11WQK-1526-SM-5EGKN	Adipose Tissue	0.875
SRR1335212	GTEX-145MN-1926-SM-5SIAI	Breast	0.944444
SRR1335236	GTEX-144GM-1326-SM-5LU5E	Liver	0.933333
SRR1335254	GTEX-14ASI-0011-R6a-SM-5S2UZ	Brain	0.542857
SRR1335278	GTEX-12ZZY-0426-SM-5LZW3	Nerve	0.9
SRR1335377	GTEX-11GSP-3126-SM-5A5LL	Brain	1
SRR1335400	GTEX-11ZUS-2926-SM-5FQSL	Brain	0.769231
SRR1335470	GTEX-1399U-1026-SM-5J1OC	Esophagus	1
SRR1335513	GTEX-12WSL-1026-SM-5CVNJ	Lung	1
SRR1335651	GTEX-13FLW-0011-R6b-SM-5L3EN	Brain	0.894737
SRR1335670	GTEX-13JVG-1426-SM-5MR4W	Lung	1
SRR1335688	GTEX-13OVJ-0011-R2b-SM-5L3GP	Brain	0.75
SRR1335856	GTEX-13NZ8-3026-SM-5L3D4	Brain	0.939394
SRR1335964	GTEX-13O61-1726-SM-5KM46	Prostate	0.777778
SRR1336006	GTEX-ZXG5-0011-R5b-SM-57WBN	Brain	1
SRR1336029	GTEX-117XS-2926-SM-5N9BX	Pituitary	0.96
SRR1336048	GTEX-11UD2-0426-SM-5EQ5W	Nerve	0.916667
SRR1336069	GTEX-ZDXO-0011-R8a-SM-4WWD7	Brain	0.75
SRR1336091	GTEX-1212Z-2826-SM-59HJ5	Blood Vessel	0.956522
SRR1336113	GTEX-1399R-0126-SM-5IFEV	Thyroid	1
SRR1336134	GTEX-12WSA-1126-SM-5EGKU	Heart	0.9
SRR1336158	GTEX-ZVZQ-0011-R3a-SM-57WC7	Brain	0.6
SRR1336181	GTEX-131XW-0726-SM-5EGK3	Breast	0.857143
SRR1336205	GTEX-11DXX-1826-SM-5H126	Colon	1
SRR1336244	GTEX-11ZVC-1426-SM-5EGGA	Ovary	1
SRR1336292	GTEX-ZF28-0011-R3a-SM-4WWDA	Brain	1
SRR1336357	GTEX-13VXU-0011-R5a-SM-5O9D7	Brain	1
SRR1336379	GTEX-12WSE-0011-R6b-SM-5LZV5	Brain	1
SRR1336415	GTEX-13OW6-2426-SM-5K7WO	Adipose Tissue	0.875
SRR1336463	GTEX-139YR-2726-SM-5K7VV	Blood Vessel	0.952381
SRR1336481	GTEX-145LU-0011-R9b-SM-5SI66	Brain	0.9375
SRR1336529	GTEX-11WQK-3226-SM-5EGI3	Pituitary	0.947368
SRR1336548	GTEX-13IVO-0011-R10a-SM-5LZY3	Brain	1
SRR1336593	GTEX-Y114-0326-SM-4TT99	Blood Vessel	0.666667
SRR1336617	GTEX-ZDTS-2726-SM-5L3E2	Colon	0.909091
SRR1336660	GTEX-13X6K-0011-R3b-SM-5PNUD	Brain	1
SRR1336682	GTEX-113JC-2226-SM-5EGJG	Uterus	1
SRR1336706	GTEX-12C56-0006-SM-5N9E9	Blood	0.833333
SRR1336727	GTEX-13OVL-0011-R9a-SM-5P9GX	Brain	1
SRR1336863	GTEX-WYVS-1126-SM-4SOJX	Colon	0.8125
SRR1336887	GTEX-14753-0011-R6b-SM-5S2UD	Brain	1
SRR1336911	GTEX-13NZ9-0826-SM-5J1NI	Blood Vessel	1
SRR1336930	GTEX-13FLV-2326-SM-5K7UK	Nerve	0.884615
SRR1336964	GTEX-ZVT2-1726-SM-51MRO	Colon	1
SRR1337052	GTEX-11UD2-2826-SM-5GU6X	Testis	0.904762
SRR1337098	GTEX-131YS-0011-R10b-SM-5EQ5N	Brain	0.833333
SRR1337119	GTEX-12WSH-3126-SM-5LZW8	Brain	1
SRR1337137	GTEX-139TS-0126-SM-5K7XJ	Thyroid	1
SRR1337155	GTEX-13FH7-2326-SM-5KM1E	Blood Vessel	0.8
SRR1337173	GTEX-13OVI-1726-SM-5L3DW	Muscle	1
SRR1337192	GTEX-XMD2-0226-SM-4WWEE	Adipose Tissue	0.909091
SRR1337215	GTEX-ZY6K-1926-SM-5GZXW	Blood Vessel	0.790698
SRR1337284	GTEX-13O3O-0326-SM-5K7W2	Nerve	1
SRR1337302	GTEX-13O3O-0426-SM-5KM2Y	Blood Vessel	0.933333
SRR1337321	GTEX-139T4-0826-SM-5N9GF	Pituitary	0.928571
SRR1337342	GTEX-13SLW-0226-SM-5S2NA	Adipose Tissue	1
SRR1337412	GTEX-13JVG-0011-R10b-SM-5KM2P	Brain	1
SRR1337495	GTEX-117XS-2226-SM-5GIE1	Colon	1
SRR1337516	GTEX-ZTSS-1226-SM-51MSZ	Colon	1
SRR1337540	GTEX-1399Q-0005-SM-5NQAG	Blood	0.923077
SRR1337564	GTEX-13NYB-3026-SM-5IJD7	Brain	0.866667
SRR1337585	GTEX-13FXS-0226-SM-5IJCK	Skin	0.928571
SRR1337648	GTEX-13CIG-0011-R3b-SM-5K7XF	Brain	1
SRR1337666	GTEX-13OVI-1226-SM-5J2ME	Adrenal Gland	1
SRR1337684	GTEX-12WSD-1326-SM-5GCNU	Blood Vessel	0.75
SRR1337728	GTEX-1192X-0008-SM-5Q5B7	Skin	1
SRR1337840	GTEX-12ZZX-1926-SM-5EGKC	Vagina	0.954545
SRR1337886	GTEX-12WSH-2826-SM-5GCP5	Blood Vessel	0.956522
SRR1337909	GTEX-144GL-0011-R3a-SM-5P9HP	Brain	1
SRR1338031	GTEX-148VI-1726-SM-5S2W9	Adipose Tissue	0.962264
SRR1338103	GTEX-13NZB-0626-SM-5IFH6	Liver	0.952381
SRR1338147	GTEX-145MN-2626-SM-5NQAH	Adipose Tissue	0.814815
SRR1338195	GTEX-14E1K-0926-SM-5S2U4	Blood Vessel	0.875
SRR1338219	GTEX-132Q8-3026-SM-5PNVG	Brain	1
SRR1338257	GTEX-12WSD-1426-SM-5GCN9	Liver	0.85
SRR1338280	GTEX-133LE-1526-SM-5IFEN	Colon	0.909091
SRR1338301	GTEX-144GL-0011-R4a-SM-5PNUI	Brain	1
SRR1338323	GTEX-ZE7O-0011-R11a-SM-57WBC	Brain	0.9
SRR1338346	GTEX-147F4-1326-SM-5LU9V	Blood Vessel	1
SRR1338363	GTEX-12ZZY-1126-SM-5DUWQ	Heart	1
SRR1338384	GTEX-1314G-2026-SM-5LZUM	Salivary Gland	1
SRR1338426	GTEX-ZTPG-0226-SM-5O99I	Adipose Tissue	0.928571
SRR1338468	GTEX-139D8-2526-SM-5N9G3	Uterus	0.967742
SRR1338489	GTEX-ZE7O-2626-SM-51MSS	Colon	0.777778
SRR1338536	GTEX-X4EP-0004-SM-4PQZX	Blood	0.848485
SRR1338584	GTEX-13OW5-0011-R1b-SM-5L3GE	Brain	0.933333
SRR1338627	GTEX-13X6K-0011-R4b-SM-5P9HO	Brain	0.909091
SRR1338669	GTEX-1399T-3126-SM-5IJFS	Brain	0.956522
SRR1338747	GTEX-1122O-1626-SM-5N9CX	Esophagus	1
SRR1338766	GTEX-11O72-0726-SM-5P9GO	Testis	0.614035
SRR1338789	GTEX-ZYVF-2126-SM-5E44N	Blood Vessel	0.952381
SRR1338812	GTEX-12696-0002-SM-5SI6U	Blood	1
SRR1338862	GTEX-1399U-2326-SM-5K7WY	Skin	0.75
SRR1338880	GTEX-1128S-0005-SM-5P9HI	Blood	0.962963
SRR1338923	GTEX-13OW8-0011-R2a-SM-5L3G2	Brain	1
SRR1338942	GTEX-11P7K-0003-SM-5S2OU	Blood	0.916667
SRR1338988	GTEX-139TT-0526-SM-5J1NN	Blood Vessel	0.944444
SRR1339065	GTEX-ZC5H-2426-SM-4WAZ6	Colon	1
SRR1339108	GTEX-1128S-2426-SM-5H11B	Muscle	0.5
SRR1339130	GTEX-1399R-1626-SM-5P9GG	Testis	0.826087
SRR1339153	GTEX-11TUW-2926-SM-5BC59	Blood Vessel	1
SRR1339199	GTEX-13OW6-0926-SM-5L3GM	Heart	0.9
SRR1339218	GTEX-131YS-0011-R5b-SM-5K7YB	Brain	0.8
SRR1339236	GTEX-1314G-1226-SM-5BC6D	Breast	1
SRR1339296	GTEX-14C38-0626-SM-5S2TV	Nerve	1
SRR1339321	GTEX-12WSG-1226-SM-5EQ4C	Heart	0.25
SRR1339366	GTEX-131XH-0526-SM-5DUX7	Thyroid	0.941176
SRR1339387	GTEX-ZAB4-0011-R1a-SM-4RGNO	Brain	1
SRR1339413	GTEX-13FLV-0226-SM-5J2OF	Thyroid	1
SRR1339431	GTEX-11TUW-1826-SM-5BC5D	Breast	0.714286
SRR1339530	GTEX-13FXS-0011-R7a-SM-5L3FC	Brain	1
SRR1339549	GTEX-14BIN-0011-R5b-SM-5SI78	Brain	1
SRR1339573	GTEX-X3Y1-2726-SM-4PQZH	Liver	0.666667
SRR1339597	GTEX-ZAB4-0526-SM-5HL7Z	Blood Vessel	0.928571
SRR1339722	GTEX-ZAB5-2726-SM-5J2NH	Blood Vessel	0.777778
SRR1339812	GTEX-11XUK-0726-SM-5EQMX	Esophagus	0.75
SRR1339834	GTEX-11ONC-0005-SM-5O9CY	Blood	0.666667
SRR1339856	GTEX-11GS4-0006-SM-5SI9M	Blood	0.909091
SRR1339880	GTEX-ZYFC-1226-SM-5GIE4	Blood Vessel	0.909091
SRR1339987	GTEX-11ZTT-2226-SM-5CVLP	Salivary Gland	0.833333
SRR1340010	GTEX-QV44-0726-SM-4R1KP	Blood Vessel	0.888889
SRR1340028	GTEX-13OVI-0926-SM-5J1MI	Vagina	0.9375
SRR1340095	GTEX-11NV4-2226-SM-5BC4T	Brain	0.9
SRR1340133	GTEX-13VXU-0011-R9b-SM-5SI73	Brain	0.714286
SRR1340183	GTEX-1399S-2626-SM-5L3DU	Blood Vessel	0.866667
SRR1340202	GTEX-13OVH-0011-R5b-SM-5KM4L	Brain	1
SRR1340221	GTEX-11PRG-1526-SM-5HL6Z	Adipose Tissue	1
SRR1340241	GTEX-11GSP-3026-SM-5N9CE	Pituitary	1
SRR1340260	GTEX-1339X-2326-SM-5HL5B	Salivary Gland	0.733333
SRR1340301	GTEX-145LU-0011-R6a-SM-5S2V6	Brain	1
SRR1340420	GTEX-1313W-0011-R11a-SM-5DUXN	Brain	1
SRR1340463	GTEX-12ZZX-0011-R1a-SM-5EQ6B	Brain	0.875
SRR1340486	GTEX-131YS-1726-SM-5HL7G	Adipose Tissue	1
SRR1340508	GTEX-145MG-0011-R10a-SM-5PNWG	Brain	0.9375
SRR1340531	GTEX-ZVT2-1926-SM-5GU5T	Colon	0.75
SRR1340553	GTEX-13CF3-0526-SM-5IJBV	Blood Vessel	0.941176
SRR1340598	GTEX-11EM3-1726-SM-5N9D1	Ovary	0.5
SRR1340617	GTEX-12ZZX-0726-SM-5EGKA	Heart	0.75
SRR1340662	GTEX-13OVL-1826-SM-5KLZR	Kidney	1
SRR1340700	GTEX-145MH-0011-R6a-SM-5PNZ7	Brain	1
SRR1340782	GTEX-1122O-1326-SM-5H11F	Small Intestine	0.8
SRR1340804	GTEX-1212Z-0002-SM-5SI6W	Blood	0.9
SRR1340828	GTEX-1339X-1226-SM-5PNVO	Esophagus	0.5
SRR1340885	GTEX-13JUV-0006-SM-5NQ97	Blood	1
SRR1340924	GTEX-13O61-0226-SM-5KM52	Thyroid	1
SRR1340943	GTEX-11WQK-2726-SM-5EQMU	Prostate	1
SRR1340966	GTEX-ZXES-1726-SM-5E43G	Colon	0.916667
SRR1341034	GTEX-131YS-0726-SM-5P9G9	Thyroid	0.928571
SRR1341057	GTEX-1269C-0011-R4b-SM-5P9ES	Brain	1
SRR1341080	GTEX-ZC5H-0004-SM-4WAXK	Blood	0.8
SRR1341100	GTEX-1122O-1226-SM-5H113	Breast	0.625
SRR1341188	GTEX-ZYVF-0726-SM-5GICF	Nerve	0.972222
SRR1341321	GTEX-1399S-1626-SM-5P9GI	Stomach	0.666667
SRR1341344	GTEX-11EQ8-0226-SM-5EQ5G	Adipose Tissue	1
SRR1341365	GTEX-13FLW-0011-R10b-SM-5LZZF	Brain	1
SRR1341387	GTEX-13JUV-2926-SM-5LZX7	Brain	1
SRR1341432	GTEX-X15G-0001-SM-4PQZV	Blood	0.857143
SRR1341480	GTEX-13U4I-1726-SM-5J1MF	Adipose Tissue	0.913043
SRR1341499	GTEX-1211K-1326-SM-5FQV2	Esophagus	0.8
SRR1341521	GTEX-13FLV-0011-R7b-SM-5K7WW	Brain	0.9
SRR1341539	GTEX-ZTTD-1026-SM-51MRD	Breast	0.931034
SRR1341563	GTEX-11VI4-2126-SM-5EGI1	Nerve	1
SRR1341605	GTEX-13CF2-3026-SM-5IFFX	Brain	0.925
SRR1341683	GTEX-11GSP-2526-SM-5N9BP	Skin	0.75
SRR1341702	GTEX-13JVG-3126-SM-5L3FH	Brain	0.833333
SRR1341763	GTEX-ZUA1-0011-R10a-SM-51MT6	Brain	1
SRR1341833	GTEX-133LE-0526-SM-5N9EJ	Lung	0.894737
SRR1341854	GTEX-11EM3-0326-SM-5A5KJ	Adrenal Gland	0.75
SRR1341877	GTEX-13N2G-0926-SM-5IFGJ	Liver	1
SRR1341898	GTEX-13JVG-0011-R1a-SM-5KM32	Brain	0.75
SRR1341945	GTEX-14E6E-1726-SM-5S2R6	Colon	0.904762
SRR1341965	GTEX-1399U-0726-SM-5KM1D	Heart	1
SRR1341983	GTEX-11EQ8-0426-SM-5N9DP	Blood Vessel	1
SRR1342002	GTEX-133LE-0226-SM-5PNY3	Blood Vessel	0.9375
SRR1342023	GTEX-11GSP-0726-SM-5986L	Lung	0.894737
SRR1342045	GTEX-11ZUS-0011-R10b-SM-5BC79	Brain	1
SRR1342067	GTEX-139TU-1426-SM-5LZY9	Adipose Tissue	1
SRR1342721	GTEX-1399U-1226-SM-5K7XT	Esophagus	0.875
SRR1342739	GTEX-1399T-2426-SM-5L3FJ	Muscle	1
SRR1342806	GTEX-11EM3-1526-SM-5A5KN	Colon	0.75
SRR1342829	GTEX-ZZPU-0226-SM-5N9BV	Blood Vessel	1
SRR1342873	GTEX-11DZ1-0326-SM-5N9BN	Breast	0.933333
SRR1342938	GTEX-11UD2-0626-SM-5GU6L	Thyroid	0.92
SRR1342960	GTEX-13FTW-1826-SM-5IJEN	Colon	1
SRR1342977	GTEX-13OVG-1026-SM-5KLZ3	Esophagus	1
SRR1342995	GTEX-13N1W-2626-SM-5IJEP	Testis	0.777778
SRR1343053	GTEX-13OW5-2526-SM-5L3I1	Testis	0.916667
SRR1343072	GTEX-13OW6-2126-SM-5N9GL	Colon	1
SRR1343093	GTEX-11P82-1426-SM-5BC5L	Skin	0.642857
SRR1343115	GTEX-12WSE-0011-R11b-SM-5P9JW	Brain	0.982143
SRR1343197	GTEX-145MG-0011-R5b-SM-5S2VU	Brain	1
SRR1343221	GTEX-139TS-2926-SM-5KM1Z	Pituitary	0.9375
SRR1343239	GTEX-13FH7-2426-SM-5K7US	Nerve	1
SRR1343257	GTEX-1314G-1526-SM-5EGK2	Skin	0.956522
SRR1343302	GTEX-132NY-1126-SM-5PNVE	Adipose Tissue	0.894737
SRR1343414	GTEX-11EM3-1626-SM-5N9CO	Colon	1
SRR1343501	GTEX-11P7K-0006-SM-5N9FM	Blood	0.769231
SRR1343546	GTEX-ZYY3-2226-SM-5E45A	Colon	0.961538
SRR1343720	GTEX-13JUV-2626-SM-5N9EB	Pituitary	0.967742
SRR1343741	GTEX-133LE-0926-SM-5P9J1	Adipose Tissue	1
SRR1343778	GTEX-13FHO-3126-SM-5IJF6	Pituitary	1
SRR1343795	GTEX-12ZZY-1226-SM-5GCNK	Heart	0.8
SRR1343841	GTEX-12WSM-0011-R3b-SM-5LZWI	Brain	0.888889
SRR1343879	GTEX-13FLV-0011-R9b-SM-5L3DA	Brain	1
SRR1343898	GTEX-12ZZW-0126-SM-5DUVB	Skin	0.95
SRR1344010	GTEX-13QJ3-0626-SM-5SI6G	Blood Vessel	0.958333
SRR1344060	GTEX-12WSG-0926-SM-5EGIH	Spleen	0.866667
SRR1344079	GTEX-13RTK-0826-SM-5Q5C6	Small Intestine	1
SRR1344100	GTEX-11OF3-0626-SM-5BC4Y	Thyroid	1
SRR1344122	GTEX-139D8-2926-SM-5IJBM	Colon	1
SRR1344166	GTEX-13O3O-0126-SM-5KM4E	Skin	0.785714
SRR1344205	GTEX-QEG5-0526-SM-5S2V3	Nerve	0.979167
SRR1344326	GTEX-1211K-0001-SM-5S2P9	Blood	0.857143
SRR1344346	GTEX-13113-1126-SM-5LZU9	Adipose Tissue	1
SRR1344364	GTEX-13W3W-2026-SM-5K7UL	Small Intestine	1
SRR1344400	GTEX-12WSN-0626-SM-5BC61	Lung	1
SRR1344445	GTEX-QV44-0326-SM-4R1KD	Liver	1
SRR1345146	GTEX-12584-0226-SM-5EQL5	Adipose Tissue	1
SRR1345178	GTEX-12WSD-2326-SM-59HKQ	Stomach	0.363636
SRR1345200	GTEX-117XS-2026-SM-5GID1	Testis	0.791667
SRR1345266	GTEX-11NUK-0005-SM-5MR5F	Blood	1
SRR1345307	GTEX-1211K-2426-SM-59HL8	Blood Vessel	0.948718
SRR1345329	GTEX-1313W-3226-SM-5LZUU	Pituitary	0.875
SRR1345369	GTEX-146FH-0326-SM-5QGPT	Nerve	1
SRR1345390	GTEX-11DXZ-0426-SM-5987Y	Blood Vessel	0.75
SRR1345454	GTEX-147F4-1026-SM-5Q5F9	Blood Vessel	0.928571
SRR1345478	GTEX-13CZV-0011-R7b-SM-5LZXH	Brain	1
SRR1345523	GTEX-13W46-0626-SM-5LU3N	Blood Vessel	1
SRR1345541	GTEX-132AR-0006-SM-5NQ7N	Blood	1
SRR1345563	GTEX-1269C-0926-SM-5FQSR	Lung	1
SRR1345609	GTEX-13NZ9-0526-SM-5J1OX	Adipose Tissue	1
SRR1345628	GTEX-13NZ9-0726-SM-5J1ME	Nerve	1
SRR1345647	GTEX-ZPCL-0004-SM-4WWD6	Blood	0.9
SRR1345715	GTEX-13NYB-0426-SM-5IJDD	Blood Vessel	0.95
SRR1345760	GTEX-11WQK-0726-SM-5GU71	Muscle	1
SRR1345806	GTEX-13D11-0426-SM-5LZYA	Adrenal Gland	1
SRR1345827	GTEX-11NUK-0926-SM-5HL57	Heart	0.846154
SRR1345847	GTEX-132NY-0005-SM-5O9AC	Blood	1
SRR1345871	GTEX-11I78-1726-SM-5A5M3	Stomach	0.888889
SRR1345914	GTEX-ZDYS-2226-SM-5S2MI	Adipose Tissue	1
SRR1345995	GTEX-11VI4-1126-SM-5EQMD	Skin	0.933333
SRR1346670	GTEX-13JVG-0011-R8a-SM-5KM3E	Brain	0.846154
SRR1346689	GTEX-14BIL-2426-SM-5QGQR	Adipose Tissue	1
SRR1346734	GTEX-13OVJ-1026-SM-5IFGI	Liver	1
SRR1346773	GTEX-13SLX-0426-SM-5QGRC	Adipose Tissue	0.944444
SRR1346794	GTEX-13CF3-0226-SM-5J1NW	Spleen	0.923077
SRR1346813	GTEX-ZAB4-0011-R9a-SM-4SOKG	Brain	0.916667
SRR1346861	GTEX-131YS-0626-SM-5EGKL	Breast	0.857143
SRR1347002	GTEX-YEC3-1126-SM-5IFIH	Blood Vessel	1
SRR1347020	GTEX-11DZ1-0426-SM-5H11A	Lung	0.9
SRR1347042	GTEX-YF7O-0226-SM-5IFJ4	Blood Vessel	1
SRR1347082	GTEX-1399R-1126-SM-5IFIO	Stomach	0.714286
SRR1347123	GTEX-13113-1626-SM-5EQ4I	Skin	0.916667
SRR1347190	GTEX-XMD2-0326-SM-4YCD6	Nerve	0.938776
SRR1347214	GTEX-11ZTT-2626-SM-5EQKK	Muscle	0.666667
SRR1347322	GTEX-11P81-2226-SM-5PNYI	Skin	0.666667
SRR1347343	GTEX-11OF3-1726-SM-5GU5Q	Prostate	0.875
SRR1347436	GTEX-ZLWG-2426-SM-57WG6	Blood Vessel	0.857143
SRR1347459	GTEX-12C56-1626-SM-5FQUO	Adipose Tissue	0.954545
SRR1347500	GTEX-13FH7-0926-SM-5J2MR	Heart	0.545455
SRR1347667	GTEX-1269C-0826-SM-5N9EM	Heart	1
SRR1347688	GTEX-13OVJ-0011-R8b-SM-5L3FS	Brain	1
SRR1347707	GTEX-1399S-1226-SM-5J1O6	Esophagus	1
SRR1347726	GTEX-XBEC-0426-SM-4QART	Nerve	0.977778
SRR1347750	GTEX-131XF-2426-SM-5BC6C	Nerve	0.954545
SRR1347870	GTEX-111YS-0826-SM-5GZYK	Esophagus	1
SRR1347916	GTEX-1339X-1726-SM-5P9J9	Colon	1
SRR1347937	GTEX-13112-2626-SM-5BC66	Muscle	0.75
SRR1347959	GTEX-1122O-0726-SM-5GIEV	Pancreas	0.777778
SRR1347980	GTEX-13N11-2526-SM-5K7UE	Skin	0.833333
SRR1347998	GTEX-12WSI-2126-SM-5GCMV	Testis	0.892857
SRR1348021	GTEX-13OW8-2926-SM-5L3FV	Brain	1
SRR1348138	GTEX-11O72-0526-SM-5Q5AO	Nerve	1
SRR1348181	GTEX-132QS-0005-SM-5LZXK	Blood	1
SRR1348226	GTEX-11ZUS-0226-SM-5FQT8	Heart	0.5
SRR1348294	GTEX-12WSM-0005-SM-5NQB3	Blood	1
SRR1348339	GTEX-1313W-0011-R1b-SM-5EQ4A	Brain	1
SRR1348360	GTEX-12WSH-0011-R10a-SM-5LZUS	Brain	0.75
SRR1348378	GTEX-12696-1826-SM-5EGJS	Adipose Tissue	1
SRR1348402	GTEX-ZEX8-2326-SM-5S2MN	Adipose Tissue	0.961538
SRR1348424	GTEX-13QIC-0011-R1a-SM-5O9CJ	Brain	1
SRR1348490	GTEX-132AR-2326-SM-5IJDY	Esophagus	0.947368
SRR1348770	GTEX-11ZUS-2826-SM-5EQKW	Brain	0.981132
SRR1348839	GTEX-1399S-0926-SM-5PNVQ	Blood Vessel	0.888889
SRR1348951	GTEX-11PRG-0005-SM-5NQ6X	Blood	0.4
SRR1348989	GTEX-11EQ8-0008-SM-5Q5DJ	Skin	0.833333
SRR1349013	GTEX-13O3Q-0011-R1b-SM-5KM3L	Brain	0.75
SRR1349032	GTEX-131YS-0005-SM-5NQAS	Blood	0.916667
SRR1349056	GTEX-RNOR-0011-R3A-SM-5SI8E	Brain	0.888889
SRR1349080	GTEX-11TT1-2526-SM-5EGIB	Skin	0.933333
SRR1349099	GTEX-11UD2-1126-SM-5EQM6	Blood Vessel	1
SRR1349121	GTEX-11P81-2426-SM-5GU65	Adipose Tissue	0.857143
SRR1349144	GTEX-11ZTT-1026-SM-5EQKF	Thyroid	0.947368
SRR1349190	GTEX-1122O-1526-SM-5N9CL	Colon	1
SRR1349231	GTEX-11DXZ-2426-SM-5N9DT	Muscle	1
SRR1349276	GTEX-13OW6-0005-SM-5NQ9Z	Blood	0.875
SRR1349320	GTEX-ZYY3-0626-SM-5NQ6W	Liver	1
SRR1349387	GTEX-12584-0726-SM-5FQTK	Skin	0.888889
SRR1349456	GTEX-12WSL-0226-SM-5CVMJ	Liver	1
SRR1349479	GTEX-YB5E-0326-SM-5IFHU	Liver	0.75
SRR1349497	GTEX-13FTW-0626-SM-5IFEX	Thyroid	0.916667
SRR1349562	GTEX-11NUK-1226-SM-5P9GM	Liver	0.888889
SRR1349585	GTEX-11GSP-0326-SM-5A5KW	Adrenal Gland	1
SRR1349772	GTEX-132QS-0426-SM-5KLZ6	Heart	1
SRR1349809	GTEX-11EQ9-1726-SM-5HL6U	Prostate	0.588235
SRR1349829	GTEX-13X6J-0011-R8b-SM-5PNUA	Brain	1
SRR1349875	GTEX-13113-1926-SM-5LZWG	Skin	1
SRR1350002	GTEX-13PVQ-1526-SM-5IFEQ	Liver	0.933333
SRR1350069	GTEX-14AS3-0426-SM-5QGQK	Adipose Tissue	0.8
SRR1350090	GTEX-13PVQ-0526-SM-5LU8Q	Blood Vessel	1
SRR1350153	GTEX-11XUK-1726-SM-5GU61	Adipose Tissue	1
SRR1350196	GTEX-14E6C-1026-SM-5SI6P	Nerve	1
SRR1350304	GTEX-13NZ9-2626-SM-5L3FK	Skin	0.928571
SRR1350323	GTEX-QCQG-1926-SM-5SI7Q	Blood Vessel	0.969697
SRR1350371	GTEX-11I78-0001-SM-5Q5BE	Blood	1
SRR1350392	GTEX-11P7K-2226-SM-5GU56	Nerve	0.909091
SRR1350414	GTEX-13FHO-1726-SM-5IFGM	Esophagus	0.84
SRR1350456	GTEX-13O3Q-0011-R3a-SM-5P9H3	Brain	0.928571
SRR1350525	GTEX-139T4-0011-R9b-SM-5HL6S	Brain	0.894737
SRR1350609	GTEX-12WSD-1026-SM-5EQ42	Blood Vessel	0.952381
SRR1350792	GTEX-13112-3126-SM-5IFGP	Pituitary	0.863636
SRR1350813	GTEX-13O61-2526-SM-5J1O8	Blood Vessel	0.958333
SRR1350873	GTEX-1399T-2826-SM-5KLYZ	Skin	1
SRR1350891	GTEX-1269C-1826-SM-5N9E1	Ovary	0.970588
SRR1350936	GTEX-1211K-0726-SM-5FQUW	Thyroid	0.875
SRR1350958	GTEX-11P82-0626-SM-5PNYK	Esophagus	0.8
SRR1350997	GTEX-131XG-1226-SM-5EGH9	Stomach	1
SRR1351104	GTEX-131XW-2226-SM-5PNY1	Blood Vessel	0.875
SRR1351147	GTEX-13CF3-0626-SM-5J1NO	Blood Vessel	0.777778
SRR1351280	GTEX-12WSL-2726-SM-5CVNL	Muscle	1
SRR1351303	GTEX-11ZVC-2626-SM-5FQTA	Adipose Tissue	1
SRR1351325	GTEX-13OW7-0011-R11a-SM-5O9DY	Brain	0.894737
SRR1351347	GTEX-11EMC-2826-SM-5PNY6	Adipose Tissue	0.869565
SRR1351368	GTEX-11O72-3026-SM-5986R	Pituitary	0.8125
SRR1351390	GTEX-12WSG-0726-SM-5EGIG	Adrenal Gland	0.75
SRR1351410	GTEX-13RTK-1826-SM-5S2P3	Blood Vessel	1
SRR1351432	GTEX-11P82-0008-SM-5S2MS	Skin	1
SRR1351454	GTEX-WHPG-2126-SM-4M1ZM	Adipose Tissue	0.857143
SRR1351480	GTEX-139T6-2026-SM-5IFFL	Muscle	0.75
SRR1351501	GTEX-113IC-0126-SM-5HL6T	Skin	0.928571
SRR1351521	GTEX-13W3W-0626-SM-5LU45	Blood Vessel	0.857143
SRR1351583	GTEX-117YW-0426-SM-5GZZZ	Heart	1
SRR1351836	GTEX-11EQ8-0006-SM-5P9HJ	Blood	0.857143
SRR1351857	GTEX-12WSJ-0526-SM-5GCOZ	Spleen	1
SRR1351880	GTEX-13QJC-0011-R6a-SM-5S2VI	Brain	1
SRR1351907	GTEX-Y3IK-1726-SM-4YCCR	Small Intestine	0.333333
SRR1352021	GTEX-WYVS-0004-SM-4ONDT	Blood	0.785714
SRR1352111	GTEX-13OVG-0526-SM-5K7YD	Heart	1
SRR1352129	GTEX-13JUV-3026-SM-5K7WX	Brain	0.916667
SRR1352169	GTEX-13OVH-3126-SM-5MR4Z	Pituitary	0.956522
SRR1352256	GTEX-12C56-1426-SM-5FQSW	Testis	0.857143
SRR1352299	GTEX-11ZTT-2126-SM-5CVLO	Skin	1
SRR1352346	GTEX-12WSN-0926-SM-5GCN1	Adrenal Gland	1
SRR1352415	GTEX-ZUA1-2926-SM-59HL3	Brain	1
SRR1352457	GTEX-11P7K-0726-SM-5EGKX	Breast	0.875
SRR1352507	GTEX-ZAB5-0426-SM-5CVMI	Liver	0.857143
SRR1352554	GTEX-13QIC-0011-R4a-SM-5PNX8	Brain	0
SRR1352575	GTEX-11VI4-0226-SM-5GU6C	Thyroid	0.8
SRR1352639	GTEX-13111-0126-SM-5EGHO	Spleen	0.833333
SRR1352706	GTEX-13JVG-0011-R4a-SM-5MR4C	Brain	0.625
SRR1352870	GTEX-Y9LG-2326-SM-4VDS1	Blood Vessel	0.652174
SRR1352918	GTEX-139TT-2126-SM-5LZWC	Skin	1
SRR1352954	GTEX-11TTK-2926-SM-5PNYP	Brain	0.75
SRR1352975	GTEX-145LU-0011-R3a-SM-5P9K2	Brain	0.888889
SRR1353028	GTEX-WHWD-0526-SM-4OORW	Blood Vessel	0.923077
SRR1353076	GTEX-132QS-0126-SM-5IFH9	Adrenal Gland	0.6
SRR1353097	GTEX-12ZZY-3126-SM-5DUX3	Pituitary	0.913043
SRR1353118	GTEX-13O21-2426-SM-5MR4A	Colon	0.73913
SRR1353136	GTEX-ZF2S-2426-SM-5DUXV	Blood Vessel	1
SRR1353157	GTEX-13O3Q-0011-R6a-SM-5KM2V	Brain	1
SRR1353176	GTEX-12ZZX-2926-SM-5GCOQ	Brain	0.75
SRR1353199	GTEX-ZDYS-2126-SM-5S2OD	Adipose Tissue	0.833333
SRR1353221	GTEX-11ZTS-0011-R3a-SM-5BC78	Brain	0.5
SRR1353262	GTEX-ZYFD-0526-SM-5E442	Blood Vessel	1
SRR1353285	GTEX-YJ89-0011-R6a-SM-4V6GN	Brain	0.666667
SRR1353309	GTEX-ZYY3-0226-SM-5E45M	Adipose Tissue	0.870968
SRR1353332	GTEX-13D11-0626-SM-5LZYY	Colon	0.8
SRR1353376	GTEX-1497J-0726-SM-5Q5D1	Liver	0.789474
SRR1353400	GTEX-13OVJ-1426-SM-5K7Z2	Esophagus	0.888889
SRR1353418	GTEX-11DYG-2526-SM-5N9BB	Prostate	0.875
SRR1353437	GTEX-ZTX8-0002-SM-4YCEU	Blood	0.865385
SRR1353480	GTEX-132NY-0626-SM-5L3D9	Blood Vessel	0.870968
SRR1353499	GTEX-12WSJ-1126-SM-5LZVJ	Skin	1
SRR1353537	GTEX-1399S-2126-SM-5J2MH	Ovary	0.875
SRR1353555	GTEX-11ZUS-1426-SM-5FQSP	Muscle	0.333333
SRR1353600	GTEX-13111-2326-SM-5LZUQ	Salivary Gland	0.866667
SRR1353642	GTEX-13CF3-2426-SM-5IFGX	Skin	0.95
SRR1353663	GTEX-131XH-2726-SM-5GCO2	Muscle	0.333333
SRR1353710	GTEX-12WSA-1626-SM-5EGJV	Adipose Tissue	0.909091
SRR1353878	GTEX-1212Z-0226-SM-59HLF	Liver	0.882353
SRR1353994	GTEX-11EM3-1326-SM-5N9C6	Breast	0.875
SRR1354013	GTEX-13QIC-0011-R8b-SM-5O9CV	Brain	1
SRR1354053	GTEX-131XE-0326-SM-5LZVO	Liver	0.428571
SRR1354071	GTEX-13PVR-1126-SM-5S2NX	Blood Vessel	1
SRR1354093	GTEX-ZTPG-0526-SM-5O98W	Nerve	0.92
SRR1354117	GTEX-11TT1-1926-SM-5PNYN	Adipose Tissue	1
SRR1354270	GTEX-13FHO-0726-SM-5IJDG	Muscle	1
SRR1354315	GTEX-ZP4G-2326-SM-57WEM	Adipose Tissue	0.769231
SRR1354363	GTEX-11GS4-0326-SM-5N9F7	Blood Vessel	0.659091
SRR1354423	GTEX-ZDXO-1926-SM-5E45Q	Nerve	1
SRR1354446	GTEX-1313W-0011-R10b-SM-5DUXA	Brain	0.888889
SRR1354489	GTEX-12WSA-0726-SM-5FQU2	Muscle	0.571429
SRR1354532	GTEX-11P82-0726-SM-5PNYL	Stomach	1
SRR1354553	GTEX-14C38-1226-SM-5S2UK	Blood Vessel	0.944444
SRR1354599	GTEX-13D11-1726-SM-5IFGQ	Heart	0.4
SRR1354620	GTEX-ZP4G-0526-SM-4YCED	Blood Vessel	0.692308
SRR1354665	GTEX-12WSE-0005-SM-5NQAE	Blood	0.947368
SRR1354689	GTEX-144GL-0011-R1a-SM-5PNZ5	Brain	1
SRR1354734	GTEX-12ZZW-2926-SM-5LZUP	Brain	0.833333
SRR1354910	GTEX-13CZV-0011-R3a-SM-5KM27	Brain	1
SRR1354955	GTEX-11TTK-0326-SM-5BC5N	Muscle	0.571429
SRR1354999	GTEX-1399R-0926-SM-5J2N8	Esophagus	0.666667
SRR1355040	GTEX-131YS-0011-R3b-SM-5DUXB	Brain	0.857143
SRR1355061	GTEX-13SLW-0011-R11a-SM-5SI8Q	Brain	0.888889
SRR1355126	GTEX-14BIM-0426-SM-5SI9N	Nerve	1
SRR1355150	GTEX-11WQK-3026-SM-5EQL6	Brain	0.833333
SRR1355194	GTEX-12ZZW-1026-SM-5GCMM	Heart	1
SRR1355217	GTEX-11EQ8-0526-SM-5N9BC	Muscle	0.75
SRR1355262	GTEX-11NV4-0011-R5a-SM-5NQ88	Brain	1
SRR1355284	GTEX-11ONC-2326-SM-5HL6P	Nerve	1
SRR1355396	GTEX-13FHP-0526-SM-5K7UY	Muscle	0.833333
SRR1355432	GTEX-13OW6-0426-SM-5L3HM	Skin	1
SRR1355512	GTEX-12WSK-1926-SM-5LZVK	Ovary	1
SRR1355613	GTEX-144GL-0011-R5b-SM-5PNUJ	Brain	0.6
SRR1355635	GTEX-ZAB4-0011-R8b-SM-4SOKF	Brain	0.5
SRR1355705	GTEX-13X6K-0526-SM-5LU51	Blood Vessel	0.875
SRR1355747	GTEX-117YW-1926-SM-5H121	Esophagus	0.8
SRR1356016	GTEX-11P7K-1226-SM-5HL4X	Esophagus	0.65
SRR1356057	GTEX-11EQ9-2026-SM-5P9JI	Salivary Gland	1
SRR1356120	GTEX-11P7K-0226-SM-5986Z	Thyroid	0.823529
SRR1356142	GTEX-11WQK-1026-SM-5EQLX	Skin	0.96
SRR1356204	GTEX-Z93S-2826-SM-57WBL	Brain	0.952381
SRR1356248	GTEX-1211K-0006-SM-5MR53	Blood	0.833333
SRR1356266	GTEX-12696-0426-SM-5EGL5	Blood Vessel	0.9
SRR1356375	GTEX-11GSP-0011-R11b-SM-5NQ7V	Brain	0.923077
SRR1356397	GTEX-X4LF-0002-SM-4QASG	Blood	0.923077
SRR1356444	GTEX-13SLW-0011-R10a-SM-5S2UI	Brain	0.75
SRR1356468	GTEX-11GS4-1026-SM-5N9DE	Adipose Tissue	1
SRR1356487	GTEX-12584-1026-SM-59HK3	Heart	0.944444
SRR1356531	GTEX-1192W-3026-SM-5GZZV	Pituitary	0.903226
SRR1356597	GTEX-ZLV1-1926-SM-5FQSF	Blood Vessel	1
SRR1356619	GTEX-14BIL-0011-R10a-SM-5SI75	Brain	0.875
SRR1356660	GTEX-12126-1126-SM-5P9GP	Pituitary	0.9
SRR1356705	GTEX-11NSD-2026-SM-5HL5U	Muscle	1
SRR1356787	GTEX-13JVG-0426-SM-5MR59	Blood Vessel	1
SRR1356997	GTEX-11ZVC-2126-SM-5EGJ1	Colon	0.944444
SRR1357021	GTEX-13FLW-0011-R1b-SM-5LZX2	Brain	1
SRR1357189	GTEX-1399T-0011-R5b-SM-5IJDK	Brain	1
SRR1357256	GTEX-11UD1-0008-SM-5S2P6	Skin	0.666667
SRR1357323	GTEX-12ZZX-0626-SM-5EQ46	Blood Vessel	1
SRR1357344	GTEX-11GSO-0626-SM-5A5LW	Thyroid	0.9375
SRR1357367	GTEX-11EQ9-1926-SM-5PNVV	Testis	0.833333
SRR1357389	GTEX-ZEX8-0826-SM-4WKHK	Liver	0.933333
SRR1357413	GTEX-12ZZY-2926-SM-5DUXO	Brain	0.909091
SRR1357434	GTEX-12ZZX-0011-R6a-SM-5HL8L	Brain	1
SRR1357478	GTEX-13SLX-0011-R10a-SM-5P9HV	Brain	0.533333
SRR1357541	GTEX-11TT1-0326-SM-5LUAY	Pancreas	1
SRR1357650	GTEX-1192X-0726-SM-5987R	Heart	0.5
SRR1357692	GTEX-12KS4-2426-SM-5LU8P	Colon	1
SRR1357781	GTEX-1192X-0005-SM-5NQC3	Blood	0.5
SRR1357999	GTEX-12WSN-1826-SM-5LZUT	Esophagus	1
SRR1358143	GTEX-131XH-0626-SM-5LZWH	Liver	0.875
SRR1358161	GTEX-11UD2-1226-SM-5EQMI	Esophagus	0.842105
SRR1358183	GTEX-13O3O-0011-R5b-SM-5KM44	Brain	1
SRR1358319	GTEX-11WQC-0008-SM-5SI6R	Skin	1
SRR1358343	GTEX-11WQK-0005-SM-5O9AV	Blood	0.8
SRR1358415	GTEX-14C39-2626-SM-5S2QD	Blood Vessel	1
SRR1358435	GTEX-12WSM-0008-SM-5S2VD	Skin	0.6
SRR1358459	GTEX-11DZ1-2726-SM-5A5KH	Thyroid	0.92
SRR1358520	GTEX-1399T-2626-SM-5L3E4	Blood Vessel	1
SRR1358539	GTEX-11EM3-0226-SM-5985Y	Blood Vessel	0.75
SRR1358713	GTEX-ZDTS-0001-SM-4WAXW	Blood	0.785714
SRR1358755	GTEX-Y9LG-0226-SM-4VBS4	Blood Vessel	1
SRR1358826	GTEX-13FHO-0011-R1b-SM-5KLZG	Brain	1
SRR1359027	GTEX-YF7O-1826-SM-5IFIU	Small Intestine	0.952381
SRR1359062	GTEX-13QBU-2526-SM-5LU4X	Adipose Tissue	1
SRR1359123	GTEX-14ABY-0011-R4b-SM-5S2VN	Brain	0.875
SRR1359171	GTEX-13JVG-0011-R3b-SM-5LZXF	Brain	1
SRR1359192	GTEX-13X6J-0011-R6a-SM-5PNUB	Brain	1
SRR1359346	GTEX-11ONC-1426-SM-5N9F4	Esophagus	0.666667
SRR1359367	GTEX-13FXS-3026-SM-5LZYO	Brain	0.888889
SRR1359388	GTEX-14ABY-0011-R6a-SM-5PNWR	Brain	1
SRR1359447	GTEX-11TT1-2426-SM-5EQMK	Adipose Tissue	0.857143
SRR1359565	GTEX-12WSD-2026-SM-5HL7D	Esophagus	1
SRR1359587	GTEX-11VI4-1626-SM-5EQKO	Small Intestine	0.583333
SRR1359630	GTEX-1192X-3126-SM-5N9BY	Brain	0.842105
SRR1359649	GTEX-147F4-0011-R8b-SM-5S2UN	Brain	1
SRR1359673	GTEX-132Q8-0011-R2b-SM-5EQ5Z	Brain	0.8
SRR1359738	GTEX-11DYG-1926-SM-5H12I	Esophagus	0.472222
SRR1359760	GTEX-11NSD-1426-SM-5HL67	Stomach	0.777778
SRR1359803	GTEX-132AR-2126-SM-5K7XG	Blood Vessel	1
SRR1360038	GTEX-1313W-3026-SM-5LZUZ	Brain	0.941176
SRR1360056	GTEX-117YW-1426-SM-5EGGO	Prostate	0.894737
SRR1360080	GTEX-ZTPG-0002-SM-4YCEI	Blood	0.918919
SRR1360104	GTEX-13SLW-0011-R3b-SM-5SI6Y	Brain	0.666667
SRR1360128	GTEX-11WQK-0011-R10a-SM-5BC6R	Brain	1
SRR1360150	GTEX-11ZU8-0011-R4a-SM-5BC6Y	Brain	1
SRR1360172	GTEX-11XUK-1626-SM-5GU5O	Ovary	1
SRR1360235	GTEX-ZAB4-1926-SM-57WD8	Blood Vessel	0.9
SRR1360258	GTEX-11I78-1326-SM-5PNY9	Colon	1
SRR1360299	GTEX-ZAB4-0726-SM-5HL8I	Blood Vessel	0.857143
SRR1360321	GTEX-13FH7-1226-SM-5IJFK	Small Intestine	0.885714
SRR1360338	GTEX-12C56-0226-SM-5N9FB	Blood Vessel	1
SRR1360359	GTEX-WZTO-0001-SM-4PQZY	Blood	0.78
SRR1360383	GTEX-13OW5-0011-R4b-SM-5L3HS	Brain	1
SRR1360420	GTEX-117YX-1726-SM-5GZZS	Blood Vessel	1
SRR1360460	GTEX-11WQC-0006-SM-5LZVP	Blood	0.852941
SRR1360478	GTEX-13CF3-1126-SM-5LZXB	Adipose Tissue	1
SRR1360563	GTEX-14BIN-0011-R10a-SM-5S2UA	Brain	0.777778
SRR1360674	GTEX-12ZZW-0011-R5a-SM-5DUVN	Brain	1
SRR1360695	GTEX-ZYFC-0326-SM-5NQ7H	Adipose Tissue	1
SRR1360744	GTEX-13QJC-0011-R2b-SM-5PNUN	Brain	1
SRR1360766	GTEX-117YX-0226-SM-5EGH6	Pancreas	1
SRR1360785	GTEX-12KS4-2126-SM-5FQUT	Skin	1
SRR1360828	GTEX-12KS4-1126-SM-5FQUI	Nerve	0.85
SRR1360868	GTEX-13OW6-0011-R2a-SM-5L3HG	Brain	1
SRR1361050	GTEX-117YX-1226-SM-5H11S	Thyroid	0.941176
SRR1361072	GTEX-1399T-0826-SM-5IFES	Liver	0.842105
SRR1361093	GTEX-139T6-0526-SM-5IJC9	Adipose Tissue	0.833333
SRR1361174	GTEX-13X6K-0226-SM-5QGPB	Adipose Tissue	0.95
SRR1361264	GTEX-11ZUS-2726-SM-5FQUA	Testis	0.636364
SRR1361326	GTEX-13W3W-1126-SM-5L3DO	Adipose Tissue	1
SRR1361345	GTEX-11WQK-1226-SM-5GU5Z	Lung	0.954545
SRR1361415	GTEX-ZVT3-0426-SM-5GIDW	Blood Vessel	0.970588
SRR1361456	GTEX-ZT9X-0004-SM-4YCDT	Blood	0.857143
SRR1361522	GTEX-UTHO-0426-SM-5SI7N	Adipose Tissue	1
SRR1361567	GTEX-ZVT3-0011-R10b-SM-57WB6	Brain	0.75
SRR1361630	GTEX-1211K-1526-SM-5FQU4	Skin	1
SRR1361652	GTEX-14E6C-0226-SM-5S2N3	Adipose Tissue	0.956522
SRR1361674	GTEX-12WSD-0011-R3b-SM-5LZWN	Brain	1
SRR1361736	GTEX-117XS-3126-SM-5GIDP	Brain	0.909091
SRR1361757	GTEX-14BIM-0011-R5b-SM-5S2RM	Brain	1
SRR1361795	GTEX-139TU-0011-R5b-SM-5L3E1	Brain	1
SRR1361883	GTEX-11VI4-1426-SM-5GU6O	Colon	0.857143
SRR1362060	GTEX-13JUV-0011-R11a-SM-5LZYH	Brain	1
SRR1362081	GTEX-ZLWG-0726-SM-5S2NG	Adipose Tissue	0.857143
SRR1362183	GTEX-13OVJ-2726-SM-5IJG6	Brain	0.833333
SRR1362219	GTEX-YFC4-0011-R3a-SM-4RGLP	Brain	0.833333
SRR1362287	GTEX-11DYG-3126-SM-5A5L6	Pituitary	0.8
SRR1362310	GTEX-11ZUS-0726-SM-59886	Adipose Tissue	1
SRR1362395	GTEX-11GSO-0005-SM-5O9CA	Blood	0.933333
SRR1362417	GTEX-13S7M-0011-R5b-SM-5P9HS	Brain	1
SRR1362464	GTEX-13SLW-0011-R1a-SM-5S2W7	Brain	1
SRR1362514	GTEX-12WSL-1826-SM-5LZW9	Colon	0.833333
SRR1362621	GTEX-1192X-0326-SM-5H11U	Nerve	1
SRR1362643	GTEX-13RTL-0011-R1a-SM-5PNZ8	Brain	1
SRR1362755	GTEX-11ZUS-1826-SM-5FQTR	Adipose Tissue	1
SRR1362777	GTEX-14BIN-0011-R9a-SM-5SI76	Brain	0.9375
SRR1362802	GTEX-12C56-0426-SM-5FQU1	Esophagus	0.916667
SRR1362824	GTEX-11EQ8-1326-SM-5EGJQ	Heart	1
SRR1362848	GTEX-11ZTS-1026-SM-5LU8O	Blood Vessel	1
SRR1362866	GTEX-ZF3C-0226-SM-4WWB3	Adipose Tissue	0.404826
SRR1362888	GTEX-13FXS-0011-R1a-SM-5K7U6	Brain	0.6
SRR1362906	GTEX-13X6J-1326-SM-5QGOV	Blood Vessel	0.975
SRR1363633	GTEX-13CZV-0011-R9a-SM-5LZXT	Brain	1
SRR1363810	GTEX-12ZZX-0011-R11a-SM-5DUVJ	Brain	0.916667
SRR1363831	GTEX-117YW-0008-SM-5QGRD	Skin	0.625
SRR1363926	GTEX-1399R-2326-SM-5PNYT	Blood Vessel	0.923077
SRR1363968	GTEX-1269C-2726-SM-5EGJ4	Adipose Tissue	0.956522
SRR1363992	GTEX-13JUV-0011-R9a-SM-5LZX3	Brain	0.954545
SRR1364013	GTEX-11EMC-3026-SM-5EQ4R	Blood Vessel	0.925926
SRR1364761	GTEX-13O21-2526-SM-5J1OZ	Blood Vessel	0.833333
SRR1364800	GTEX-144GL-2926-SM-5O99F	Brain	1
SRR1364824	GTEX-X3Y1-0001-SM-4PQYP	Blood	0.9
SRR1364848	GTEX-11EM3-2426-SM-59861	Skin	1
SRR1364871	GTEX-1117F-2826-SM-5GZXL	Breast	0.916667
SRR1364893	GTEX-13FLV-0011-R11a-SM-5LZZ7	Brain	1
SRR1364953	GTEX-11OF3-1826-SM-5987N	Testis	0.628571
SRR1365013	GTEX-111YS-1726-SM-5GIED	Prostate	0.846154
SRR1365034	GTEX-12WSN-2526-SM-5LZU8	Muscle	1
SRR1365270	GTEX-12KS4-0626-SM-5PNY4	Blood Vessel	0.966667
SRR1365291	GTEX-ZVP2-1826-SM-5GU62	Adipose Tissue	0.727273
SRR1365313	GTEX-12696-0826-SM-5EGGE	Liver	0.846154
SRR1365448	GTEX-11WQC-2626-SM-5CVLF	Muscle	1
SRR1365598	GTEX-144GM-2226-SM-5O9B5	Blood Vessel	0.904762
SRR1365700	GTEX-11NV4-0826-SM-5BC4S	Heart	1
SRR1365722	GTEX-11LCK-1626-SM-5PNYB	Esophagus	1
SRR1365791	GTEX-QEG5-1026-SM-4R1KT	Blood Vessel	0.96
SRR1365808	GTEX-11NV4-1126-SM-5HL6J	Lung	1
SRR1365918	GTEX-11LCK-1526-SM-5HL64	Esophagus	1
SRR1365938	GTEX-11EMC-0126-SM-5EGKV	Lung	0.9375
SRR1365963	GTEX-ZDXO-2726-SM-4WKFA	Blood Vessel	1
SRR1365987	GTEX-11OF3-0011-R5a-SM-57WB4	Brain	1
SRR1366057	GTEX-14ABY-0011-R11a-SM-5SI7C	Brain	0.857143
SRR1366390	GTEX-1128S-2626-SM-5H11Z	Pituitary	1
SRR1366543	GTEX-11XUK-0005-SM-5LU9F	Blood	1
SRR1366579	GTEX-Y8DK-0011-R1A-SM-4RGLO	Brain	0.5
SRR1366648	GTEX-14BMU-2126-SM-5S2TS	Adipose Tissue	1
SRR1366707	GTEX-12696-3126-SM-5FQUX	Pituitary	1
SRR1366813	GTEX-1192W-0005-SM-5NQBQ	Blood	0.947368
SRR1366940	GTEX-117YX-1926-SM-5GIEC	Skin	0.733333
SRR1367005	GTEX-13OW6-1526-SM-5L3HX	Blood Vessel	1
SRR1367128	GTEX-13SLX-0011-R4a-SM-5O9BJ	Brain	1
SRR1367478	GTEX-131YS-1126-SM-5N9FQ	Blood Vessel	0.923077
SRR1367544	GTEX-11EQ9-1426-SM-5987G	Colon	0.666667
SRR1367566	GTEX-ZGAY-0426-SM-4WWAM	Blood Vessel	1
SRR1367761	GTEX-WY7C-1526-SM-4OND2	Blood Vessel	0.714286
SRR1367785	GTEX-11TUW-2026-SM-5EQL8	Colon	0.882353
SRR1367807	GTEX-12ZZX-1026-SM-5LZUW	Blood Vessel	1
SRR1367825	GTEX-147F3-0626-SM-5NQ9I	Adipose Tissue	0.928571
SRR1367870	GTEX-Z93S-0011-R6b-SM-4RGNJ	Brain	0.857143
SRR1367943	GTEX-13X6J-0011-R10b-SM-5PNWA	Brain	1
SRR1368030	GTEX-ZDTS-0426-SM-4WAYH	Blood Vessel	1
SRR1368072	GTEX-11P7K-1926-SM-5GU6R	Muscle	0.4
SRR1368178	GTEX-11TTK-2826-SM-5GU5K	Brain	0.8125
SRR1368222	GTEX-13CZV-0011-R5a-SM-5K7XA	Brain	1
SRR1368240	GTEX-Y8E4-0826-SM-4VBRS	Nerve	1
SRR1368463	GTEX-11DZ1-2426-SM-5GZZX	Skin	1
SRR1368529	GTEX-117YW-0005-SM-5NQ8Z	Blood	0.888889
SRR1368668	GTEX-PWCY-0326-SM-43IRU	Blood Vessel	1
SRR1368692	GTEX-131XE-2026-SM-5LZW1	Adipose Tissue	0.75
SRR1368772	GTEX-12ZZY-0011-R10b-SM-5HL7W	Brain	0.666667
SRR1368794	GTEX-1117F-0726-SM-5GIEN	Heart	0.9375
SRR1368835	GTEX-13X6I-0011-R11a-SM-5P9HN	Brain	1
SRR1368856	GTEX-13NZA-0011-R9b-SM-5MR5I	Brain	1
SRR1368896	GTEX-145MH-1426-SM-5QGPO	Nerve	0.967742
SRR1368964	GTEX-11ZTS-0011-R1a-SM-5BC71	Brain	1
SRR1368986	GTEX-11WQK-1826-SM-5EQM2	Esophagus	0.882353
SRR1369008	GTEX-1212Z-1826-SM-5FQSH	Colon	0.933333
SRR1369030	GTEX-11GSP-1226-SM-5985M	Heart	0.888889
SRR1369070	GTEX-13QBU-1326-SM-5LU4K	Adipose Tissue	0.75
SRR1369129	GTEX-11DYG-2026-SM-5EGGX	Adipose Tissue	1
SRR1369148	GTEX-X4EP-0011-R9B-SM-4QASI	Brain	0.846154
SRR1369196	GTEX-ZPCL-2126-SM-57WFZ	Adipose Tissue	0.84
SRR1369219	GTEX-13PL6-0011-R9b-SM-5O9CH	Brain	1
SRR1369264	GTEX-Y5LM-0003-SM-4V6G1	Blood	0.952381
SRR1369288	GTEX-11GS4-2726-SM-5A5LE	Skin	0.818182
SRR1370107	GTEX-11GSP-1626-SM-5986N	Colon	1
SRR1370192	GTEX-11EMC-0008-SM-5Q5DR	Skin	0.888889
SRR1370216	GTEX-12WSE-0826-SM-5S2VL	Lung	0.925926
SRR1370240	GTEX-11ZVC-0011-R3a-SM-5BC6V	Brain	0.5
SRR1370285	GTEX-11WQC-2826-SM-5GU7A	Nerve	0.875
SRR1370308	GTEX-12KS4-0126-SM-5Q5A5	Breast	1
SRR1370329	GTEX-139TT-0226-SM-5K7YH	Adipose Tissue	1
SRR1370405	GTEX-13N1W-0011-R5b-SM-5MR5Q	Brain	1
SRR1370473	GTEX-13PL6-0011-R6a-SM-5O9C5	Brain	0
SRR1370528	GTEX-12WSH-0326-SM-5GCNH	Testis	0.75
SRR1370551	GTEX-1211K-1226-SM-5EQ4N	Adipose Tissue	1
SRR1370572	GTEX-11ZTS-0526-SM-5CVL9	Muscle	0.8
SRR1370597	GTEX-11DXX-1726-SM-5H11T	Vagina	0.727273
SRR1370619	GTEX-1313W-0011-R6a-SM-5K7XO	Brain	1
SRR1370682	GTEX-11GS4-1426-SM-5N9D2	Esophagus	0.8
SRR1370701	GTEX-11P7K-1526-SM-5EGI7	Colon	0.7
SRR1370720	GTEX-11TT1-0626-SM-5GU4X	Esophagus	0.857143
SRR1370742	GTEX-11TT1-0005-SM-5NQ8Y	Blood	1
SRR1370797	GTEX-13X6I-0011-R1b-SM-5PNZC	Brain	1
SRR1370850	GTEX-146FR-0226-SM-5Q5F6	Adipose Tissue	0.833333
SRR1373694	GTEX-X15G-2326-SM-4PQZS	Adipose Tissue	0.785714
SRR1373746	GTEX-1212Z-2426-SM-5EQ5D	Adipose Tissue	0.9
SRR1373981	GTEX-Y8LW-0002-SM-4V6G2	Blood	0.961538
SRR1374092	GTEX-12WSG-0326-SM-5FQU3	Lung	0.928571
SRR1374198	GTEX-11TUW-0926-SM-5EQMW	Blood Vessel	0.913043
SRR1374221	GTEX-11NV4-0011-R6a-SM-57WD5	Brain	0.933333
SRR1374246	GTEX-145MH-2926-SM-5Q5D2	Brain	0.9375
SRR1374270	GTEX-117YW-2726-SM-5GZZT	Blood Vessel	1
SRR1374432	GTEX-11GSP-0226-SM-5A5KV	Ovary	0.941176
SRR1374543	GTEX-12WSG-2126-SM-5EGJ7	Uterus	0.918919
SRR1374585	GTEX-11NSD-0526-SM-5A5LT	Pancreas	0.6875
SRR1374608	GTEX-Y5V5-0226-SM-5S2N8	Adipose Tissue	1
SRR1374671	GTEX-13VXT-0526-SM-5SI9O	Blood Vessel	0.903226
SRR1374716	GTEX-11GSP-0126-SM-5A5KU	Thyroid	0.923077
SRR1374778	GTEX-113JC-0126-SM-5EGJW	Thyroid	0.956522
SRR1375203	GTEX-1445S-0011-R6b-SM-5PNUF	Brain	0.333333
SRR1375271	GTEX-1269C-3126-SM-5EGI6	Brain	1
SRR1375290	GTEX-YB5E-2426-SM-5IFIV	Blood Vessel	1
SRR1375308	GTEX-131XH-0011-R1a-SM-5DUWA	Brain	0.625
SRR1375351	GTEX-11P82-0326-SM-5HL51	Adipose Tissue	1
SRR1375371	GTEX-111CU-1326-SM-5NQ8L	Small Intestine	1
SRR1375462	GTEX-ZC5H-1026-SM-5CVN1	Blood Vessel	0.857143
SRR1375571	GTEX-12126-0011-R10b-SM-5BC6T	Brain	0.846154
SRR1375593	GTEX-11EM3-0926-SM-5A5KK	Esophagus	1
SRR1375616	GTEX-13NZA-0011-R5b-SM-5KM4K	Brain	1
SRR1375635	GTEX-ZE7O-0011-R5a-SM-57WBO	Brain	1
SRR1375658	GTEX-11NSD-1026-SM-5N9BE	Testis	1
SRR1375699	GTEX-11VI4-1226-SM-5EQMP	Adipose Tissue	0.75
SRR1375721	GTEX-QEG4-1826-SM-4R1JN	Liver	0.857143
SRR1375756	GTEX-13FTX-0226-SM-5K7TX	Blood Vessel	0.47191
SRR1375820	GTEX-11TUW-2726-SM-5EQLC	Skin	0.727273
SRR1375907	GTEX-12WSE-2926-SM-5RQJ9	Brain	0.964286
SRR1375952	GTEX-ZUA1-0011-R6b-SM-4YCDD	Brain	1
SRR1376000	GTEX-12WSL-2626-SM-5GCNV	Blood Vessel	1
SRR1376169	GTEX-11GS4-0008-SM-5QGRA	Skin	0.6
SRR1376228	GTEX-13O21-2926-SM-5J1OU	Blood Vessel	1
SRR1376270	GTEX-ZUA1-0011-R11b-SM-51MTI	Brain	0.882353
SRR1376294	GTEX-11GSP-0006-SM-5N9EL	Blood	1
SRR1376334	GTEX-1122O-1126-SM-5NQ8X	Blood Vessel	1
SRR1376356	GTEX-14753-0126-SM-5S2TX	Nerve	0.973684
SRR1376406	GTEX-11TTK-0008-SM-5S2RU	Skin	0.8
SRR1376557	GTEX-11EI6-3126-SM-5H111	Pituitary	0.818182
SRR1376640	GTEX-13OVH-0426-SM-5K7UC	Blood Vessel	1
SRR1376718	GTEX-12WSD-1626-SM-5GCNR	Pancreas	0.75
SRR1376741	GTEX-12WSL-2126-SM-5GCNG	Salivary Gland	0.866667
SRR1376830	GTEX-11ZTS-1426-SM-5EQMM	Liver	0.870968
SRR1376852	GTEX-11ZVC-0726-SM-5FQT9	Liver	0.846154
SRR1376895	GTEX-11NUK-0426-SM-5HL5V	Nerve	0.923077
SRR1376939	GTEX-Y114-2326-SM-4TT7X	Adipose Tissue	0.9
SRR1377026	GTEX-1211K-0826-SM-5FQUP	Lung	1
SRR1377423	GTEX-12696-2526-SM-5EQLN	Adipose Tissue	0.833333
SRR1377445	GTEX-13X6K-0011-R11a-SM-5P9F5	Brain	1
SRR1377468	GTEX-Y5V6-0003-SM-4V6FX	Blood	0.914894
SRR1377578	GTEX-12WSG-0826-SM-5EQ5A	Kidney	0.8
SRR1377599	GTEX-ZYW4-2226-SM-5GZYG	Adipose Tissue	0.933333
SRR1377672	GTEX-113JC-1926-SM-5N9GE	Vagina	0.97619
SRR1377696	GTEX-13OVH-1126-SM-5K7YP	Adipose Tissue	0.952381
SRR1377777	GTEX-11EM3-1126-SM-5A5KM	Adipose Tissue	1
SRR1377844	GTEX-YEC4-2326-SM-5IFHV	Blood Vessel	1
SRR1377927	GTEX-12WSE-0011-R1b-SM-5GU4V	Brain	1
SRR1377984	GTEX-13RTJ-3126-SM-5S2Q4	Brain	1
SRR1378004	GTEX-13VXU-0011-R4b-SM-5O9CI	Brain	0.75
SRR1378026	GTEX-11VI4-0006-SM-5N9D8	Blood	1
SRR1378045	GTEX-12WSK-0126-SM-5GCO7	Spleen	0.666667
SRR1378155	GTEX-WVLH-0011-R1A-SM-4MVOK	Brain	0.6
SRR1378243	GTEX-11TT1-1426-SM-5EGIA	Heart	1
SRR1378262	GTEX-11P82-1026-SM-5BC5J	Colon	0.666667
SRR1378707	GTEX-117YX-0526-SM-5EGJH	Colon	1
SRR1378818	GTEX-11WQK-2226-SM-5CVL7	Esophagus	0.944444
SRR1378841	GTEX-13IVO-0011-R3b-SM-5IJBJ	Brain	1
SRR1378885	GTEX-13O21-1526-SM-5K7W4	Adipose Tissue	0.977778
SRR1378992	GTEX-YJ8O-0226-SM-5S2NL	Blood Vessel	0.947368
SRR1379014	GTEX-11WQC-1826-SM-5GU59	Skin	0.8
SRR1379036	GTEX-ZLFU-1526-SM-4WWBT	Small Intestine	0.966667
SRR1379133	GTEX-ZVZP-0004-SM-51MS8	Blood	0.911765
SRR1379175	GTEX-ZPU1-2726-SM-4WWFT	Blood Vessel	0.916667
SRR1379198	GTEX-11NUK-2026-SM-5PNVZ	Adipose Tissue	1
SRR1379238	GTEX-11EI6-3026-SM-5GZZO	Brain	0.933333
SRR1379260	GTEX-11ZTS-2626-SM-5EGIC	Esophagus	1
SRR1379324	GTEX-13O3P-1126-SM-5L3FG	Blood Vessel	0.857143
SRR1379343	GTEX-ZV6S-2026-SM-5NQ8P	Blood Vessel	1
SRR1379384	GTEX-111CU-0926-SM-5EGIK	Stomach	1
SRR1379426	GTEX-ZVP2-0626-SM-51MSO	Liver	0.68
SRR1379450	GTEX-13FLW-0011-R5a-SM-5LZX6	Brain	1
SRR1379562	GTEX-11ZTS-3226-SM-5EGID	Brain	1
SRR1379581	GTEX-11OF3-2226-SM-5986F	Esophagus	1
SRR1380231	GTEX-13FTW-0926-SM-5J2NJ	Blood Vessel	0.857143
SRR1380317	GTEX-13OW8-1626-SM-5L3HW	Blood Vessel	0.724138
SRR1380375	GTEX-1399U-0426-SM-5K7UU	Blood Vessel	0.705882
SRR1380393	GTEX-13112-2726-SM-5DUW5	Adipose Tissue	0.894737
SRR1380460	GTEX-11P81-1926-SM-5BC53	Breast	0.777778
SRR1380523	GTEX-11XUK-1326-SM-5EQM4	Vagina	1
SRR1380636	GTEX-1212Z-2726-SM-5EQ59	Nerve	0.761905
SRR1380657	GTEX-ZVE2-0326-SM-57WFC	Adipose Tissue	0.853659
SRR1380680	GTEX-13NYB-0011-R1b-SM-5KM4F	Brain	0
SRR1380764	GTEX-12ZZX-0226-SM-5DUXU	Adipose Tissue	0.913043
SRR1380785	GTEX-11ZVC-0526-SM-5N9G1	Heart	1
SRR1380806	GTEX-ZYT6-0626-SM-5E45V	Liver	0.923077
SRR1380847	GTEX-111FC-1926-SM-5GZYC	Testis	0.806452
SRR1380910	GTEX-11ZU8-0126-SM-5EQ58	Skin	0.714286
SRR1380952	GTEX-QV44-0626-SM-4R1KJ	Blood Vessel	1
SRR1381288	GTEX-13O61-1926-SM-5KM1R	Adipose Tissue	1
SRR1381306	GTEX-12WSJ-0926-SM-5P9JD	Stomach	1
SRR1381435	GTEX-12WSL-0005-SM-5NQAD	Blood	0.833333
SRR1381505	GTEX-12WSG-1026-SM-5EGII	Pancreas	0.833333
SRR1381566	GTEX-14BIM-0011-R6b-SM-5S2VB	Brain	1
SRR1381613	GTEX-1192W-2326-SM-5N9BS	Testis	1
SRR1381733	GTEX-ZLWG-0226-SM-4WWC6	Blood Vessel	0.857143
SRR1381757	GTEX-13JVG-0011-R5a-SM-5MR4O	Brain	1
SRR1381841	GTEX-Y8LW-0426-SM-4VBQ6	Blood Vessel	1
SRR1381889	GTEX-ZUA1-0011-R3a-SM-4YCEE	Brain	0.75
SRR1382508	GTEX-11EMC-0726-SM-5EGJO	Heart	0.5
SRR1382532	GTEX-1445S-0011-R8a-SM-5PNWX	Brain	1
SRR1382570	GTEX-12ZZZ-0011-R5a-SM-5EQ4M	Brain	0.8
SRR1382591	GTEX-YEC4-0426-SM-4W1ZH	Blood Vessel	0.642857
SRR1382708	GTEX-ZF28-2926-SM-4WKG1	Brain	0.875
SRR1382890	GTEX-ZE7O-0226-SM-5S2N1	Adipose Tissue	1
SRR1382912	GTEX-Z93S-0826-SM-5HL7Y	Nerve	1
SRR1382934	GTEX-11TTK-0126-SM-5987B	Skin	0.947368
SRR1382956	GTEX-13PLJ-0011-R3a-SM-5O9DT	Brain	1
SRR1382978	GTEX-12WSM-1826-SM-5BC64	Salivary Gland	0.833333
SRR1383000	GTEX-Y8E4-1126-SM-5IFIA	Blood Vessel	0.8
SRR1383018	GTEX-13OVJ-0011-R9b-SM-5L3GD	Brain	0.923077
SRR1383059	GTEX-11GSP-3226-SM-5986O	Brain	1
SRR1383283	GTEX-13NZ9-1326-SM-5MR3V	Liver	0.869565
SRR1383612	GTEX-13PDP-0011-R1a-SM-5PNX5	Brain	1
SRR1383633	GTEX-13N1W-0011-R11a-SM-5MR3D	Brain	1
SRR1383699	GTEX-14BIL-0226-SM-5SI9E	Adipose Tissue	0.897436
SRR1383723	GTEX-13SLX-0011-R5a-SM-5O9BV	Brain	1
SRR1383763	GTEX-12ZZZ-1326-SM-59HKW	Liver	1
SRR1383831	GTEX-T5JC-0011-R6A-SM-5SI89	Brain	1
SRR1383855	GTEX-11I78-0005-SM-5N9GB	Blood	1
SRR1383984	GTEX-11VI4-0326-SM-5EQ6L	Stomach	1
SRR1384049	GTEX-WK11-1326-SM-4OOSI	Liver	0.862745
SRR1384234	GTEX-14BIN-3326-SM-5Q5E6	Brain	0.909091
SRR1384258	GTEX-13FTZ-0126-SM-5K7V3	Blood Vessel	1
SRR1384312	GTEX-11NSD-1726-SM-5N9C3	Small Intestine	1
SRR1384395	GTEX-YB5E-2126-SM-5IFI7	Adipose Tissue	1
SRR1384431	GTEX-111CU-0726-SM-5GZYD	Esophagus	0.909091
SRR1384668	GTEX-11P7K-1026-SM-5HL6Y	Testis	0.857143
SRR1384692	GTEX-12ZZX-0526-SM-5DUW6	Blood Vessel	0.944444
SRR1384737	GTEX-11ZTS-3326-SM-5LU9Y	Pituitary	1
SRR1384754	GTEX-YJ8O-0126-SM-5QGRG	Blood Vessel	1
SRR1384776	GTEX-ZUA1-2126-SM-57YRB	Adipose Tissue	0.9
SRR1384805	GTEX-11LCK-0826-SM-5PNYD	Heart	1
SRR1384852	GTEX-11ZUS-0326-SM-5EQ4W	Heart	0.8
SRR1384941	GTEX-145LU-0726-SM-5QGP2	Nerve	0.975
SRR1384962	GTEX-12C56-1526-SM-5FQUQ	Skin	1
SRR1385015	GTEX-13X6I-0011-R5a-SM-5PNWW	Brain	1
SRR1385036	GTEX-13X6K-2826-SM-5O9DS	Brain	1
SRR1385080	GTEX-12WSM-0011-R6b-SM-5EQ6N	Brain	1
SRR1385150	GTEX-1212Z-2026-SM-5N9EA	Esophagus	1
SRR1385171	GTEX-1192X-2726-SM-5N9DN	Skin	1
SRR1385319	GTEX-Y114-0426-SM-4TT6V	Blood Vessel	0.833333
SRR1385411	GTEX-11XUK-2226-SM-5CVLL	Muscle	0.833333
SRR1385434	GTEX-11DYG-1326-SM-5N9DO	Esophagus	0.777778
SRR1385501	GTEX-1211K-2226-SM-5FQU6	Adipose Tissue	0.888889
SRR1385542	GTEX-1192W-0008-SM-5QGRE	Skin	0.714286
SRR1385716	GTEX-11ZVC-0426-SM-5CVLD	Heart	1
SRR1386689	GTEX-111FC-1426-SM-5N9C7	Adipose Tissue	0.882353
SRR1386708	GTEX-13RTJ-0011-R10b-SM-5O9CW	Brain	1
SRR1386730	GTEX-ZYW4-1226-SM-5E45B	Blood Vessel	0.891892
SRR1386818	GTEX-Z93S-0011-R2a-SM-4RGNG	Brain	0.851852
SRR1386889	GTEX-117YX-2626-SM-5EQ53	Blood Vessel	0.956522
SRR1386945	GTEX-117XS-1926-SM-5GICO	Breast	0.95122
SRR1387013	GTEX-ZZPU-0326-SM-5N9BJ	Adipose Tissue	0.8
SRR1387032	GTEX-ZF28-0011-R1a-SM-4WWD1	Brain	1
SRR1387072	GTEX-13O3O-0011-R11b-SM-5KM4G	Brain	0.875
SRR1387091	GTEX-11DXX-0526-SM-5PNVR	Heart	0.6
SRR1387132	GTEX-12WSK-2026-SM-5CVNB	Uterus	1
SRR1387155	GTEX-11I78-0726-SM-5A5M1	Blood Vessel	0
SRR1387178	GTEX-13X6I-0011-R3b-SM-5P9HM	Brain	0.666667
SRR1387397	GTEX-139TS-1426-SM-5IFJD	Liver	0.95
SRR1387494	GTEX-13QJC-0626-SM-5S2O9	Blood Vessel	0.961538
SRR1387745	GTEX-Y5V5-1826-SM-4VDS5	Small Intestine	0.888889
SRR1387809	GTEX-ZAB4-0011-R10a-SM-4SOKH	Brain	1
SRR1387856	GTEX-13FTY-0626-SM-5L3F8	Adipose Tissue	0.967742
SRR1387875	GTEX-YFC4-0011-R11a-SM-4SOK6	Brain	1
SRR1387921	GTEX-Y111-0226-SM-4SOIW	Adipose Tissue	0.962963
SRR1387945	GTEX-13SLX-0011-R6a-SM-5PNX4	Brain	1
SRR1387966	GTEX-1211K-2126-SM-59HJZ	Muscle	0.6
SRR1387989	GTEX-13PVQ-0011-R9b-SM-5LU3B	Brain	1
SRR1388081	GTEX-12WSH-0005-SM-5NQ9P	Blood	0.953846
SRR1388145	GTEX-12WSL-1126-SM-5CVNK	Adipose Tissue	1
SRR1388168	GTEX-12WSF-0011-R5a-SM-5HL8K	Brain	0.8125
SRR1388305	GTEX-139TT-0011-R1a-SM-5LZVD	Brain	1
SRR1388323	GTEX-132Q8-0011-R11b-SM-5DUW9	Brain	0.777778
SRR1388354	GTEX-13VXU-0226-SM-5SI9R	Adipose Tissue	0.947368
SRR1388378	GTEX-13S7M-0011-R3a-SM-5PNX2	Brain	1
SRR1388399	GTEX-11LCK-2426-SM-5HL5F	Breast	0.875
SRR1388437	GTEX-11VI4-1526-SM-5EQKC	Colon	1
SRR1388459	GTEX-12WSN-2226-SM-5DUXT	Salivary Gland	0.846154
SRR1388504	GTEX-ZVT3-2926-SM-5GU6M	Brain	0.571429
SRR1388746	GTEX-WY7C-0004-SM-4ONDS	Blood	0.833333
SRR1388809	GTEX-11VI4-1926-SM-5CVLI	Muscle	0.5
SRR1388832	GTEX-11ONC-2426-SM-5GU7H	Muscle	0.666667
SRR1388891	GTEX-111YS-1126-SM-5GZYQ	Stomach	1
SRR1388935	GTEX-ZF28-1026-SM-4WKGV	Blood Vessel	0.941176
SRR1389059	GTEX-NL3H-0011-R8a-SM-5S2VF	Brain	0.875
SRR1389108	GTEX-WZTO-1626-SM-4PQYR	Blood Vessel	0.933333
SRR1389157	GTEX-13OVG-2326-SM-5J1OV	Blood Vessel	0.923077
SRR1389218	GTEX-13NZ8-0011-R1b-SM-5KM3V	Brain	1
SRR1389278	GTEX-1314G-1926-SM-5BC6F	Blood Vessel	1
SRR1389348	GTEX-12WSD-0011-R2a-SM-5LZWB	Brain	0.75
SRR1389384	GTEX-X4EO-1126-SM-4QARQ	Liver	0.818182
SRR1389409	GTEX-11GSP-0426-SM-5A5KX	Pancreas	0.583333
SRR1389432	GTEX-11ZUS-0826-SM-5FQUY	Breast	1
SRR1389454	GTEX-11GSP-2426-SM-5N9BD	Uterus	0.978723
SRR1389474	GTEX-ZQUD-1326-SM-57WEF	Blood Vessel	0.923077
SRR1389546	GTEX-ZZPU-2426-SM-5E44I	Blood Vessel	1
SRR1389570	GTEX-YEC4-0002-SM-4W1Z6	Blood	0.888889
SRR1389747	GTEX-QESD-0426-SM-4R1JZ	Blood Vessel	0.75
SRR1389777	GTEX-11TT1-1326-SM-5PNYM	Heart	1
SRR1389909	GTEX-11P81-1526-SM-5P9GS	Ovary	0.972222
SRR1389932	GTEX-11LCK-2026-SM-5A5MA	Colon	0.9
SRR1389979	GTEX-YJ89-0011-R10a-SM-4SOK9	Brain	1
SRR1390027	GTEX-12WSD-0526-SM-5EQ6F	Muscle	0.6
SRR1390072	GTEX-12WSD-1226-SM-5HL9Q	Heart	0.6
SRR1390119	GTEX-1269C-3226-SM-5EGKT	Pituitary	0.714286
SRR1390223	GTEX-111CU-0826-SM-5EGIJ	Esophagus	0.866667
SRR1390242	GTEX-12WSN-0326-SM-5GCP6	Blood Vessel	0.85
SRR1390289	GTEX-11WQK-2126-SM-5EQME	Colon	1
SRR1390311	GTEX-11ZTT-0002-SM-5S2PA	Blood	0.875
SRR1390499	GTEX-145LU-1326-SM-5LU9N	Liver	0.9375
SRR1390516	GTEX-13QJC-0011-R1b-SM-5S2UU	Brain	0.8
SRR1390582	GTEX-13OVL-0011-R4b-SM-5L3HV	Brain	1
SRR1390601	GTEX-131XH-0011-R10a-SM-5EGLJ	Brain	1
SRR1391354	GTEX-12126-0326-SM-5PNW3	Skin	1
SRR1391397	GTEX-Y3IK-0001-SM-4WWE1	Blood	0.756757
SRR1391529	GTEX-ZF29-0326-SM-4WKFB	Blood Vessel	0.857143
SRR1391553	GTEX-11VI4-0126-SM-5GU6Z	Spleen	0.888889
SRR1391619	GTEX-ZVZO-0426-SM-5HL4Z	Blood Vessel	1
SRR1391639	GTEX-13FLV-0011-R5a-SM-5LZWT	Brain	1
SRR1391879	GTEX-13OW7-0011-R5b-SM-5O9DM	Brain	1
SRR1391985	GTEX-111YS-1026-SM-5GZYE	Esophagus	1
SRR1392121	GTEX-11EQ9-2426-SM-5HL5T	Skin	0.684211
SRR1392186	GTEX-12C56-1926-SM-5FQUG	Muscle	0.75
SRR1392456	GTEX-11PRG-2026-SM-5GU5F	Colon	0.875
SRR1392502	GTEX-12WSD-0826-SM-5GCNE	Lung	1
SRR1392525	GTEX-1211K-0126-SM-59HJE	Adrenal Gland	0.727273
SRR1392571	GTEX-ZVP2-2226-SM-5GU6Q	Blood Vessel	0.888889
SRR1392593	GTEX-ZYFG-0126-SM-5GIDH	Blood Vessel	0.916667
SRR1392615	GTEX-11DXX-1326-SM-5GIDZ	Stomach	1
SRR1392676	GTEX-13PL7-1226-SM-5SIAR	Adipose Tissue	0.833333
SRR1392701	GTEX-ZV7C-0003-SM-4YCF6	Blood	0.958333
SRR1392725	GTEX-ZV68-0011-R5a-SM-4YCDW	Brain	1
SRR1392749	GTEX-12WSN-0226-SM-5DUXH	Heart	1
SRR1392774	GTEX-13N11-1826-SM-5IJDS	Adipose Tissue	0.857143
SRR1392835	GTEX-WHPG-0726-SM-4M1XX	Blood Vessel	1
SRR1392901	GTEX-11DZ1-0926-SM-5EQ5R	Muscle	0.888889
SRR1392943	GTEX-12WSG-0426-SM-5FQSE	Adipose Tissue	0.956522
SRR1393026	GTEX-11ONC-2126-SM-5HL6E	Breast	1
SRR1393068	GTEX-131XH-2926-SM-5LZU4	Brain	0.941176
SRR1393404	GTEX-11ZTS-0008-SM-5S2VC	Skin	1
SRR1393553	GTEX-13JVG-0011-R11a-SM-5KM53	Brain	0.75
SRR1393596	GTEX-13S86-0926-SM-5SI6I	Adipose Tissue	1
SRR1394125	GTEX-11DXX-0826-SM-5GZZP	Blood Vessel	0.875
SRR1394147	GTEX-12126-0011-R11a-SM-5BC6X	Brain	1
SRR1394169	GTEX-11EM3-0001-SM-5Q5BD	Blood	1
SRR1394209	GTEX-11ZTS-0326-SM-5EQKP	Blood Vessel	1
SRR1394253	GTEX-12WSD-3226-SM-5HL9G	Pituitary	0.95
SRR1394297	GTEX-13SLW-0011-R4b-SM-5S2W2	Brain	1
SRR1394321	GTEX-12696-1326-SM-5FQTJ	Esophagus	0.928571
SRR1394343	GTEX-ZF28-0011-R8a-SM-4WWFW	Brain	0.5
SRR1394366	GTEX-13CF3-2226-SM-5J2MX	Blood Vessel	0.866667
SRR1394428	GTEX-11P81-1626-SM-5BC52	Uterus	0.84
SRR1394450	GTEX-14ASI-2926-SM-5Q5DG	Brain	0.909091
SRR1394474	GTEX-14ASI-1126-SM-5QGPN	Blood Vessel	0.909091
SRR1394544	GTEX-11TT1-0726-SM-5GU5A	Stomach	1
SRR1394566	GTEX-ZVZQ-0011-R8a-SM-51MR5	Brain	1
SRR1394677	GTEX-12WSH-0011-R11a-SM-5LZVM	Brain	1
SRR1394695	GTEX-132QS-0826-SM-5K7WV	Adipose Tissue	0.9375
SRR1394734	GTEX-13D11-0526-SM-5LZYM	Adipose Tissue	0.75
SRR1394755	GTEX-13FLV-0011-R8a-SM-5LZZE	Brain	1
SRR1394799	GTEX-13O3O-3026-SM-5KM42	Brain	0.944444
SRR1394836	GTEX-139YR-0326-SM-5J1MC	Adipose Tissue	1
SRR1394872	GTEX-11I78-0526-SM-5986A	Thyroid	0.916667
SRR1394936	GTEX-13OW7-2926-SM-5MR3Z	Brain	1
SRR1395575	GTEX-11EQ9-2526-SM-5HL66	Adipose Tissue	0.875
SRR1395788	GTEX-1211K-1726-SM-5FQUJ	Colon	1
SRR1395834	GTEX-Y8DK-0011-R3A-SM-4RTW5	Brain	1
SRR1395857	GTEX-QEL4-1026-SM-4R1JK	Blood Vessel	0.913043
SRR1395914	GTEX-145MH-1026-SM-5Q5CI	Blood Vessel	1
SRR1395975	GTEX-145MO-0526-SM-5Q5F7	Nerve	0.566667
SRR1396035	GTEX-11EQ9-0826-SM-5986Y	Esophagus	0.857143
SRR1396078	GTEX-12WSA-2926-SM-5EQ4D	Brain	0.8
SRR1396123	GTEX-13O3O-0011-R6b-SM-5P9GY	Brain	0.769231
SRR1396166	GTEX-146FH-0926-SM-5SI96	Blood Vessel	0.942857
SRR1396294	GTEX-ZYFC-1826-SM-5GZZA	Adipose Tissue	0.969697
SRR1396570	GTEX-11NSD-0126-SM-5987F	Thyroid	0.8
SRR1396616	GTEX-1497J-2326-SM-5NQBK	Adipose Tissue	0.826087
SRR1396659	GTEX-11ZVC-0011-R9a-SM-57WC5	Brain	0.5
SRR1396804	GTEX-13QBU-2226-SM-5K7WI	Blood Vessel	1
SRR1396877	GTEX-Y3I4-0326-SM-4TT28	Blood Vessel	0.923077
SRR1396901	GTEX-111YS-1426-SM-5GID8	Small Intestine	0.8
SRR1396967	GTEX-11P81-0226-SM-5HL5M	Lung	0.9375
SRR1397030	GTEX-11VI4-0726-SM-5GU5B	Vagina	0.866667
SRR1397073	GTEX-1399T-0011-R4b-SM-5DUVX	Brain	1
SRR1397094	GTEX-13X6K-0011-R6a-SM-5P9K6	Brain	1
SRR1397242	GTEX-11EM3-1826-SM-5A5KO	Vagina	1
SRR1397266	GTEX-Z93S-0011-R11a-SM-4RGNN	Brain	1
SRR1397366	GTEX-13W3W-2526-SM-5SI9P	Adipose Tissue	0.88
SRR1397558	GTEX-131XE-0926-SM-5HL7J	Small Intestine	0.863636
SRR1397673	GTEX-111YS-0006-SM-5NQBE	Blood	0.9
SRR1397837	GTEX-WQUQ-1526-SM-4OOSM	Blood Vessel	0.916667
SRR1397861	GTEX-12696-0326-SM-5EGL4	Thyroid	1
SRR1397971	GTEX-ZDYS-0526-SM-5L3EE	Blood Vessel	0.857143
SRR1398013	GTEX-11WQC-2526-SM-5CVLE	Skin	0.818182
SRR1398157	GTEX-Z93S-0011-R5b-SM-4RGNI	Brain	1
SRR1398207	GTEX-ZG7Y-0126-SM-4WWEX	Blood Vessel	0.789474
SRR1398272	GTEX-11ZU8-1126-SM-5EQ5K	Colon	0.916667
SRR1398371	GTEX-12696-1226-SM-5FQSM	Heart	0.5
SRR1398411	GTEX-13O3O-0011-R1b-SM-5KM2K	Brain	0.5
SRR1398430	GTEX-Y114-1426-SM-4TT6W	Small Intestine	0.958333
SRR1398706	GTEX-11O72-1026-SM-5986B	Heart	0.571429
SRR1398752	GTEX-Y8E5-0002-SM-57WD9	Blood	0.928571
SRR1398793	GTEX-Y5LM-2326-SM-5S2NK	Blood Vessel	1
SRR1398839	GTEX-X261-3126-SM-4PQZC	Brain	0.857143
SRR1398905	GTEX-12696-0626-SM-5EGGD	Adrenal Gland	0.714286
SRR1398924	GTEX-12WSL-2426-SM-5GCN7	Adipose Tissue	1
SRR1398992	GTEX-13OVL-3026-SM-5IJF1	Brain	0.818182
SRR1399009	GTEX-117YW-1526-SM-5EGGP	Testis	0.882353
SRR1399069	GTEX-11DYG-1526-SM-5A5JS	Skin	0.772727
SRR1399092	GTEX-1399T-0011-R2b-SM-5DUXM	Brain	1
SRR1399113	GTEX-11DXZ-1826-SM-5H12Y	Prostate	1
SRR1399135	GTEX-139YR-0626-SM-5IJBT	Blood Vessel	0.875
SRR1399201	GTEX-12696-2926-SM-5FQTG	Brain	0.923077
SRR1399353	GTEX-11TUW-1326-SM-5EQKV	Esophagus	0.894737
SRR1399457	GTEX-11P81-0126-SM-5HL5Y	Thyroid	1
SRR1399501	GTEX-11EI6-2226-SM-5EGJM	Testis	0.772727
SRR1399779	GTEX-13N1W-0011-R10b-SM-5MR4H	Brain	0.75
SRR1399821	GTEX-11UD2-0826-SM-5EQKS	Blood Vessel	0.931034
SRR1399843	GTEX-13QIC-1626-SM-5K7TZ	Blood Vessel	1
SRR1399861	GTEX-13OW6-0326-SM-5L3H9	Blood Vessel	0.84
SRR1399880	GTEX-Y114-0002-SM-4TT78	Blood	0.878788
SRR1399904	GTEX-11PRG-2826-SM-5BC54	Brain	0.565217
SRR1399950	GTEX-11EI6-0426-SM-5EQ43	Nerve	0.833333
SRR1399971	GTEX-13OW6-0526-SM-5L3HY	Adipose Tissue	1
SRR1400078	GTEX-11ZU8-2526-SM-5EQKI	Skin	0.923077
SRR1400180	GTEX-11GSO-2526-SM-5PNVX	Muscle	0
SRR1400202	GTEX-111FC-0226-SM-5N9B8	Adipose Tissue	1
SRR1400245	GTEX-13SLW-0011-R5b-SM-5SI6Z	Brain	1
SRR1400333	GTEX-1128S-2526-SM-5H11N	Blood Vessel	1
SRR1400375	GTEX-ZAK1-2926-SM-5HL9S	Brain	1
SRR1400397	GTEX-11ZTT-0526-SM-5EQLA	Heart	0.666667
SRR1400467	GTEX-111VG-2426-SM-5GZXD	Skin	0.888889
SRR1400507	GTEX-12WSJ-0126-SM-5GCOM	Adrenal Gland	0.8
SRR1400847	GTEX-ZDTS-0226-SM-5HL7Q	Adipose Tissue	0.939394
SRR1400869	GTEX-11GSP-2126-SM-5HL5E	Stomach	0.846154
SRR1400910	GTEX-ZYVF-0226-SM-5GIEG	Adipose Tissue	0.95
SRR1400974	GTEX-ZZ64-1626-SM-5E43W	Adipose Tissue	0.958333
SRR1400997	GTEX-147GR-0011-R6b-SM-5S2RO	Brain	1
[truncated: 1,317 more rows]
