# Supplementary material for: Human A-to-I RNA editing SNP loci are enriched in GWAS signals for autoimmune diseases and under balancing selection
Source: Genome Biol. 2020 Nov 30;21:288. doi: 10.1186/s13059-020-02205-x (PMC7702712; doi:10.1186/s13059-020-02205-x)
Supplement: Supplementary file 3 — Additional file 3: Table S2. SNP and non-SNP RNA editing sites. [file 13059_2020_2205_MOESM3_ESM.xlsx]

## Sheet: SNP RNA editing site
Table S2. SNP and non-SNP RNA editing sites.
									Patch release 7 for the GRCh38 assembly ?
Chr	Position	Strand	Reference allele	Alternative allele	Ensembl ID	Gene symbol	Annotation	Alu ?	chr1	start	end
chr1	909242	+	A	G	ENSG00000187583	PLEKHN1	CDS	N
chr1	982444	+	A	G	ENSG00000188157	AGRN	intronic	N
chr1	990417	-	T	C	-	-	antisense	N
chr1	1104418	+	A	C	ENSG00000198976	MIR429	ncRNA	N
chr1	1156131	-	T	C	ENSG00000078808	SDF4	ncRNA	N
chr1	1188615	-	T	C	-	-	intergenic	Y
chr1	1188944	-	T	G	-	-	intergenic	Y
chr1	1204186	-	T	C	ENSG00000160087	UBE2J2	intronic	Y
chr1	1210352	+	A	G	-	-	intergenic	N
chr1	1241542	-	T	G	ENSG00000131584	ACAP3	intronic	N
chr1	1253386	-	T	G	ENSG00000127054	CPSF3L	intronic	Y
chr1	1253867	-	T	G	ENSG00000127054	CPSF3L	intronic	Y
chr1	1290408	+	A	G	-	-	antisense	N
chr1	1338500	-	T	C	ENSG00000242485	MRPL20	intronic	Y
chr1	1338973	+	A	G	-	-	antisense	N
chr1	1339807	-	T	C	ENSG00000242485	MRPL20	intronic	Y
chr1	1375207	-	T	C	-	-	antisense	N
chr1	1384389	+	A	T	-	-	intergenic	Y
chr1	1404809	+	A	G	ENSG00000215915	ATAD3C	3'UTR	Y
chr1	1419061	+	A	G	ENSG00000160072	ATAD3B	ncRNA	Y
chr1	1430376	+	A	G	ENSG00000160072	ATAD3B	intronic	N
chr1	1430725	+	A	G	ENSG00000160072	ATAD3B	intronic	N
chr1	1436569	+	A	G	-	-	intergenic	Y
chr1	1469810	-	T	C	-	-	antisense	N
chr1	1477244	-	T	C	ENSG00000160075	SSU72	3'UTR	N
chr1	1479333	+	A	G	-	-	antisense	N
chr1	1498657	-	T	C	ENSG00000160075	SSU72	3'UTR	Y
chr1	1499298	+	A	G	-	-	antisense	N
chr1	1562613	-	T	C	-	-	antisense	N
chr1	1595181	-	T	C	ENSG00000189339	SLC35E2B	3'UTR	Y
chr1	1603780	-	T	C	ENSG00000189339	SLC35E2B	intronic	Y
chr1	1661104	-	T	C	ENSG00000215790	SLC35E2	intronic	Y
chr1	1662814	-	T	C	ENSG00000215790	SLC35E2	intronic	Y
chr1	1725692	-	T	G	ENSG00000078369	GNB1	intronic	Y
chr1	2240074	+	A	G	ENSG00000157933	SKI	3'UTR	N
chr1	2324336	-	T	C	-	-	antisense	N
chr1	2331791	+	A	G	ENSG00000157916	RER1	intronic	N
chr1	2335676	+	A	G	ENSG00000157916	RER1	3'UTR	N
chr1	2465622	+	A	G	-	-	intergenic	N
chr1	2470368	+	A	G	-	-	intergenic	N
chr1	2488153	+	A	G	ENSG00000157873	TNFRSF14	CDS	N
chr1	2496295	+	A	G	ENSG00000157873	TNFRSF14	intronic	N
chr1	2503414	+	A	C	-	-	intergenic	Y
chr1	2514829	+	A	G	ENSG00000228037	RP3-395M20.9	ncRNA	N
chr1	2976816	-	T	C	ENSG00000177133	LINC00982	ncRNA	N
chr1	3545612	+	A	G	ENSG00000158109	TPRG1L	3'UTR	N
chr1	3662845	+	A	G	-	-	antisense	N
chr1	3697035	+	A	G	-	-	antisense	N
chr1	3701663	-	T	C	ENSG00000130764	LRRC47	CDS	N
chr1	3702981	-	T	C	ENSG00000130764	LRRC47	intronic	Y
chr1	3805868	+	A	G	-	-	antisense	N
chr1	6153545	+	A	G	ENSG00000069424	KCNAB2	intronic	N
chr1	6258794	+	A	G	-	-	antisense	N
chr1	6311130	-	T	C	ENSG00000158292	GPR153	intronic	N
chr1	6519580	+	A	G	ENSG00000187017	ESPN	intronic	N
chr1	6523089	-	T	C	ENSG00000215788	TNFRSF25	CDS	N
chr1	6524101	-	T	C	ENSG00000215788	TNFRSF25	ncRNA	Y
chr1	6524688	-	T	C	ENSG00000215788	TNFRSF25	CDS	N
chr1	6527333	+	A	G	-	-	antisense	N
chr1	6529443	+	A	G	-	-	antisense	N
chr1	6649277	-	T	C	-	-	antisense	N
chr1	6651259	-	T	C	ENSG00000162413	KLHL21	3'UTR	N
chr1	6654506	-	T	C	ENSG00000162413	KLHL21	3'UTR	Y
chr1	6683599	+	A	G	ENSG00000116273	PHF13	3'UTR	N
chr1	6710443	-	T	C	ENSG00000007923	DNAJC11	intronic	Y
chr1	7877800	+	A	T	ENSG00000049246	PER3	intronic	N
chr1	7978493	-	T	A	-	-	intergenic	Y
chr1	7979305	-	T	C	-	-	intergenic	Y
chr1	8075620	-	T	C	ENSG00000116285	ERRFI1	CDS	N
chr1	8141816	+	A	T	ENSG00000238290	RP11-431K24.1	intronic	Y
chr1	8931359	-	T	G	ENSG00000074800	ENO1	intronic	N
chr1	9097251	+	A	G	-	-	antisense	N
chr1	9161668	-	T	C	ENSG00000180758	GPR157	3'UTR	N
chr1	9161849	-	T	C	ENSG00000180758	GPR157	3'UTR	N
chr1	9162342	-	T	C	ENSG00000180758	GPR157	3'UTR	Y
chr1	9163563	-	T	C	ENSG00000180758	GPR157	3'UTR	N
chr1	9310672	-	T	C	-	-	antisense	N
chr1	9322901	-	T	C	-	-	antisense	N
chr1	9326435	-	T	C	-	-	antisense	N
chr1	9326996	+	A	G	ENSG00000049239	H6PD	3'UTR	Y
chr1	9328293	+	A	G	ENSG00000049239	H6PD	3'UTR	Y
chr1	9329605	+	A	C	ENSG00000049239	H6PD	3'UTR	N
chr1	9698963	+	A	G	-	-	intergenic	Y
chr1	9883960	+	A	G	-	-	antisense	N
chr1	9908756	-	T	G	ENSG00000178585	CTNNBIP1	3'UTR	N
chr1	9988010	-	T	C	ENSG00000162441	LZIC	intronic	Y
chr1	9988444	-	T	C	ENSG00000162441	LZIC	intronic	N
chr1	9988809	-	T	C	ENSG00000162441	LZIC	intronic	Y
chr1	10044445	+	A	G	ENSG00000173614	NMNAT1	3'UTR	N
chr1	10064635	+	A	G	ENSG00000162444	RBP7	intronic	Y
chr1	10229777	+	A	G	ENSG00000130939	UBE4B	intronic	N
chr1	10368099	+	A	G	ENSG00000054523	KIF1B	3'UTR	N
chr1	10440912	+	A	G	ENSG00000054523	KIF1B	3'UTR	N
chr1	10441539	-	T	C	-	-	antisense	N
chr1	10445188	+	A	T	-	-	intergenic	Y
chr1	10450511	+	A	G	-	-	intergenic	Y
chr1	10451968	+	A	G	-	-	intergenic	Y
chr1	10455162	+	A	G	-	-	intergenic	N
chr1	10480396	+	A	G	-	-	intergenic	N
chr1	10517473	-	T	C	ENSG00000160049	DFFA	3'UTR	Y
chr1	10518037	-	T	C	ENSG00000160049	DFFA	3'UTR	Y
chr1	10519183	-	T	C	ENSG00000160049	DFFA	3'UTR	Y
chr1	10713765	-	T	C	ENSG00000130940	CASZ1	CDS	N
chr1	11081651	+	A	G	ENSG00000120948	TARDBP	intronic	Y
chr1	11088022	-	T	C	ENSG00000009724	MASP2	intronic	Y
chr1	11357850	+	A	T	-	-	intergenic	N
chr1	11811904	-	T	C	-	-	antisense	N
chr1	11901592	-	T	C	-	-	antisense	N
chr1	11905851	+	A	G	ENSG00000242349	NPPA-AS1	intronic	N
chr1	11905974	+	A	G	ENSG00000242349	NPPA-AS1	intronic	N
chr1	11905981	+	A	G	ENSG00000242349	NPPA-AS1	intronic	N
chr1	11906068	+	A	G	ENSG00000242349	NPPA-AS1	intronic	N
chr1	12035739	+	A	G	-	-	intergenic	Y
chr1	12192626	+	A	G	ENSG00000120949	TNFRSF8	intronic	Y
chr1	12203089	-	T	C	-	-	antisense	N
chr1	12249031	+	A	G	ENSG00000028137	TNFRSF1B	intronic	N
chr1	12261128	+	A	G	ENSG00000028137	TNFRSF1B	intronic	Y
chr1	12267530	+	A	G	ENSG00000028137	TNFRSF1B	3'UTR	N
chr1	12628188	-	T	C	ENSG00000162496	DHRS3	3'UTR	N
chr1	12638593	-	T	C	ENSG00000162496	DHRS3	intronic	Y
chr1	14150488	+	A	G	ENSG00000116731	PRDM2	3'UTR	N
chr1	15023515	+	A	G	ENSG00000189337	KAZN	intronic	Y
chr1	15771121	+	A	G	ENSG00000162438	CTRC	CDS	N
chr1	15797962	+	A	G	ENSG00000142615	CELA2A	intronic	Y
chr1	15904750	-	T	C	ENSG00000116771	AGMAT	intronic	N
chr1	16106738	+	A	G	ENSG00000162458	FBLIM1	intronic	Y
chr1	16112795	+	A	G	ENSG00000162458	FBLIM1	3'UTR	N
chr1	16340761	-	T	C	ENSG00000173641	HSPB7	3'UTR	N
chr1	16341733	-	T	C	ENSG00000173641	HSPB7	3'UTR	N
chr1	16784321	-	T	C	-	-	antisense	Y
chr1	16792967	-	T	C	-	-	antisense	Y
chr1	16793666	-	T	C	-	-	antisense	Y
chr1	16944967	-	T	C	ENSG00000215908	CROCCP2	ncRNA	N
chr1	16945027	-	T	C	ENSG00000215908	CROCCP2	ncRNA	N
chr1	16949782	-	T	C	ENSG00000215908	CROCCP2	intronic	N
chr1	17019022	-	T	C	ENSG00000268869	ESPNP	intronic	N
chr1	17347854	-	T	C	ENSG00000117118	SDHB	intronic	Y
chr1	17393889	+	A	G	-	-	antisense	N
chr1	17564363	+	A	G	ENSG00000142623	PADI1	intronic	N	chr1	17483982	17786815
chr1	18016590	+	A	G	ENSG00000074964	ARHGEF10L	intronic	N
chr1	19411129	+	A	G	-	-	antisense	N
chr1	19537971	+	A	C	ENSG00000230424	RP1-43E13.2	intronic	Y
chr1	19541694	-	T	C	-	-	antisense	Y
chr1	19593199	-	T	C	ENSG00000211454	AKR7L	3'UTR	N
chr1	19595511	-	T	G	ENSG00000211454	AKR7L	intronic	N
chr1	19605687	-	T	A	-	-	intergenic	Y
chr1	19607343	-	T	C	-	-	intergenic	Y
chr1	19665379	-	T	C	ENSG00000077549	CAPZB	3'UTR	N
chr1	19667498	+	A	G	-	-	antisense	N
chr1	19954597	+	A	G	ENSG00000173436	MINOS1	3'UTR	Y
chr1	19978504	+	A	G	ENSG00000270136	MINOS1-NBL1	intronic	Y
chr1	19984346	+	A	G	ENSG00000270136	MINOS1-NBL1	3'UTR	N
chr1	20004053	+	A	G	ENSG00000158748	HTR6	intronic	N
chr1	20014104	+	A	G	-	-	antisense	N
chr1	20083242	-	T	A	ENSG00000162542	TMCO4	intronic	Y
chr1	20413930	+	A	G	ENSG00000127472	PLA2G5	intronic	Y
chr1	20415439	+	A	G	ENSG00000127472	PLA2G5	intronic	Y
chr1	20415477	+	A	T	ENSG00000127472	PLA2G5	intronic	Y
chr1	20973949	-	T	C	ENSG00000117242	PINK1-AS	intronic	N
chr1	20975047	-	T	C	ENSG00000117242	PINK1-AS	ncRNA	N
chr1	20977380	-	T	C	ENSG00000117242	PINK1-AS	ncRNA	N
chr1	20977856	-	T	C	ENSG00000117242	PINK1-AS	ncRNA	N
chr1	21070182	+	A	G	ENSG00000203394	RP5-930J4.4	intronic	Y
chr1	21100754	-	T	G	ENSG00000127483	HP1BP3	5'UTR	Y
chr1	21101932	-	T	C	ENSG00000127483	HP1BP3	intronic	N
chr1	21133556	-	T	C	ENSG00000075151	EIF4G3	3'UTR	N
chr1	21167404	+	A	G	-	-	antisense	N
chr1	21894735	-	T	C	-	-	antisense	N
chr1	21900444	+	A	G	ENSG00000162551	ALPL	intronic	N
chr1	21904574	+	A	G	ENSG00000162551	ALPL	3'UTR	N
chr1	22052387	-	T	C	ENSG00000090686	USP48	intronic	N
chr1	22054435	-	T	C	ENSG00000090686	USP48	3'UTR	N
chr1	22154845	+	A	G	-	-	antisense	N
chr1	22243674	-	T	C	ENSG00000142798	HSPG2	intronic	Y
chr1	22967573	+	A	G	-	-	intergenic	N
chr1	22971140	+	A	G	ENSG00000159189	C1QC	intronic	N
chr1	23407275	-	T	C	ENSG00000240553	RP1-184J9.2	intronic	N
chr1	23687827	-	T	C	ENSG00000125945	ZNF436	3'UTR	N	chr1	23563979	23906449
chr1	23709514	-	T	C	ENSG00000204219	TCEA3	intronic	Y	chr1	23563979	23906449
chr1	23884780	-	T	C	ENSG00000117318	ID3	3'UTR	N	chr1	23563979	23906449
chr1	24093040	-	T	C	ENSG00000236810	RP5-886K2.3	intronic	Y
chr1	24098356	-	T	C	ENSG00000236810	RP5-886K2.3	ncRNA	Y
chr1	24226148	-	T	C	ENSG00000188822	CNR2	intronic	Y
chr1	24287198	+	A	G	ENSG00000189266	PNRC2	intronic	N
chr1	24291935	-	T	C	ENSG00000188529	SRSF10	3'UTR	N
chr1	24292824	-	T	A	ENSG00000188529	SRSF10	3'UTR	N
chr1	24292854	-	T	C	ENSG00000188529	SRSF10	3'UTR	N
chr1	24303899	-	T	C	ENSG00000188529	SRSF10	ncRNA	N
chr1	24394811	+	A	G	ENSG00000225315	RP11-293P20.2	intronic	N
chr1	24683909	-	T	C	ENSG00000001460	STPG1	3'UTR	N
chr1	24926516	+	A	G	ENSG00000184454	NCMAP	intronic	Y
chr1	25549737	+	A	G	-	-	antisense	N
chr1	25570081	-	T	C	ENSG00000117616	C1orf63	CDS	N
chr1	25687426	+	A	G	ENSG00000183726	TMEM50A	3'UTR	N
chr1	25687901	-	T	C	-	-	antisense	N
chr1	25895326	+	A	G	ENSG00000157978	LDLRAP1	3'UTR	N
chr1	26131408	+	A	G	ENSG00000162430	SEPN1	intronic	N
chr1	26138262	-	T	C	-	-	antisense	N
chr1	26193727	-	T	C	ENSG00000182749	PAQR7	intronic	Y
chr1	26385003	-	T	C	ENSG00000158022	TRIM63	CDS	N
chr1	26652772	-	T	C	ENSG00000176092	AIM1L	intronic	Y
chr1	27101022	+	A	G	ENSG00000117713	ARID1A	CDS	N
chr1	27181580	+	A	G	ENSG00000204160	ZDHHC18	3'UTR	N
chr1	27204476	-	T	C	ENSG00000142751	GPN2	3'UTR	Y
chr1	27204519	-	T	A	ENSG00000142751	GPN2	3'UTR	Y
chr1	27210123	-	T	C	ENSG00000142751	GPN2	intronic	Y
chr1	27210721	-	T	C	ENSG00000142751	GPN2	CDS	N
chr1	27269757	+	A	C	ENSG00000090273	NUDC	intronic	Y
chr1	27270764	+	A	G	ENSG00000090273	NUDC	intronic	Y
chr1	27680292	+	A	G	ENSG00000142765	SYTL1	CDS	N
chr1	27682126	-	T	C	ENSG00000142733	MAP3K6	intronic	N
chr1	27948492	-	T	G	ENSG00000000938	FGR	intronic	N
chr1	28140443	+	A	G	ENSG00000117758	STX12	intronic	Y
chr1	28207036	+	A	G	ENSG00000130775	THEMIS2	intronic	Y
chr1	28207090	+	A	T	ENSG00000130775	THEMIS2	intronic	Y
chr1	28210601	-	T	C	-	-	antisense	N
chr1	28225633	-	T	G	ENSG00000117748	RPA2	intronic	Y
chr1	28569654	-	T	C	-	-	antisense	Y
chr1	28826023	+	A	T	ENSG00000204138	PHACTR4	3'UTR	Y
chr1	28832100	-	T	G	-	-	intergenic	Y
chr1	28832687	+	A	G	ENSG00000180198	RCC1	intronic	N
chr1	28836900	+	A	G	ENSG00000242125	SNHG3	ncRNA	Y
chr1	28836979	+	A	G	ENSG00000242125	SNHG3	ncRNA	Y
chr1	28866238	+	A	G	-	-	intergenic	Y
chr1	29446655	+	A	G	-	-	antisense	N
chr1	29455549	+	A	G	-	-	intergenic	N
chr1	29456293	+	A	G	-	-	intergenic	Y
chr1	29456294	+	A	G	-	-	intergenic	Y
chr1	29482280	-	T	C	ENSG00000116350	SRSF4	intronic	Y
chr1	31205796	-	T	C	ENSG00000162511	LAPTM5	3'UTR	N
chr1	31344250	+	A	G	-	-	antisense	N
chr1	31419674	-	T	C	ENSG00000134644	PUM1	intronic	Y
chr1	31421498	-	T	C	ENSG00000134644	PUM1	intronic	Y
chr1	31738431	-	T	C	ENSG00000060688	SNRNP40	intronic	Y
chr1	31837320	-	T	C	-	-	antisense	N
chr1	31842320	-	T	C	ENSG00000121769	FABP3	CDS	N
chr1	32256086	-	T	C	ENSG00000134668	SPOCD1	3'UTR	N
chr1	32662756	+	A	G	ENSG00000084652	TXLNA	3'UTR	N
chr1	32713199	+	A	G	ENSG00000183615	FAM167B	CDS	N
chr1	32751510	+	A	G	ENSG00000182866	LCK	3'UTR	N
chr1	33090565	-	T	C	ENSG00000176261	ZBTB8OS	intronic	Y
chr1	33096712	-	T	G	ENSG00000176261	ZBTB8OS	intronic	Y
chr1	33144295	+	A	G	ENSG00000162521	RBBP4	intronic	Y
chr1	33146501	+	A	G	ENSG00000162521	RBBP4	3'UTR	N
chr1	33150640	+	A	T	ENSG00000162521	RBBP4	3'UTR	Y
chr1	33158541	-	T	C	ENSG00000162520	SYNC	intronic	Y
chr1	33238727	-	T	C	-	-	antisense	N
chr1	33241289	-	T	C	ENSG00000134684	YARS	3'UTR	N
chr1	33287440	+	A	C	ENSG00000116497	S100PBP	intronic	Y
chr1	33300727	+	A	G	ENSG00000116497	S100PBP	ncRNA	Y
chr1	33310121	+	A	G	ENSG00000116497	S100PBP	intronic	Y
chr1	33765272	+	A	G	ENSG00000160094	ZNF362	3'UTR	N
chr1	33789588	-	T	C	ENSG00000134686	PHC2	3'UTR	N
chr1	35259961	+	A	G	ENSG00000187513	GJA4	CDS	N
chr1	35637625	-	T	C	-	-	intergenic	Y
chr1	35864571	+	A	G	ENSG00000146463	ZMYM4	CDS	N
chr1	35899308	+	A	G	-	-	antisense	N
chr1	35900615	+	A	G	-	-	antisense	N
chr1	36065491	-	T	C	-	-	intergenic	Y
chr1	36065551	-	T	C	-	-	intergenic	Y
chr1	36293470	+	A	G	ENSG00000134698	AGO4	intronic	Y
chr1	36808302	-	T	C	ENSG00000196182	STK40	3'UTR	N
chr1	36941751	+	A	G	-	-	antisense	N
chr1	37956312	-	T	C	-	-	intergenic	N
chr1	37964568	-	T	G	ENSG00000163875	MEAF6	intronic	Y
chr1	37964745	-	T	C	ENSG00000163875	MEAF6	intronic	Y
chr1	38041282	+	A	G	-	-	antisense	N
chr1	38076458	-	T	C	-	-	intergenic	Y
chr1	38268397	-	T	C	-	-	intergenic	N
chr1	38279023	-	T	C	ENSG00000188786	MTF1	3'UTR	N
chr1	38335971	-	T	C	ENSG00000204084	INPP5B	intronic	Y
chr1	39349495	-	T	C	-	-	antisense	Y
chr1	39461559	+	A	C	ENSG00000174574	AKIRIN1	intronic	Y
chr1	39470364	+	A	G	ENSG00000174574	AKIRIN1	3'UTR	N
chr1	39998572	-	T	C	ENSG00000182109	RP11-69E11.4	intronic	Y
chr1	40089945	+	A	G	-	-	antisense	N
chr1	40306898	-	T	C	ENSG00000043514	TRIT1	3'UTR	N
chr1	40315888	+	A	T	-	-	antisense	N
chr1	40320806	-	T	C	ENSG00000043514	TRIT1	intronic	Y
chr1	40362461	-	T	C	ENSG00000116990	MYCL	3'UTR	N
chr1	40694326	+	A	T	ENSG00000117000	RLF	intronic	N
chr1	40694607	+	A	G	ENSG00000117000	RLF	intronic	Y
chr1	40882753	+	A	G	ENSG00000084070	SMAP2	CDS	N
chr1	41945367	-	T	C	ENSG00000127129	EDN2	intronic	N
chr1	42653104	+	A	G	-	-	antisense	N
chr1	43161152	+	A	G	ENSG00000065978	YBX1	intronic	N
chr1	43671847	-	T	C	ENSG00000117395	EBNA1BP2	intronic	Y
chr1	43850473	+	A	G	-	-	antisense	N
chr1	44377500	+	A	G	ENSG00000126091	ST3GAL3	intronic	Y
chr1	44681113	-	T	C	-	-	antisense	N
chr1	45324196	-	T	C	ENSG00000070785	EIF2B3	intronic	Y
chr1	45474008	-	T	C	ENSG00000126107	HECTD3	CDS	N
chr1	45661899	-	T	C	ENSG00000162415	ZSWIM5	intronic	N
chr1	45770782	+	A	G	-	-	antisense	N
chr1	45794877	-	T	C	ENSG00000132781	MUTYH	3'UTR	Y
chr1	46016687	-	T	C	-	-	antisense	N
chr1	46077406	+	A	G	ENSG00000132780	NASP	ncRNA	Y
chr1	46079283	+	A	G	ENSG00000132780	NASP	intronic	Y
chr1	46093060	-	T	C	ENSG00000159592	GPBP1L1	3'UTR	N
chr1	46122430	-	T	C	ENSG00000159592	GPBP1L1	intronic	Y
chr1	46522011	-	T	C	ENSG00000117461	PIK3R3	ncRNA	Y
chr1	46770911	+	A	T	ENSG00000173660	UQCRH	intronic	Y
chr1	46777064	+	A	G	ENSG00000173660	UQCRH	intronic	Y
chr1	46831023	+	A	C	-	-	intergenic	Y
chr1	46879261	+	A	G	ENSG00000117480	FAAH	3'UTR	N
chr1	47133783	+	A	G	-	-	antisense	N
chr1	47141718	-	T	C	ENSG00000159658	EFCAB14	3'UTR	N
chr1	47143547	+	A	G	ENSG00000228237	EFCAB14-AS1	intronic	N
chr1	47158270	-	T	C	ENSG00000159658	EFCAB14	intronic	N
chr1	47336819	+	A	G	-	-	antisense	Y
chr1	47404186	-	T	C	ENSG00000187048	CYP4A11	intronic	N
chr1	47844017	+	A	G	ENSG00000162368	CMPK1	3'UTR	N
chr1	51823643	-	T	A	ENSG00000085832	EPS15	intronic	Y
chr1	51825175	-	T	C	ENSG00000085832	EPS15	intronic	Y
chr1	51873857	+	A	G	-	-	antisense	N
chr1	52218251	+	A	G	ENSG00000117859	OSBPL9	CDS	N
chr1	52264064	+	A	G	ENSG00000266993	RP4-657D16.3	ncRNA	N
chr1	52837590	-	T	C	-	-	intergenic	Y
chr1	52959750	-	T	G	ENSG00000134744	ZCCHC11	intronic	Y
chr1	53291550	+	A	G	ENSG00000162378	ZYG11B	3'UTR	N
chr1	53359259	+	A	C	ENSG00000203995	ZYG11A	3'UTR	Y
chr1	53371725	+	A	G	-	-	antisense	N
chr1	53383896	-	T	C	ENSG00000121310	ECHDC2	intronic	Y
chr1	53533317	+	A	G	ENSG00000174348	PODN	intronic	Y
chr1	53533333	+	A	G	ENSG00000174348	PODN	intronic	Y
chr1	53536315	+	A	G	ENSG00000174348	PODN	intronic	N
chr1	53550543	+	A	G	ENSG00000174348	PODN	3'UTR	N
chr1	53679878	-	T	C	ENSG00000162384	C1orf123	3'UTR	N
chr1	53738400	-	T	C	ENSG00000157193	LRP8	intronic	N
chr1	53803856	+	A	G	-	-	intergenic	N
chr1	54324440	-	T	C	ENSG00000058799	YIPF1	intronic	Y
chr1	54565650	+	A	G	ENSG00000116205	TCEANC2	intronic	Y
chr1	54567462	+	A	T	ENSG00000116205	TCEANC2	intronic	Y
chr1	54636618	+	A	G	-	-	antisense	N
chr1	55102923	+	A	G	ENSG00000162390	ACOT11	3'UTR	Y
chr1	55103173	+	A	C	ENSG00000162390	ACOT11	3'UTR	N
chr1	55175165	+	A	G	ENSG00000271723	MROH7-TTC4	intronic	Y
chr1	55185073	-	T	C	-	-	antisense	N
chr1	55185116	+	A	G	ENSG00000271723	MROH7-TTC4	intronic	N
chr1	55301025	-	T	C	-	-	antisense	Y
chr1	55309433	+	A	G	-	-	intergenic	Y
chr1	55316229	+	A	G	-	-	antisense	N
chr1	55316322	+	A	G	-	-	antisense	N
chr1	55319902	+	A	G	-	-	antisense	N
chr1	55359383	-	T	C	-	-	intergenic	Y
chr1	55541174	+	A	G	-	-	antisense	N
chr1	56961486	-	T	C	ENSG00000162407	PPAP2B	3'UTR	N
chr1	56961756	+	A	G	-	-	antisense	N
chr1	59041436	-	T	C	ENSG00000184292	TACSTD2	3'UTR	N
chr1	59041655	-	T	C	ENSG00000184292	TACSTD2	3'UTR	N
chr1	59041940	-	T	C	ENSG00000184292	TACSTD2	CDS	N
chr1	59248339	-	T	C	ENSG00000177606	JUN	CDS	N
chr1	61927337	-	T	C	-	-	antisense	N
chr1	62146962	+	A	G	-	-	antisense	N
chr1	62294327	+	A	G	ENSG00000132849	INADL	intronic	Y
chr1	62919187	+	A	T	-	-	intergenic	Y
chr1	62960101	+	A	G	-	-	antisense	N
chr1	64056086	-	T	C	ENSG00000142856	ITGB3BP	intronic	N
chr1	64121467	+	A	G	ENSG00000244256	RN7SL130P	ncRNA	N
chr1	65335095	-	T	C	ENSG00000162434	JAK1	CDS	N
chr1	65694478	+	A	G	ENSG00000162433	AK4	3'UTR	N
chr1	65695853	+	A	G	ENSG00000162433	AK4	3'UTR	N
chr1	65897747	+	A	G	ENSG00000213625	LEPROT	3'UTR	N
chr1	67096190	+	A	G	ENSG00000118473	SGIP1	intronic	N
chr1	67126762	+	A	G	ENSG00000118473	SGIP1	intronic	N
chr1	67209562	-	T	C	-	-	antisense	N
chr1	67590424	-	T	C	ENSG00000203963	C1orf141	intronic	N
chr1	67590461	-	T	C	ENSG00000203963	C1orf141	intronic	N
chr1	67729316	+	A	G	-	-	intergenic	Y
chr1	68167935	+	A	G	-	-	antisense	N
chr1	68604763	+	A	G	ENSG00000232284	GNG12-AS1	intronic	N
chr1	73151811	-	T	C	-	-	intergenic	N
chr1	78169515	-	T	C	ENSG00000077254	USP33	intronic	Y
chr1	78411015	-	T	C	ENSG00000162613	FUBP1	intronic	N
chr1	78417891	-	T	C	ENSG00000162613	FUBP1	intronic	Y
chr1	78459932	+	A	G	ENSG00000162616	DNAJB4	intronic	Y
chr1	78489539	+	A	G	ENSG00000137960	GIPC2	intronic	Y
chr1	78490384	+	A	G	ENSG00000137960	GIPC2	intronic	Y
chr1	78602009	-	T	C	-	-	antisense	N
chr1	78979373	+	A	C	ENSG00000122420	PTGFR	intronic	N
chr1	84413480	+	A	G	-	-	antisense	N
chr1	84639626	+	A	G	ENSG00000142875	PRKACB	intronic	N
chr1	84677581	-	T	C	-	-	antisense	N
chr1	84702301	+	A	G	ENSG00000142875	PRKACB	3'UTR	N
chr1	85113203	-	T	C	ENSG00000117155	SSX2IP	CDS	N
chr1	85411721	-	T	C	ENSG00000153898	MCOLN2	intronic	Y
chr1	85417648	-	T	C	ENSG00000153898	MCOLN2	intronic	Y
chr1	85785751	-	T	C	ENSG00000153904	DDAH1	3'UTR	N
chr1	87205556	+	A	G	ENSG00000097033	SH3GLB1	intronic	Y
chr1	87574217	+	A	G	ENSG00000153936	HS2ST1	3'UTR	N
chr1	89473175	-	T	C	ENSG00000117226	GBP3	3'UTR	N
chr1	89524068	-	T	C	ENSG00000117228	GBP1	ncRNA	N
chr1	89572050	-	T	C	ENSG00000162645	GBP2	3'UTR	N
chr1	89583544	-	T	C	ENSG00000162645	GBP2	ncRNA	N
chr1	90493068	+	A	G	ENSG00000162664	ZNF326	CDS	N
chr1	91405245	-	T	C	ENSG00000122482	ZNF644	CDS	N
chr1	92148839	-	T	C	ENSG00000069702	TGFBR3	3'UTR	N
chr1	92487995	-	T	A	-	-	intergenic	Y
chr1	92525533	+	A	C	ENSG00000172031	EPHX4	intronic	Y
chr1	92823189	+	A	G	ENSG00000122484	RPAP2	intronic	Y
chr1	92940594	-	T	C	ENSG00000162676	GFI1	3'UTR	N
chr1	92975205	-	T	C	ENSG00000067208	EVI5	3'UTR	Y
chr1	93305502	+	A	G	ENSG00000122406	RPL5	intronic	Y
chr1	93600630	+	A	G	ENSG00000143033	MTF2	intronic	Y
chr1	93604136	-	T	C	-	-	antisense	N
chr1	93619296	+	A	G	-	-	antisense	N
chr1	93729424	-	T	C	ENSG00000223745	RP4-717I23.3	intronic	N
chr1	93803490	-	T	C	ENSG00000223745	RP4-717I23.3	ncRNA	Y
chr1	93830911	-	T	C	-	-	antisense	N
chr1	94343023	+	A	G	-	-	antisense	N
chr1	94353876	+	A	G	-	-	antisense	N
chr1	95001977	-	T	C	ENSG00000117525	F3	intronic	Y
chr1	95363001	-	T	C	ENSG00000117519	CNN3	3'UTR	N
chr1	95427403	+	A	G	ENSG00000235501	RP4-639F20.1	intronic	Y
chr1	95658770	-	T	C	ENSG00000226026	RP11-57H12.3	intronic	N
chr1	95661540	+	A	G	ENSG00000152078	TMEM56	3'UTR	N
chr1	97261754	+	A	G	ENSG00000117569	PTBP2	intronic	Y
chr1	97543470	-	T	C	ENSG00000188641	DPYD	3'UTR	N
chr1	97544258	+	A	G	-	-	antisense	N
chr1	97981395	-	T	C	ENSG00000188641	DPYD	CDS	N
chr1	100170102	-	T	C	-	-	intergenic	N
chr1	104096692	-	T	C	-	-	antisense	N
chr1	108678732	-	T	C	ENSG00000085491	SLC25A24	3'UTR	N
chr1	109441572	+	A	G	ENSG00000121957	GPSM2	CDS	N
chr1	109487029	-	T	C	ENSG00000162641	AKNAD1	intronic	Y
chr1	109606364	-	T	G	ENSG00000197780	TAF13	intronic	N
chr1	109804201	-	T	C	-	-	antisense	N
chr1	109946711	-	T	C	ENSG00000143106	PSMA5	intronic	Y
chr1	109946882	-	T	C	ENSG00000143106	PSMA5	intronic	Y
chr1	110040310	+	A	G	ENSG00000174151	CYB561D1	3'UTR	N
chr1	110042357	+	A	G	ENSG00000174151	CYB561D1	3'UTR	N
chr1	110551262	+	A	G	ENSG00000168710	AHCYL1	intronic	N
chr1	110565084	-	T	C	-	-	antisense	N
chr1	110888668	-	T	C	-	-	antisense	N
chr1	110905987	-	T	C	ENSG00000168679	SLC16A4	3'UTR	Y
chr1	110908701	+	A	G	-	-	antisense	Y
chr1	110908897	+	A	G	-	-	antisense	Y
chr1	111441485	+	A	G	ENSG00000143119	CD53	intronic	N
chr1	111679625	-	T	C	ENSG00000156171	DRAM2	intronic	Y
chr1	112021029	+	A	G	ENSG00000143110	C1orf162	3'UTR	N
chr1	113062769	-	T	A	-	-	antisense	Y
chr1	113454947	-	T	C	ENSG00000155380	SLC16A1	3'UTR	N	chr1	113452044	113572228
chr1	113504585	+	A	G	ENSG00000226419	SLC16A1-AS1	intronic	N	chr1	113452044	113572228
chr1	113671688	+	A	G	ENSG00000198799	LRIG2	3'UTR	Y
chr1	114291331	-	T	C	ENSG00000116793	PHTF1	intronic	Y
chr1	114440919	-	T	G	ENSG00000134262	AP4B1	intronic	N
chr1	115247353	+	A	G	-	-	antisense	N
chr1	115315843	-	T	C	ENSG00000052723	SIKE1	3'UTR	N
chr1	116310967	-	T	C	ENSG00000118729	CASQ2	CDS	N
chr1	116943053	+	A	G	ENSG00000163399	ATP1A1	intronic	N
chr1	117530621	+	A	G	ENSG00000134247	PTGFRN	3'UTR	N
chr1	117532291	+	A	G	ENSG00000134247	PTGFRN	3'UTR	N
chr1	117532891	-	T	C	-	-	antisense	N
chr1	117644599	+	A	G	ENSG00000116830	TTF2	3'UTR	Y
chr1	118068672	-	T	C	-	-	antisense	N
chr1	118069696	-	T	C	-	-	antisense	N
chr1	119700904	+	A	G	ENSG00000231365	RP11-418J17.1	intronic	Y
chr1	119874588	+	A	G	ENSG00000232650	RP5-834N19.1	intronic	N
chr1	119892338	-	T	C	-	-	antisense	N
chr1	120291392	-	T	C	ENSG00000134240	HMGCS2	3'UTR	N
chr1	120436751	-	T	C	ENSG00000134249	ADAM30	CDS	N
chr1	120455310	+	A	G	-	-	antisense	N
chr1	150520071	-	T	A	-	-	intergenic	Y
chr1	150521575	-	T	C	ENSG00000237781	RP11-54A4.2	intronic	N
chr1	150527124	+	A	C	ENSG00000143382	ADAMTSL4	intronic	N
chr1	150582707	-	T	G	ENSG00000143420	ENSA	intronic	Y
chr1	150595015	+	A	G	-	-	antisense	N
chr1	150704443	-	T	C	ENSG00000163131	CTSS	3'UTR	Y
chr1	150738200	+	A	G	-	-	antisense	N
chr1	150783985	-	T	C	ENSG00000143437	ARNT	3'UTR	N
chr1	150936903	-	T	C	ENSG00000143418	CERS2	CDS	N
chr1	150966383	-	T	A	-	-	antisense	Y
chr1	150967335	-	T	C	-	-	antisense	Y
chr1	150999737	+	A	G	ENSG00000143363	PRUNE	CDS	N
chr1	151016484	+	A	G	ENSG00000163141	BNIPL	intronic	Y
chr1	151093945	+	A	G	ENSG00000143458	GABPB2	3'UTR	Y
chr1	151095810	+	A	G	ENSG00000143458	GABPB2	3'UTR	Y
chr1	151192225	+	A	G	ENSG00000143398	PIP5K1A	intronic	Y
chr1	151229245	+	A	T	ENSG00000159352	PSMD4	intronic	Y
chr1	151308735	-	T	C	-	-	intergenic	Y
chr1	151340370	-	T	C	ENSG00000143416	SELENBP1	intronic	Y
chr1	151677249	-	T	C	ENSG00000159409	CELF3	intronic	N
chr1	151733327	-	T	C	ENSG00000143436	MRPL9	CDS	N
chr1	151778899	-	T	C	ENSG00000143365	RORC	3'UTR	N
chr1	152275559	+	A	G	ENSG00000237975	FLG-AS1	intronic	N
chr1	152322042	-	T	C	ENSG00000143520	FLG2	3'UTR	N
chr1	152381788	+	A	G	ENSG00000227415	RP1-91G5.3	intronic	N
chr1	152382444	-	T	C	ENSG00000143536	CRNN	CDS	N
chr1	152382569	+	A	G	ENSG00000227415	RP1-91G5.3	intronic	N
chr1	152692588	+	A	G	ENSG00000198854	C1orf68	CDS	N
chr1	152884226	+	A	G	ENSG00000163207	IVL	3'UTR	N
chr1	152958238	+	A	G	ENSG00000169474	SPRR1A	3'UTR	N
chr1	153004848	-	T	C	-	-	antisense	N
chr1	153346263	+	A	G	-	-	antisense	N
chr1	153363105	-	T	C	ENSG00000143546	S100A8	ncRNA	N
chr1	153517172	-	T	C	ENSG00000196154	S100A4	CDS	N
chr1	153533898	+	A	G	-	-	antisense	N
chr1	153535301	-	T	C	ENSG00000196754	S100A2	intronic	Y
chr1	153593905	-	T	G	ENSG00000189171	S100A13	intronic	Y
chr1	153594271	-	T	G	ENSG00000189171	S100A13	intronic	Y
chr1	153612870	+	A	T	ENSG00000160679	CHTOP	intronic	Y
chr1	153906397	+	A	G	-	-	antisense	N
chr1	154181361	-	T	C	ENSG00000143612	C1orf43	intronic	Y
chr1	154185235	-	T	C	ENSG00000143612	C1orf43	intronic	Y
chr1	154232918	+	A	T	ENSG00000143569	UBAP2L	intronic	N
chr1	154303976	-	T	C	-	-	antisense	N
chr1	154322473	+	A	G	ENSG00000143515	ATP8B2	3'UTR	N
chr1	154409100	+	A	G	ENSG00000160712	IL6R	intronic	N
chr1	154443065	-	T	C	ENSG00000169291	SHE	intronic	Y
chr1	154448762	-	T	C	ENSG00000169291	SHE	intronic	Y
chr1	154456435	-	T	C	ENSG00000169291	SHE	3'UTR	Y
chr1	154555492	-	T	C	ENSG00000160710	ADAR	3'UTR	N
chr1	154573967	-	T	C	ENSG00000160710	ADAR	CDS	N
chr1	154909268	+	A	G	-	-	antisense	N
chr1	154943881	+	A	G	-	-	antisense	N
chr1	155027271	+	A	C	ENSG00000143537	ADAM15	intronic	Y
chr1	155030971	+	A	G	ENSG00000143537	ADAM15	3'UTR	N
chr1	155033572	+	A	G	ENSG00000143537	ADAM15	intronic	N
chr1	155106550	+	A	G	ENSG00000169242	EFNA1	3'UTR	N
chr1	155143558	-	T	A	ENSG00000163463	KRTCAP2	ncRNA	Y
chr1	155277582	+	A	G	-	-	intergenic	Y
chr1	155439247	-	T	C	ENSG00000116539	ASH1L	intronic	Y
chr1	155444380	-	T	C	ENSG00000116539	ASH1L	intronic	Y
chr1	155444392	-	T	G	ENSG00000116539	ASH1L	intronic	Y
chr1	155640728	-	T	C	ENSG00000163374	YY1AP1	ncRNA	Y
chr1	155649743	-	T	C	ENSG00000163374	YY1AP1	5'UTR	Y
chr1	155650509	-	T	C	ENSG00000163374	YY1AP1	intronic	Y
chr1	155653247	-	T	C	ENSG00000163374	YY1AP1	intronic	Y
chr1	155653284	-	T	C	ENSG00000163374	YY1AP1	intronic	Y
chr1	155653735	-	T	C	ENSG00000163374	YY1AP1	intronic	Y
chr1	155653821	-	T	G	ENSG00000163374	YY1AP1	intronic	Y
chr1	155654444	-	T	C	ENSG00000163374	YY1AP1	intronic	Y
chr1	155654559	-	T	C	ENSG00000163374	YY1AP1	intronic	Y
chr1	155708538	+	A	C	ENSG00000132676	DAP3	3'UTR	Y
chr1	155720960	-	T	C	ENSG00000116580	GON4L	intronic	N
chr1	155723420	-	T	C	ENSG00000116580	GON4L	intronic	Y
chr1	155726996	-	T	C	ENSG00000116580	GON4L	CDS	N
chr1	155878649	-	T	C	ENSG00000143622	RIT1	intronic	Y
chr1	155889974	-	T	C	ENSG00000132680	KIAA0907	intronic	Y
chr1	155942763	-	T	C	ENSG00000116584	ARHGEF2	intronic	Y
chr1	156027883	+	A	T	ENSG00000116586	LAMTOR2	intronic	N
chr1	156147326	-	T	C	-	-	antisense	N
chr1	156158216	+	A	G	-	-	intergenic	Y
chr1	156160696	+	A	G	-	-	intergenic	Y
chr1	156201168	+	A	G	ENSG00000260238	PMF1-BGLAP	intronic	Y
chr1	156263940	-	T	C	ENSG00000198715	C1orf85	CDS	N
chr1	156378425	-	T	C	ENSG00000125462	C1orf61	ncRNA	N
chr1	156439417	+	A	G	-	-	antisense	Y
chr1	156442774	-	T	G	ENSG00000116604	MEF2D	intronic	Y
chr1	156444566	-	T	G	ENSG00000116604	MEF2D	intronic	Y
chr1	156571875	+	A	G	-	-	intergenic	Y
chr1	156576330	+	A	G	-	-	intergenic	Y
chr1	156885767	+	A	G	ENSG00000187800	PEAR1	3'UTR	N
chr1	156885929	+	A	G	ENSG00000187800	PEAR1	3'UTR	N
chr1	156905584	+	A	G	-	-	antisense	N
chr1	156905598	+	A	G	-	-	antisense	N
chr1	156908986	-	T	C	ENSG00000132694	ARHGEF11	ncRNA	N
chr1	157502830	-	T	C	ENSG00000143297	FCRL5	3'UTR	N
chr1	158068344	+	A	G	ENSG00000183853	KIRREL	3'UTR	N
chr1	158990247	+	A	G	ENSG00000163565	IFI16	CDS	N
chr1	159021034	+	A	G	ENSG00000163565	IFI16	intronic	N
chr1	159038824	-	T	C	ENSG00000163568	AIM2	intronic	Y
chr1	159038883	-	T	C	ENSG00000163568	AIM2	intronic	Y
chr1	159169641	-	T	C	ENSG00000225670	CTA-134P22.2	ncRNA	N
chr1	159174683	-	T	C	ENSG00000225670	CTA-134P22.2	intronic	N
chr1	159682528	+	A	G	-	-	antisense	N
chr1	159682670	+	A	G	-	-	antisense	N
chr1	159956749	+	A	C	-	-	intergenic	N
chr1	160110888	+	A	G	ENSG00000018625	ATP1A2	intronic	Y
chr1	160110899	+	A	G	ENSG00000018625	ATP1A2	intronic	Y
chr1	160110965	+	A	G	ENSG00000018625	ATP1A2	intronic	N
chr1	160112741	-	T	C	-	-	antisense	N
chr1	160160756	+	A	G	ENSG00000143318	CASQ1	CDS	N
chr1	160184642	+	A	G	ENSG00000162734	PEA15	3'UTR	N
chr1	160186551	-	T	A	ENSG00000132716	DCAF8	3'UTR	N
chr1	160248530	-	T	C	ENSG00000162735	PEX19	3'UTR	N
chr1	160259235	+	A	G	-	-	antisense	N
chr1	160577963	+	A	G	-	-	antisense	N
chr1	160600834	-	T	C	ENSG00000117090	SLAMF1	intronic	N
chr1	160602346	-	T	C	ENSG00000117090	SLAMF1	intronic	N
chr1	160650145	+	A	G	ENSG00000228863	RP11-404F10.2	intronic	N
chr1	160723256	+	A	G	ENSG00000026751	SLAMF7	3'UTR	N
chr1	160736598	-	T	C	-	-	intergenic	N
chr1	160963868	-	T	C	-	-	intergenic	Y
chr1	160967455	-	T	C	ENSG00000158769	F11R	3'UTR	N
chr1	160993942	-	T	C	ENSG00000270149	RP11-544M22.13	intronic	Y
chr1	161015682	+	A	G	-	-	antisense	N
chr1	161160872	-	T	C	ENSG00000158859	ADAMTS4	3'UTR	N
chr1	161188936	-	T	C	-	-	antisense	N
chr1	161263690	-	T	G	-	-	intergenic	Y
chr1	161274905	-	T	C	ENSG00000158887	MPZ	3'UTR	N
chr1	161340710	+	A	G	ENSG00000235477	RP11-122G18.5	intronic	Y
chr1	161340880	+	A	C	ENSG00000235477	RP11-122G18.5	intronic	Y
chr1	161342567	+	A	G	-	-	intergenic	Y
chr1	161751741	+	A	G	ENSG00000118217	ATF6	CDS	N
chr1	161766571	+	A	G	ENSG00000118217	ATF6	intronic	N
chr1	161931167	+	A	G	ENSG00000118217	ATF6	3'UTR	N
chr1	161931802	+	A	G	ENSG00000118217	ATF6	3'UTR	N
chr1	162498946	+	A	G	ENSG00000152332	UHMK1	3'UTR	N
chr1	162499076	+	A	G	ENSG00000152332	UHMK1	3'UTR	N
chr1	163113645	-	T	C	ENSG00000143248	RGS5	3'UTR	N
chr1	163115321	+	A	G	-	-	antisense	N
chr1	163115431	+	A	G	-	-	antisense	N
chr1	163116779	+	A	G	-	-	antisense	N
chr1	163298264	+	A	C	ENSG00000143228	NUF2	ncRNA	N
chr1	164730178	-	T	C	-	-	antisense	N
chr1	165652273	+	A	G	-	-	antisense	N
chr1	165877554	-	T	G	-	-	antisense	N
chr1	167031551	-	T	C	ENSG00000143167	GPA33	intronic	Y
chr1	167475723	-	T	C	ENSG00000198821	CD247	intronic	Y
chr1	167510759	-	T	C	ENSG00000143162	CREG1	3'UTR	N
chr1	167511256	-	T	C	ENSG00000143162	CREG1	3'UTR	N
chr1	167758901	+	A	G	ENSG00000197965	MPZL1	3'UTR	N
chr1	167887150	-	T	C	ENSG00000143158	MPC2	3'UTR	N
chr1	168232172	+	A	C	-	-	intergenic	Y
chr1	168279010	+	A	C	ENSG00000143178	TBX19	intronic	N
chr1	169099037	+	A	C	ENSG00000143153	ATP1B1	intronic	N
chr1	169442775	-	T	C	ENSG00000117479	SLC19A2	intronic	Y
chr1	169447402	-	T	C	ENSG00000117479	SLC19A2	intronic	Y
chr1	169485035	+	A	G	-	-	antisense	N
chr1	169498975	-	T	C	ENSG00000198734	F5	CDS	N
chr1	169511555	-	T	C	ENSG00000198734	F5	CDS	N
chr1	169511734	-	T	C	ENSG00000198734	F5	CDS	N
chr1	169511755	-	T	C	ENSG00000198734	F5	CDS	N
chr1	169512027	-	T	C	ENSG00000198734	F5	CDS	N
chr1	169512093	+	A	G	-	-	antisense	N
chr1	169660665	+	A	G	ENSG00000000460	C1orf112	intronic	N
chr1	169677709	+	A	G	ENSG00000000460	C1orf112	intronic	N
chr1	169820562	-	T	C	ENSG00000000457	SCYL3	3'UTR	Y
chr1	169890623	+	A	G	-	-	antisense	N
chr1	169897689	-	T	G	ENSG00000075945	KIFAP3	intronic	Y
chr1	170707509	+	A	G	ENSG00000116132	PRRX1	3'UTR	N
chr1	170707590	-	T	C	-	-	antisense	N
chr1	170707675	-	T	C	-	-	antisense	N
chr1	171172412	-	T	C	ENSG00000225243	RP1-127D3.4	intronic	Y
chr1	171296550	+	A	G	ENSG00000076258	FMO4	intronic	N
chr1	171504640	+	A	G	ENSG00000117523	PRRC2C	CDS	N
chr1	171751236	-	T	C	-	-	antisense	N
chr1	172411768	-	T	C	ENSG00000135845	PIGC	5'UTR	N
chr1	173154734	-	T	C	ENSG00000117586	TNFSF4	3'UTR	N
chr1	173457599	+	A	G	ENSG00000117592	PRDX6	3'UTR	N
chr1	173765777	-	T	C	-	-	intergenic	Y
chr1	173833193	-	T	C	ENSG00000234741	GAS5	ncRNA	Y
chr1	173834149	+	A	C	-	-	antisense	Y
chr1	173867311	+	A	G	ENSG00000185278	ZBTB37	3'UTR	Y
chr1	173878832	-	T	C	ENSG00000117601	SERPINC1	CDS	N
chr1	174982790	-	T	C	ENSG00000120333	MRPS14	3'UTR	N
chr1	177927479	-	T	C	ENSG00000120341	SEC16B	CDS	N
chr1	177929767	-	T	C	ENSG00000254154	RP4-798P15.3	ncRNA	N
chr1	179042092	+	A	G	ENSG00000116199	FAM20B	3'UTR	N
chr1	179068851	+	A	G	-	-	antisense	N
chr1	179092942	-	T	A	ENSG00000143322	ABL2	intronic	Y
chr1	179327017	+	A	G	ENSG00000057252	SOAT1	3'UTR	N
chr1	179327056	+	A	T	ENSG00000057252	SOAT1	3'UTR	Y
chr1	179787769	+	A	G	-	-	intergenic	N
chr1	179810201	+	A	G	-	-	antisense	N
chr1	179813613	-	T	C	ENSG00000169905	TOR1AIP2	3'UTR	N
chr1	179846458	-	T	A	ENSG00000169905	TOR1AIP2	5'UTR	Y
chr1	180254023	-	T	C	ENSG00000135847	ACBD6	intronic	Y
chr1	181028123	+	A	G	ENSG00000153029	MR1	3'UTR	N
chr1	182341714	-	T	C	-	-	intergenic	N
chr1	182341759	-	T	C	-	-	intergenic	N
chr1	182352429	-	T	C	ENSG00000135821	GLUL	3'UTR	N
chr1	182356399	+	A	G	-	-	antisense	N
chr1	182358437	-	T	C	ENSG00000135821	GLUL	ncRNA	N
chr1	182569233	-	T	C	ENSG00000143333	RGS16	3'UTR	N
chr1	183112764	+	A	G	ENSG00000135862	LAMC1	3'UTR	N
chr1	183113952	+	A	G	ENSG00000135862	LAMC1	3'UTR	N
chr1	183170617	+	A	G	ENSG00000058085	LAMC2	intronic	N
chr1	183527103	-	T	C	ENSG00000116701	NCF2	intronic	Y
chr1	183536089	+	A	G	ENSG00000116698	SMG7	intronic	N
chr1	183542387	-	T	C	ENSG00000116701	NCF2	CDS	N
chr1	184597999	-	T	C	-	-	antisense	N
chr1	184762578	-	T	A	ENSG00000135842	FAM129A	3'UTR	Y
chr1	184762697	-	T	C	ENSG00000135842	FAM129A	3'UTR	Y
chr1	184763999	+	A	G	-	-	antisense	N
chr1	184776193	-	T	C	ENSG00000135842	FAM129A	intronic	Y
chr1	185265711	-	T	C	ENSG00000116679	IVNS1ABP	3'UTR	N
chr1	186378734	+	A	G	ENSG00000157181	C1orf27	intronic	Y
chr1	190421732	-	T	C	ENSG00000162670	BRINP3	intronic	Y
chr1	192546788	-	T	C	-	-	antisense	N
chr1	192548543	-	T	G	-	-	antisense	N
chr1	192548930	-	T	C	-	-	antisense	N
chr1	192606772	+	A	G	ENSG00000127074	RGS13	5'UTR	N
chr1	192981655	-	T	C	ENSG00000116750	UCHL5	3'UTR	N
chr1	192983733	-	T	C	ENSG00000116750	UCHL5	3'UTR	N
chr1	196646655	-	T	C	-	-	antisense	N
chr1	196684855	-	T	C	-	-	antisense	N
chr1	196695742	+	A	G	ENSG00000000971	CFH	CDS	N
chr1	197125811	-	T	C	ENSG00000177888	ZBTB41	3'UTR	N
chr1	198290611	-	T	C	-	-	antisense	N
chr1	200621335	-	T	C	ENSG00000118197	DDX59	intronic	Y
chr1	200853748	-	T	C	-	-	intergenic	Y
chr1	201112981	+	A	G	-	-	antisense	N
chr1	201288272	-	T	C	-	-	antisense	N
chr1	201298813	+	A	G	ENSG00000081277	PKP1	intronic	N
chr1	201299852	+	A	G	ENSG00000081277	PKP1	3'UTR	N
chr1	201300093	-	T	C	-	-	antisense	N
chr1	201301873	+	A	G	ENSG00000081277	PKP1	3'UTR	N
chr1	201330429	-	T	C	ENSG00000118194	TNNT2	CDS	N
chr1	201355669	-	T	C	ENSG00000159166	LAD1	CDS	N
chr1	201378223	-	T	C	ENSG00000159173	TNNI1	3'UTR	N
chr1	201453314	-	T	C	ENSG00000159176	CSRP1	3'UTR	N
chr1	201484459	+	A	G	ENSG00000224536	RP11-134G8.7	intronic	N
chr1	201487060	+	A	G	ENSG00000224536	RP11-134G8.7	intronic	N
chr1	201487539	+	A	G	ENSG00000224536	RP11-134G8.7	intronic	Y
chr1	201697855	+	A	G	ENSG00000134369	NAV1	intronic	Y
chr1	201789856	+	A	G	ENSG00000134369	NAV1	3'UTR	N
chr1	201794973	+	A	T	ENSG00000134369	NAV1	3'UTR	Y
chr1	201798400	+	A	G	ENSG00000198700	IPO9	CDS	N
chr1	201962886	+	A	G	ENSG00000176393	RNPEP	intronic	Y
chr1	201964556	+	A	G	ENSG00000176393	RNPEP	intronic	Y
chr1	202275342	+	A	C	ENSG00000133067	LGR6	intronic	N
chr1	202543558	+	A	C	ENSG00000077157	PPP1R12B	intronic	Y
chr1	202554937	-	T	C	-	-	antisense	N
chr1	202560412	-	T	C	ENSG00000143858	SYT2	3'UTR	N
chr1	202780382	+	A	G	ENSG00000228288	PCAT6	ncRNA	N
chr1	202780807	-	T	C	-	-	antisense	N
chr1	203046195	+	A	G	ENSG00000143847	PPFIA4	3'UTR	N
chr1	203046534	+	A	G	ENSG00000143847	PPFIA4	3'UTR	N
chr1	203047630	+	A	G	ENSG00000143847	PPFIA4	3'UTR	N
chr1	203278345	-	T	C	-	-	antisense	N
chr1	203311216	-	T	C	ENSG00000122176	FMOD	3'UTR	N
chr1	203456098	-	T	C	-	-	antisense	N
chr1	203457961	-	T	C	-	-	antisense	N
chr1	203458037	+	A	T	ENSG00000188783	PRELP	3'UTR	N
chr1	203458407	-	T	C	-	-	antisense	N
chr1	203694573	+	A	G	ENSG00000058668	ATP2B4	intronic	Y
chr1	203709068	-	T	C	-	-	antisense	N
chr1	203745184	+	A	G	ENSG00000122188	LAX1	3'UTR	Y
chr1	203768328	-	T	C	-	-	antisense	N
chr1	204089054	+	A	G	ENSG00000143842	SOX13	intronic	Y
chr1	204090397	+	A	G	ENSG00000143842	SOX13	intronic	Y
chr1	204174020	-	T	C	ENSG00000174567	GOLT1A	intronic	N
chr1	204188766	-	T	C	ENSG00000143850	PLEKHA6	3'UTR	N
chr1	204191409	-	T	C	ENSG00000143850	PLEKHA6	3'UTR	N
chr1	204367573	-	T	C	-	-	antisense	Y
chr1	204504943	+	A	C	ENSG00000198625	MDM4	intronic	Y
chr1	204518895	+	A	C	ENSG00000198625	MDM4	3'UTR	N
chr1	204520044	+	A	T	ENSG00000198625	MDM4	3'UTR	N
chr1	204520275	+	A	G	ENSG00000198625	MDM4	3'UTR	Y
chr1	204524053	-	T	C	-	-	antisense	N
chr1	204525317	+	A	G	ENSG00000198625	MDM4	3'UTR	N
chr1	204525576	+	A	G	ENSG00000198625	MDM4	3'UTR	Y
chr1	205316009	-	T	C	ENSG00000162873	KLHDC8A	intronic	N
chr1	205501469	+	A	G	ENSG00000117266	CDK18	3'UTR	N
chr1	205501843	+	A	G	ENSG00000117266	CDK18	3'UTR	N
chr1	205577723	-	T	C	ENSG00000158711	ELK4	3'UTR	N
chr1	205579651	+	A	G	-	-	antisense	N
chr1	205627256	+	A	G	-	-	antisense	N
chr1	205684021	+	A	G	ENSG00000268313	AC119673.1	3'UTR	N
chr1	205684067	-	T	C	ENSG00000069275	NUCKS1	3'UTR	N
chr1	207195352	-	T	C	ENSG00000182795	C1orf116	CDS	N
chr1	207218659	+	A	G	-	-	antisense	N
chr1	207271099	+	A	G	ENSG00000123843	C4BPB	intronic	N
chr1	207510548	+	A	G	ENSG00000196352	CD55	ncRNA	N
chr1	207533369	+	A	G	ENSG00000196352	CD55	3'UTR	N
chr1	209849002	-	T	C	ENSG00000227591	RP1-28O10.1	intronic	N
chr1	209961314	-	T	C	ENSG00000117595	IRF6	3'UTR	N
chr1	211451467	-	T	C	-	-	antisense	N
chr1	211606380	+	A	G	-	-	intergenic	Y
chr1	211608196	+	A	G	-	-	intergenic	Y
chr1	211919937	-	T	C	ENSG00000123684	LPGAT1	3'UTR	N
chr1	211921465	-	T	C	ENSG00000123684	LPGAT1	3'UTR	N
chr1	212459056	-	T	C	-	-	antisense	N
chr1	212534448	-	T	C	-	-	antisense	N
chr1	212619339	-	T	C	-	-	antisense	N
chr1	212786883	-	T	C	-	-	antisense	N
chr1	212788874	+	A	G	ENSG00000162772	ATF3	intronic	Y
chr1	212788987	+	A	G	ENSG00000162772	ATF3	intronic	Y
chr1	212789023	+	A	G	ENSG00000162772	ATF3	intronic	Y
chr1	212793613	-	T	C	-	-	antisense	N
chr1	213164083	+	A	G	ENSG00000143494	VASH2	3'UTR	N
chr1	214524613	-	T	C	ENSG00000152104	PTPN14	3'UTR	Y
chr1	215786613	+	A	C	ENSG00000136636	KCTD3	intronic	Y
chr1	217777240	-	T	C	ENSG00000092978	GPATCH2	intronic	Y
chr1	219383192	-	T	C	-	-	antisense	N
chr1	220231939	-	T	C	ENSG00000162813	BPNT1	3'UTR	Y
chr1	220246265	+	A	G	-	-	antisense	N
chr1	220928376	-	T	C	-	-	antisense	N
chr1	220980890	+	A	C	ENSG00000186205	43891	intronic	Y
chr1	220990473	+	A	G	-	-	intergenic	Y
chr1	220998643	+	A	T	-	-	intergenic	Y
chr1	222906521	+	A	G	ENSG00000162819	BROX	3'UTR	Y
chr1	223291464	-	T	G	ENSG00000187554	TLR5	intronic	N
chr1	223947081	+	A	G	ENSG00000162909	CAPN2	CDS	N
chr1	223962747	+	A	G	ENSG00000162909	CAPN2	3'UTR	N
chr1	224348430	-	T	C	-	-	antisense	N
chr1	224372630	+	A	T	ENSG00000143753	DEGS1	intronic	Y
chr1	224373301	+	A	T	ENSG00000143753	DEGS1	intronic	Y
chr1	224375108	+	A	G	ENSG00000143753	DEGS1	intronic	Y
chr1	224380324	+	A	G	ENSG00000143753	DEGS1	3'UTR	N
chr1	224380478	+	A	G	ENSG00000143753	DEGS1	3'UTR	Y
chr1	224599486	-	T	C	ENSG00000162923	WDR26	intronic	Y
chr1	225589644	+	A	G	-	-	antisense	N
chr1	225678980	-	T	A	ENSG00000154380	ENAH	3'UTR	Y
chr1	225976390	+	A	G	ENSG00000143742	SRP9	intronic	Y
chr1	226019633	-	T	C	-	-	antisense	N
chr1	226026430	-	T	C	-	-	antisense	N
chr1	226046974	-	T	C	ENSG00000196187	TMEM63A	CDS	N
chr1	226048680	-	T	C	ENSG00000196187	TMEM63A	CDS	N
chr1	226052638	-	T	C	ENSG00000196187	TMEM63A	ncRNA	Y
chr1	226819455	+	A	G	-	-	antisense	N
chr1	226824941	-	T	A	ENSG00000143772	ITPKB	intronic	N
chr1	227069677	-	T	C	-	-	antisense	N
chr1	227174210	-	T	C	-	-	antisense	N
chr1	227258895	-	T	C	ENSG00000143776	CDC42BPA	intronic	N
chr1	228392383	-	T	C	ENSG00000162913	C1orf145	3'UTR	Y
chr1	228881129	+	A	G	ENSG00000116574	RHOU	3'UTR	N
chr1	229459938	-	T	C	ENSG00000154429	CCSAP	3'UTR	N
chr1	229581166	-	T	C	ENSG00000069248	NUP133	intronic	Y
chr1	229705353	+	A	C	-	-	intergenic	Y
chr1	229709108	+	A	G	-	-	intergenic	Y
chr1	229796271	-	T	C	-	-	intergenic	N
chr1	230417108	-	T	C	ENSG00000224407	RP5-956O18.3	intronic	N
chr1	230417329	+	A	G	ENSG00000143641	GALNT2	3'UTR	N
chr1	230417557	-	T	C	ENSG00000224407	RP5-956O18.3	ncRNA	N
chr1	230417560	+	A	G	ENSG00000143641	GALNT2	3'UTR	N
chr1	230829139	+	A	G	ENSG00000135775	COG2	CDS	N
chr1	230840096	-	T	C	ENSG00000135744	AGT	intronic	N
chr1	230934131	-	T	C	-	-	antisense	N
chr1	230935309	-	T	C	-	-	antisense	N
chr1	230974329	+	A	G	-	-	antisense	N
chr1	231042368	-	T	C	ENSG00000143643	TTC13	3'UTR	N
chr1	231408091	+	A	G	ENSG00000116906	GNPAT	CDS	N
chr1	231468815	+	A	G	-	-	antisense	N
chr1	231489596	-	T	C	-	-	antisense	N
chr1	233193394	-	T	G	ENSG00000135749	PCNXL2	5'UTR	Y
chr1	234542829	-	T	C	ENSG00000059588	TARBP1	ncRNA	N
chr1	234743735	+	A	C	ENSG00000228830	RP4-781K5.2	intronic	N
chr1	235611093	+	A	G	ENSG00000116957	TBCE	intronic	N	chr1	235523515	235731913
chr1	235611521	+	A	C	ENSG00000116957	TBCE	intronic	Y	chr1	235523515	235731913
chr1	235639273	-	T	C	ENSG00000162885	B3GALNT2	intronic	Y	chr1	235523515	235731913
chr1	236380092	+	A	G	ENSG00000077585	GPR137B	intronic	N
chr1	236380913	-	T	C	ENSG00000086619	ERO1LB	3'UTR	N
chr1	236712321	-	T	C	ENSG00000119285	HEATR1	3'UTR	N
chr1	236717926	-	T	C	ENSG00000119285	HEATR1	CDS	N
chr1	236732559	-	T	C	ENSG00000119285	HEATR1	intronic	Y
chr1	236926445	-	T	C	-	-	antisense	N
chr1	236926619	+	A	G	ENSG00000077522	ACTN2	3'UTR	N
chr1	236967429	+	A	G	ENSG00000116984	MTR	intronic	N
chr1	237063748	-	T	C	-	-	antisense	N
chr1	237079810	+	A	G	-	-	intergenic	N
chr1	237345066	+	A	G	ENSG00000198626	RYR2	intronic	N
chr1	237997087	+	A	G	ENSG00000198626	RYR2	3'UTR	N
chr1	239847823	+	A	T	ENSG00000133019	CHRM3	intronic	Y
chr1	241794946	+	A	G	-	-	antisense	N
chr1	243218509	-	T	C	ENSG00000253326	RP11-261C10.7	ncRNA	N
chr1	244480357	-	T	C	-	-	intergenic	Y
chr1	244868004	+	A	T	ENSG00000121644	DESI2	intronic	Y
chr1	244868234	+	A	C	ENSG00000121644	DESI2	intronic	Y
chr1	245004178	-	T	C	ENSG00000188206	HNRNPU-AS1	ncRNA	N
chr1	246829616	-	T	C	-	-	antisense	N
chr1	246830488	-	T	C	-	-	antisense	N
chr1	246931079	+	A	G	ENSG00000143653	SCCPDH	3'UTR	N
chr1	246946802	+	A	G	ENSG00000227953	RP11-439E19.3	intronic	N
chr1	247006314	-	T	C	ENSG00000153207	AHCTF1	intronic	N
chr1	247261591	-	T	C	-	-	intergenic	Y
chr1	247495354	-	T	C	-	-	intergenic	N
chr1	249101974	+	A	C	-	-	intergenic	N
chr1	249105163	-	T	C	ENSG00000175137	SH3BP5L	3'UTR	N
chr10	1065191	+	A	G	ENSG00000107937	GTPBP4	3'UTR	N
chr10	3163804	+	A	G	ENSG00000067057	PFKP	intronic	N
chr10	3190265	+	A	G	ENSG00000237399	PITRM1-AS1	ncRNA	N
chr10	3207632	+	A	G	ENSG00000237399	PITRM1-AS1	intronic	N
chr10	3819168	-	T	C	ENSG00000067082	KLF6	3'UTR	N
chr10	5011368	+	A	T	ENSG00000187134	AKR1C1	intronic	N
chr10	5496260	-	T	C	-	-	antisense	N
chr10	5499173	+	A	G	ENSG00000173848	NET1	3'UTR	N
chr10	5541277	-	T	C	ENSG00000178372	CALML5	CDS	N
chr10	5680896	+	A	G	-	-	antisense	N
chr10	5799613	+	A	G	ENSG00000108021	FAM208B	CDS	N
chr10	6157998	+	A	C	ENSG00000134453	RBM17	3'UTR	N
chr10	6255228	+	A	G	ENSG00000170525	PFKFB3	intronic	Y
chr10	6274590	+	A	C	ENSG00000170525	PFKFB3	intronic	N
chr10	6275145	-	T	C	-	-	antisense	N
chr10	6377468	+	A	G	ENSG00000215244	RP11-563J2.2	ncRNA	Y
chr10	6389260	+	A	G	-	-	intergenic	Y
chr10	7622980	-	T	C	ENSG00000123243	ITIH5	intronic	Y
chr10	7670270	-	T	C	ENSG00000123243	ITIH5	intronic	N
chr10	7849312	-	T	C	-	-	antisense	N
chr10	11797436	-	T	C	-	-	antisense	N
chr10	12155667	+	A	G	ENSG00000181192	DHTKD1	intronic	Y
chr10	12158844	+	A	G	ENSG00000181192	DHTKD1	intronic	Y
chr10	13330402	-	T	C	ENSG00000107537	PHYH	CDS	N
chr10	13688765	+	A	G	ENSG00000239665	RP11-295P9.3	ncRNA	N
chr10	13689607	-	T	C	ENSG00000151474	FRMD4A	intronic	N
chr10	13695928	-	T	C	ENSG00000151474	FRMD4A	intronic	N
chr10	14563097	+	A	G	-	-	antisense	N
chr10	14947947	-	T	C	ENSG00000152457	DCLRE1C	intronic	Y
chr10	14948942	+	A	C	-	-	antisense	Y
chr10	15260996	-	T	C	ENSG00000148468	FAM171A1	intronic	N
chr10	15556102	-	T	C	ENSG00000077943	ITGA8	3'UTR	N
chr10	15562148	-	T	C	ENSG00000077943	ITGA8	intronic	Y
chr10	15573892	-	T	G	ENSG00000077943	ITGA8	intronic	Y
chr10	15576200	-	T	C	ENSG00000077943	ITGA8	intronic	Y
chr10	15576232	-	T	C	ENSG00000077943	ITGA8	intronic	N
chr10	15588579	-	T	G	ENSG00000077943	ITGA8	intronic	N
chr10	15589311	-	T	C	ENSG00000077943	ITGA8	intronic	Y
chr10	15610036	-	T	A	ENSG00000077943	ITGA8	intronic	Y
chr10	15680869	-	T	C	ENSG00000077943	ITGA8	intronic	Y
chr10	16554205	+	A	G	ENSG00000165983	PTER	3'UTR	N
chr10	16633479	-	T	C	ENSG00000148484	RSU1	3'UTR	N
chr10	18966907	+	A	G	ENSG00000165997	ARL5B	3'UTR	N
chr10	18969276	+	A	G	ENSG00000165997	ARL5B	3'UTR	N
chr10	22839628	-	T	C	ENSG00000150867	PIP4K2A	CDS	N
chr10	22859279	-	T	C	ENSG00000150867	PIP4K2A	intronic	N
chr10	23483100	+	A	G	ENSG00000168267	PTF1A	3'UTR	N
chr10	23634334	+	A	G	-	-	intergenic	Y
chr10	26786918	+	A	C	ENSG00000077420	APBB1IP	intronic	Y
chr10	27030860	+	A	G	ENSG00000148459	PDSS1	intronic	Y
chr10	27050140	-	T	A	ENSG00000136754	ABI1	intronic	Y
chr10	27062402	-	T	C	ENSG00000136754	ABI1	intronic	Y
chr10	27489845	-	T	C	ENSG00000107897	ACBD5	intronic	Y
chr10	28898742	+	A	G	ENSG00000095787	WAC	intronic	Y
chr10	28901957	+	A	G	ENSG00000095787	WAC	intronic	Y
chr10	29795706	+	A	G	-	-	antisense	N
chr10	29843345	-	T	C	ENSG00000197321	SVIL	intronic	Y
chr10	30725116	-	T	C	-	-	antisense	N
chr10	30741882	+	A	T	ENSG00000107968	MAP3K8	intronic	Y
chr10	32304960	-	T	C	ENSG00000170759	KIF5B	intronic	Y
chr10	33178729	+	A	G	-	-	intergenic	N
chr10	33282028	+	A	G	ENSG00000229656	RP11-462L8.1	intronic	Y
chr10	33467539	+	A	G	-	-	antisense	N
chr10	33468014	-	T	C	ENSG00000099250	NRP1	3'UTR	N
chr10	33468169	+	A	G	-	-	antisense	N
chr10	33475861	-	T	C	ENSG00000099250	NRP1	intronic	Y
chr10	33477686	-	T	C	ENSG00000099250	NRP1	intronic	Y
chr10	34408636	-	T	C	ENSG00000148498	PARD3	CDS	N
chr10	38091729	-	T	C	-	-	intergenic	N
chr10	38354695	+	A	G	-	-	intergenic	Y
chr10	42971762	+	A	G	ENSG00000185904	LINC00839	intronic	N
chr10	43013311	-	T	A	ENSG00000234420	ZNF37BP	ncRNA	Y
chr10	43084834	-	T	C	ENSG00000196693	ZNF33B	3'UTR	N
chr10	43916269	+	A	G	ENSG00000230555	RP11-517P14.2	ncRNA	Y
chr10	43916349	+	A	G	ENSG00000230555	RP11-517P14.2	ncRNA	Y
chr10	43917309	+	A	G	ENSG00000230555	RP11-517P14.2	ncRNA	Y
chr10	43917427	+	A	G	ENSG00000230555	RP11-517P14.2	ncRNA	Y
chr10	43917471	+	A	G	ENSG00000230555	RP11-517P14.2	ncRNA	Y
chr10	43917485	+	A	G	ENSG00000230555	RP11-517P14.2	ncRNA	Y
chr10	43917503	+	A	G	ENSG00000230555	RP11-517P14.2	ncRNA	Y
chr10	43917668	+	A	G	-	-	intergenic	Y
chr10	43917799	+	A	G	-	-	intergenic	Y
chr10	44866247	-	T	C	ENSG00000107562	CXCL12	3'UTR	N
chr10	45471811	-	T	C	ENSG00000165507	C10orf10	3'UTR	N
chr10	45472045	+	A	G	ENSG00000107551	RASSF4	intronic	N
chr10	45499974	+	A	G	ENSG00000165512	ZNF22	3'UTR	N
chr10	53228921	+	A	G	ENSG00000185532	PRKG1	intronic	N
chr10	53229114	-	T	C	-	-	antisense	N
chr10	53594327	+	A	G	ENSG00000185532	PRKG1	intronic	Y
chr10	54058011	-	T	C	ENSG00000236671	PRKG1-AS1	intronic	N
chr10	54523557	-	T	C	-	-	intergenic	N
chr10	54525849	-	T	C	ENSG00000165471	MBL2	3'UTR	N
chr10	54526040	-	T	C	ENSG00000165471	MBL2	3'UTR	N
chr10	54526622	+	A	G	-	-	antisense	N
chr10	59954852	-	T	C	ENSG00000151151	IPMK	3'UTR	N
chr10	60046955	+	A	G	ENSG00000122873	CISD1	intronic	Y
chr10	60155424	+	A	G	ENSG00000108064	TFAM	3'UTR	N
chr10	65366215	+	A	C	ENSG00000165476	REEP3	intronic	Y
chr10	67591333	-	T	C	-	-	intergenic	Y
chr10	69556732	-	T	C	ENSG00000108176	DNAJC12	3'UTR	N
chr10	70034970	-	T	C	-	-	intergenic	Y
chr10	70241329	-	T	C	ENSG00000122912	SLC25A16	3'UTR	Y
chr10	70241656	-	T	C	ENSG00000122912	SLC25A16	3'UTR	Y
chr10	70281674	-	T	C	ENSG00000122912	SLC25A16	intronic	Y
chr10	70283049	-	T	C	ENSG00000122912	SLC25A16	intronic	Y
chr10	70513684	+	A	G	ENSG00000060339	CCAR1	CDS	N
chr10	70517289	+	A	G	ENSG00000060339	CCAR1	intronic	Y
chr10	70517939	+	A	T	ENSG00000060339	CCAR1	intronic	Y
chr10	70517995	+	A	G	ENSG00000060339	CCAR1	intronic	Y
chr10	70519214	+	A	G	ENSG00000060339	CCAR1	intronic	Y
chr10	70550458	+	A	T	ENSG00000060339	CCAR1	intronic	Y
chr10	70738717	-	T	C	-	-	antisense	N
chr10	70861649	+	A	G	ENSG00000122862	SRGN	intronic	Y
chr10	71251384	+	A	G	ENSG00000099282	TSPAN15	intronic	Y
chr10	71259395	+	A	T	ENSG00000099282	TSPAN15	intronic	N
chr10	71393025	+	A	G	ENSG00000171224	C10orf35	3'UTR	N
chr10	71862467	-	T	C	ENSG00000042286	AIFM2	intronic	Y
chr10	71908542	-	T	A	ENSG00000079332	SAR1A	3'UTR	N
chr10	71962755	+	A	G	-	-	antisense	N
chr10	71967372	-	T	C	ENSG00000180817	PPA1	intronic	Y
chr10	71968141	-	T	C	ENSG00000180817	PPA1	intronic	Y
chr10	72062144	-	T	C	ENSG00000172731	LRRC20	intronic	N
chr10	72185254	-	T	C	-	-	antisense	N
chr10	72185694	+	A	G	ENSG00000148730	EIF4EBP2	3'UTR	N
chr10	72186342	+	A	G	ENSG00000148730	EIF4EBP2	3'UTR	N
chr10	73056484	-	T	C	-	-	antisense	N
chr10	73061708	+	A	G	ENSG00000107731	UNC5B	3'UTR	N
chr10	73507645	-	T	C	ENSG00000107738	C10orf54	3'UTR	N
chr10	73518601	-	T	C	ENSG00000107738	C10orf54	intronic	Y
chr10	73525525	-	T	C	ENSG00000107738	C10orf54	intronic	N
chr10	73526506	-	T	C	ENSG00000107738	C10orf54	intronic	N
chr10	73532961	-	T	C	ENSG00000107738	C10orf54	intronic	N
chr10	73579557	+	A	G	-	-	antisense	N
chr10	73584426	-	T	C	ENSG00000197746	PSAP	intronic	N
chr10	73819046	-	T	C	ENSG00000107742	SPOCK2	3'UTR	N
chr10	73820548	-	T	C	ENSG00000107742	SPOCK2	3'UTR	N
chr10	73977696	+	A	G	ENSG00000166295	ANAPC16	intronic	N
chr10	73980153	+	A	G	ENSG00000166295	ANAPC16	intronic	Y
chr10	73993139	+	A	G	ENSG00000166295	ANAPC16	3'UTR	N
chr10	73994782	+	A	G	ENSG00000166295	ANAPC16	3'UTR	Y
chr10	74385827	+	A	G	-	-	antisense	N
chr10	74885652	-	T	C	-	-	antisense	Y
chr10	74886739	-	T	C	-	-	antisense	Y
chr10	75008965	-	T	C	ENSG00000182180	MRPS16	3'UTR	Y
chr10	75011761	+	A	G	ENSG00000236756	DNAJC9-AS1	intronic	N
chr10	75035257	-	T	C	ENSG00000156042	TTC18	CDS	N
chr10	75148116	+	A	G	-	-	antisense	N
chr10	75302133	-	T	C	ENSG00000166348	USP54	intronic	Y
chr10	75387565	+	A	T	-	-	intergenic	Y
chr10	75503692	-	T	C	-	-	intergenic	N
chr10	75506674	-	T	C	-	-	antisense	N
chr10	75536077	+	A	G	ENSG00000196968	FUT11	intronic	Y
chr10	75538134	+	A	G	ENSG00000196968	FUT11	intronic	Y
chr10	75539010	-	T	C	-	-	antisense	Y
chr10	76285163	-	T	C	ENSG00000232342	RP11-46O21.2	intronic	N
chr10	77807027	-	T	C	-	-	antisense	N
chr10	79735775	-	T	C	ENSG00000148606	POLR3A	3'UTR	N
chr10	79798133	+	A	G	ENSG00000138326	RPS24	intronic	N
chr10	81147295	-	T	C	ENSG00000165424	ZCCHC24	intronic	N
chr10	81315872	-	T	C	ENSG00000185303	SFTPA2	3'UTR	N
chr10	81374457	-	T	C	-	-	antisense	N
chr10	81374900	+	A	G	ENSG00000122852	SFTPA1	3'UTR	N
chr10	81374908	-	T	C	-	-	antisense	N
chr10	81374986	-	T	C	-	-	antisense	N
chr10	81701722	-	T	C	ENSG00000133661	SFTPD	CDS	N
chr10	82032555	-	T	A	ENSG00000151224	MAT1A	3'UTR	N
chr10	82035173	-	T	C	ENSG00000151224	MAT1A	ncRNA	N
chr10	82049603	+	A	G	-	-	intergenic	N
chr10	82190795	+	A	G	ENSG00000122378	FAM213A	intronic	Y
chr10	82192125	+	A	G	ENSG00000122378	FAM213A	3'UTR	Y
chr10	82194330	+	A	G	-	-	intergenic	N
chr10	82276043	-	T	C	-	-	antisense	N
chr10	85928919	-	T	C	-	-	intergenic	N
chr10	85963075	-	T	C	-	-	antisense	N
chr10	85971277	+	A	G	ENSG00000148600	CDHR1	intronic	N
chr10	85972043	+	A	G	ENSG00000148600	CDHR1	CDS	N
chr10	85974381	+	A	G	ENSG00000148600	CDHR1	3'UTR	N
chr10	88446985	-	T	C	-	-	antisense	N
chr10	88493858	+	A	G	ENSG00000122367	LDB3	3'UTR	N
chr10	88494364	-	T	C	-	-	antisense	N
chr10	88494633	-	T	C	-	-	antisense	N
chr10	88685417	+	A	G	ENSG00000107779	BMPR1A	3'UTR	N
chr10	88686024	+	A	G	ENSG00000107779	BMPR1A	3'UTR	Y
chr10	88726156	-	T	C	ENSG00000272734	ADIRF-AS1	ncRNA	Y
chr10	88730312	-	T	C	ENSG00000272734	ADIRF-AS1	ncRNA	N
chr10	88734739	+	A	G	ENSG00000148671	ADIRF	intronic	Y
chr10	88735770	+	A	G	ENSG00000148671	ADIRF	intronic	Y
chr10	88791045	+	A	G	-	-	intergenic	N
chr10	88805149	-	T	C	-	-	intergenic	Y
chr10	88808683	+	A	G	-	-	intergenic	Y
chr10	88829241	-	T	C	ENSG00000148672	GLUD1	intronic	Y
chr10	89312849	-	T	C	-	-	antisense	N
chr10	90350418	-	T	C	-	-	antisense	N
chr10	90429652	+	A	G	ENSG00000182333	LIPF	CDS	N
chr10	90436463	-	T	C	-	-	antisense	N
chr10	90438207	+	A	G	ENSG00000182333	LIPF	CDS	N
chr10	90697905	-	T	C	ENSG00000107796	ACTA2	CDS	N
chr10	92672280	-	T	C	ENSG00000148677	ANKRD1	3'UTR	N
chr10	93039920	+	A	G	ENSG00000180628	PCGF5	3'UTR	N
chr10	95072906	-	T	C	ENSG00000138119	MYOF	CDS	N
chr10	95148835	-	T	C	ENSG00000138119	MYOF	CDS	N
chr10	95358154	+	A	G	ENSG00000186188	FFAR4	intronic	N
chr10	95358565	+	A	G	ENSG00000186188	FFAR4	intronic	N
chr10	95359865	+	A	G	ENSG00000186188	FFAR4	intronic	N
chr10	96365831	-	T	C	-	-	antisense	Y
chr10	96371649	+	A	G	ENSG00000119969	HELLS	3'UTR	N
chr10	96372428	+	A	T	ENSG00000119969	HELLS	3'UTR	Y
chr10	96492305	+	A	G	ENSG00000108242	CYP2C18	intronic	N
chr10	96798749	-	T	C	ENSG00000138115	CYP2C8	CDS	N
chr10	96997589	+	A	G	-	-	antisense	N
chr10	96997670	+	A	G	-	-	antisense	N
chr10	97008117	-	T	C	ENSG00000107438	PDLIM1	intronic	Y
chr10	97072008	-	T	C	ENSG00000095637	SORBS1	3'UTR	N
chr10	97072040	+	A	G	-	-	antisense	N
chr10	97074129	+	A	G	-	-	antisense	N
chr10	97146330	-	T	C	ENSG00000095637	SORBS1	intronic	Y
chr10	97366107	+	A	G	-	-	antisense	N
chr10	97392297	-	T	G	ENSG00000059573	ALDH18A1	intronic	Y
chr10	97621054	-	T	C	ENSG00000226688	ENTPD1-AS1	intronic	N
chr10	98104936	+	A	G	-	-	antisense	N
chr10	98281692	-	T	C	ENSG00000077147	TM9SF3	3'UTR	N
chr10	98283080	-	T	C	ENSG00000077147	TM9SF3	intronic	N
chr10	99095208	+	A	G	ENSG00000225850	RP11-452K12.4	intronic	Y
chr10	99141205	+	A	G	-	-	antisense	N
chr10	99180691	-	T	C	ENSG00000224474	AL355490.1	intronic	Y
chr10	99220624	-	T	G	ENSG00000155229	MMS19	intronic	N
chr10	99629900	+	A	T	ENSG00000269783	GOLGA7B	3'UTR	N
chr10	101156749	-	T	C	ENSG00000120053	GOT1	3'UTR	N
chr10	101511149	+	A	G	ENSG00000119929	CUTC	intronic	Y
chr10	101555209	+	A	G	ENSG00000023839	ABCC2	intronic	Y
chr10	101635618	+	A	G	-	-	antisense	N
chr10	101695462	-	T	C	ENSG00000107554	DNMBP	intronic	Y
chr10	101911142	+	A	G	-	-	antisense	N
chr10	101911675	-	T	C	ENSG00000107566	ERLIN1	3'UTR	N
chr10	101968135	-	T	C	ENSG00000213341	CHUK	intronic	Y
chr10	102007634	-	T	C	ENSG00000095485	CWF19L1	intronic	Y
chr10	102027365	-	T	C	ENSG00000095485	CWF19L1	5'UTR	N
chr10	102117896	+	A	G	ENSG00000099194	SCD	intronic	Y
chr10	102117922	+	A	G	ENSG00000099194	SCD	intronic	Y
chr10	102122603	-	T	C	-	-	antisense	N
chr10	102124034	-	T	C	-	-	antisense	N
chr10	102714451	+	A	G	ENSG00000119906	FAM178A	intronic	Y
chr10	102714668	+	A	C	ENSG00000119906	FAM178A	intronic	Y
chr10	103339467	-	T	C	ENSG00000166169	POLL	CDS	N
chr10	103373691	-	T	C	ENSG00000107829	FBXW4	intronic	N
chr10	103544456	-	T	C	ENSG00000198408	MGEA5	3'UTR	N
chr10	103547576	-	T	C	ENSG00000198408	MGEA5	ncRNA	Y
chr10	103547960	-	T	A	ENSG00000198408	MGEA5	intronic	Y
chr10	103556628	-	T	C	ENSG00000198408	MGEA5	intronic	Y
chr10	103570707	-	T	A	ENSG00000198408	MGEA5	intronic	Y
chr10	103871448	-	T	C	ENSG00000198728	LDB1	intronic	Y
chr10	104235581	+	A	T	ENSG00000138111	TMEM180	CDS	N
chr10	104588597	-	T	C	-	-	intergenic	Y
chr10	104638723	-	T	C	-	-	antisense	N
chr10	104661484	-	T	C	-	-	antisense	N
chr10	104926485	-	T	C	ENSG00000076685	NT5C2	intronic	Y
chr10	105154089	+	A	G	-	-	antisense	N
chr10	105208285	-	T	C	ENSG00000138172	CALHM2	intronic	Y
chr10	105354833	+	A	G	-	-	antisense	N
chr10	105354982	-	T	C	ENSG00000107957	SH3PXD2A	3'UTR	N
chr10	105357987	-	T	C	ENSG00000107957	SH3PXD2A	3'UTR	N
chr10	105358980	+	A	G	-	-	antisense	N
chr10	106042133	+	A	C	ENSG00000065621	GSTO2	intronic	Y
chr10	106045063	+	A	G	ENSG00000065621	GSTO2	intronic	Y
chr10	106064415	-	T	C	-	-	antisense	N
chr10	112043680	+	A	G	ENSG00000119950	MXI1	intronic	Y
chr10	112046150	-	T	C	-	-	antisense	N
chr10	112633671	-	T	C	-	-	antisense	N
chr10	112653321	-	T	C	-	-	antisense	N
chr10	112839579	+	A	G	ENSG00000150594	ADRA2A	3'UTR	N
chr10	114187787	-	T	C	-	-	antisense	N
chr10	114577193	+	A	G	ENSG00000151532	VTI1A	3'UTR	N
chr10	115370254	+	A	G	-	-	antisense	N
chr10	115370274	-	T	C	ENSG00000197893	NRAP	CDS	N
chr10	115422474	+	A	G	-	-	antisense	N
chr10	115676104	+	A	G	ENSG00000196865	NHLRC2	3'UTR	N
chr10	116040780	-	T	C	-	-	antisense	Y
chr10	116192834	-	T	C	ENSG00000099204	ABLIM1	3'UTR	N
chr10	116193693	-	T	C	ENSG00000099204	ABLIM1	3'UTR	N
chr10	116193716	-	T	C	ENSG00000099204	ABLIM1	3'UTR	N
chr10	116195810	-	T	C	ENSG00000099204	ABLIM1	3'UTR	N
chr10	116217281	-	T	C	ENSG00000099204	ABLIM1	intronic	Y
chr10	116301983	-	T	C	ENSG00000099204	ABLIM1	intronic	Y
chr10	116736206	+	A	G	ENSG00000165832	TRUB1	3'UTR	N
chr10	118312751	+	A	G	ENSG00000175535	PNLIP	intronic	Y
chr10	119247036	-	T	C	ENSG00000229847	EMX2OS	intronic	Y
chr10	121168059	+	A	G	ENSG00000198873	GRK5	intronic	N
chr10	121332191	-	T	C	-	-	intergenic	Y
chr10	121411622	+	A	C	ENSG00000151929	BAG3	intronic	N
chr10	121422933	+	A	C	ENSG00000151929	BAG3	intronic	Y
chr10	121588537	+	A	G	ENSG00000198825	INPP5F	3'UTR	N
chr10	121602881	-	T	C	ENSG00000197771	MCMBP	CDS	N
chr10	121699108	+	A	G	ENSG00000107651	SEC23IP	intronic	Y
chr10	122630693	+	A	G	ENSG00000120008	WDR11	CDS	N
chr10	123981020	+	A	C	ENSG00000138162	TACC2	intronic	N
chr10	124096014	+	A	G	ENSG00000138152	BTBD16	CDS	N
chr10	124189798	-	T	C	-	-	antisense	N
chr10	124402677	+	A	G	ENSG00000187908	DMBT1	CDS	N
chr10	124403107	-	T	C	-	-	antisense	N
chr10	124595830	+	A	G	-	-	antisense	N
chr10	125760877	-	T	C	-	-	intergenic	N
chr10	125767522	+	A	G	-	-	antisense	N
chr10	125768220	+	A	G	-	-	antisense	N
chr10	126674093	-	T	C	-	-	antisense	N
chr10	129676520	-	T	C	ENSG00000180745	CLRN3	CDS	N
chr10	129883203	+	A	G	ENSG00000132334	PTPRE	3'UTR	N
chr10	129883370	+	A	G	ENSG00000132334	PTPRE	3'UTR	N
chr10	129899578	-	T	C	ENSG00000148773	MKI67	CDS	N
chr10	133532208	-	T	C	-	-	intergenic	N
chr10	133790710	-	T	G	ENSG00000176171	BNIP3	intronic	Y
chr10	134287714	+	A	G	-	-	intergenic	Y
chr10	134985219	+	A	G	ENSG00000171798	KNDC1	intronic	Y
chr10	135113932	-	T	G	ENSG00000130640	TUBGCP2	3'UTR	Y
chr10	135114002	-	T	C	ENSG00000130640	TUBGCP2	CDS	Y
chr10	135156383	-	T	C	-	-	antisense	Y
chr10	135167541	+	A	G	-	-	intergenic	N
chr10	135344711	-	T	C	ENSG00000203772	SPRN	intronic	N
chr10	135352514	+	A	G	ENSG00000130649	CYP2E1	3'UTR	N
chr11	252851	+	A	G	ENSG00000185627	PSMD13	3'UTR	N
chr11	290816	+	A	G	ENSG00000142102	ATHL1	CDS	N
chr11	290891	-	T	C	-	-	antisense	N
chr11	293188	-	T	C	-	-	antisense	N
chr11	295527	-	T	C	-	-	antisense	N
chr11	309127	+	A	G	ENSG00000185201	IFITM2	CDS	N
chr11	400040	+	A	G	ENSG00000184363	PKP3	CDS	N
chr11	406483	-	T	C	ENSG00000185187	SIGIRR	CDS	N
chr11	452983	+	A	G	ENSG00000174915	PTDSS2	intronic	Y
chr11	490935	+	A	G	ENSG00000174915	PTDSS2	3'UTR	N
chr11	508394	+	A	G	-	-	intergenic	Y
chr11	614318	-	T	C	ENSG00000185507	IRF7	CDS	N
chr11	617214	+	A	G	-	-	antisense	N
chr11	629930	+	A	G	-	-	intergenic	Y
chr11	632145	-	T	C	-	-	intergenic	Y
chr11	656231	-	T	C	ENSG00000177030	DEAF1	intronic	Y
chr11	709401	+	A	G	ENSG00000177106	EPS8L2	5'UTR	N
chr11	709861	+	A	G	ENSG00000177106	EPS8L2	3'UTR	N
chr11	768214	-	T	C	ENSG00000177225	PDDC1	3'UTR	Y
chr11	820754	-	T	C	-	-	antisense	N
chr11	824624	+	A	G	ENSG00000177666	PNPLA2	CDS	N
chr11	827670	+	A	G	ENSG00000177685	EFCAB4A	5'UTR	N
chr11	838722	-	T	C	ENSG00000177700	POLR2L	intronic	N
chr11	881715	-	T	C	ENSG00000177830	CHID1	intronic	N
chr11	1688768	+	A	G	ENSG00000205866	FAM99A	ncRNA	N
chr11	1756225	+	A	G	-	-	antisense	N
chr11	1912296	+	A	G	ENSG00000130592	LSP1	intronic	N
chr11	1956104	-	T	C	-	-	antisense	N
chr11	2150444	-	T	C	ENSG00000167244	IGF2	3'UTR	N
chr11	2150697	-	T	C	ENSG00000167244	IGF2	3'UTR	N
chr11	2169014	+	A	G	ENSG00000099869	IGF2-AS	ncRNA	N
chr11	2417935	-	T	C	-	-	antisense	N
chr11	2943771	-	T	C	-	-	antisense	N
chr11	3847293	+	A	G	ENSG00000148985	PGAP2	3'UTR	N
chr11	4414878	+	A	G	-	-	antisense	N
chr11	5692273	-	T	C	ENSG00000132256	TRIM5	intronic	Y
chr11	5692515	-	T	C	ENSG00000132256	TRIM5	intronic	N
chr11	5719251	-	T	C	ENSG00000132256	TRIM5	intronic	N
chr11	5719667	-	T	C	ENSG00000132256	TRIM5	intronic	N
chr11	5725922	+	A	G	ENSG00000132274	TRIM22	intronic	N
chr11	6420261	-	T	C	ENSG00000166313	APBB1	intronic	N
chr11	6453332	-	T	C	ENSG00000110169	HPX	ncRNA	N
chr11	6500309	+	A	G	-	-	antisense	N
chr11	6511208	+	A	G	ENSG00000265264	TIMM10B	intronic	Y
chr11	6512198	+	A	G	ENSG00000265264	TIMM10B	intronic	Y
chr11	6512229	+	A	G	ENSG00000265264	TIMM10B	intronic	Y
chr11	6514048	+	A	C	ENSG00000265264	TIMM10B	intronic	Y
chr11	7492026	+	A	G	-	-	antisense	N
chr11	7687715	-	T	C	ENSG00000166394	CYB5R2	CDS	N
chr11	8941215	+	A	G	ENSG00000166452	AKIP1	3'UTR	Y
chr11	8995815	+	A	G	ENSG00000254860	TMEM9B-AS1	intronic	Y
chr11	8995818	+	A	C	ENSG00000254860	TMEM9B-AS1	intronic	Y
chr11	9042569	-	T	C	ENSG00000175356	SCUBE2	3'UTR	N
chr11	9187199	-	T	G	ENSG00000184014	DENND5A	intronic	Y
chr11	9302616	+	A	G	-	-	antisense	N
chr11	9304781	-	T	C	ENSG00000166471	TMEM41B	3'UTR	N
chr11	9312535	-	T	G	ENSG00000166471	TMEM41B	intronic	Y
chr11	9312649	-	T	C	ENSG00000166471	TMEM41B	intronic	Y
chr11	9468367	+	A	G	ENSG00000205339	IPO7	3'UTR	N
chr11	9771630	+	A	T	ENSG00000133789	SWAP70	3'UTR	Y
chr11	10328882	-	T	C	-	-	antisense	N
chr11	10579687	-	T	C	ENSG00000133800	LYVE1	3'UTR	N
chr11	10630893	-	T	C	ENSG00000072952	MRVI1	intronic	Y
chr11	11977573	-	T	C	-	-	antisense	N
chr11	11986144	-	T	C	ENSG00000050165	DKK3	CDS	N
chr11	12265542	+	A	G	ENSG00000133816	MICAL2	CDS	N
chr11	12282908	+	A	G	ENSG00000133816	MICAL2	ncRNA	N
chr11	13038032	-	T	C	-	-	intergenic	N
chr11	13724752	+	A	G	ENSG00000197601	FAR1	intronic	Y
chr11	16778198	+	A	G	ENSG00000110696	C11orf58	intronic	Y
chr11	17118687	-	T	C	ENSG00000011405	PIK3C2A	CDS	N
chr11	17144827	-	T	C	ENSG00000011405	PIK3C2A	intronic	Y
chr11	17147094	-	T	C	ENSG00000011405	PIK3C2A	intronic	Y
chr11	17147115	-	T	C	ENSG00000011405	PIK3C2A	intronic	Y
chr11	17809724	-	T	C	ENSG00000129158	SERGEF	CDS	N
chr11	18262288	+	A	G	-	-	antisense	N
chr11	18262607	+	A	G	-	-	antisense	N
chr11	18264756	-	T	C	ENSG00000134339	SAA2	intronic	N
chr11	18267112	+	A	G	-	-	antisense	N
chr11	18526879	-	T	A	ENSG00000074319	TSG101	intronic	Y
chr11	18723921	-	T	C	-	-	antisense	N
chr11	18751854	-	T	C	ENSG00000110786	PTPN5	5'UTR	N
chr11	20526419	+	A	G	ENSG00000185238	PRMT3	intronic	Y
chr11	26580934	+	A	G	ENSG00000134343	ANO3	intronic	N
chr11	27021805	+	A	G	-	-	intergenic	N
chr11	27360213	-	T	A	ENSG00000109881	CCDC34	3'UTR	N
chr11	31537098	+	A	G	ENSG00000109911	ELP4	intronic	Y
chr11	32875216	+	A	T	ENSG00000135378	PRRG4	3'UTR	Y
chr11	33000270	-	T	C	-	-	antisense	N
chr11	33053005	-	T	C	-	-	antisense	N
chr11	33288240	+	A	G	ENSG00000110422	HIPK3	intronic	Y
chr11	33376095	+	A	G	ENSG00000110422	HIPK3	3'UTR	N
chr11	33378209	+	A	G	ENSG00000110422	HIPK3	3'UTR	N
chr11	33711013	-	T	C	ENSG00000255202	RP4-541C22.5	intronic	N
chr11	33724780	-	T	C	ENSG00000085063	CD59	intronic	N
chr11	33726980	+	A	G	-	-	antisense	N
chr11	33731207	-	T	C	ENSG00000085063	CD59	3'UTR	N
chr11	33763193	+	A	G	-	-	antisense	N
chr11	33888012	-	T	C	ENSG00000135363	LMO2	intronic	Y
chr11	34178850	+	A	G	-	-	antisense	N
chr11	34460541	-	T	C	-	-	antisense	N
chr11	34991727	-	T	C	-	-	antisense	N
chr11	35231627	-	T	C	-	-	antisense	N
chr11	35251018	-	T	C	-	-	antisense	N
chr11	35273268	-	T	C	ENSG00000110436	SLC1A2	3'UTR	N
chr11	35274829	+	A	G	-	-	antisense	N
chr11	35277088	-	T	C	ENSG00000110436	SLC1A2	3'UTR	N
chr11	35827958	+	A	G	ENSG00000166326	TRIM44	3'UTR	N
chr11	35830043	+	A	G	-	-	intergenic	N
chr11	43363095	-	T	C	ENSG00000254907	RP11-484D2.2	intronic	N
chr11	43702530	+	A	G	ENSG00000149084	HSD17B12	CDS	N
chr11	43877935	+	A	G	ENSG00000149084	HSD17B12	3'UTR	N
chr11	43881568	+	A	G	-	-	antisense	Y
chr11	43884746	+	A	T	-	-	antisense	Y
chr11	43884806	+	A	G	-	-	antisense	Y
chr11	43885244	+	A	G	-	-	antisense	Y
chr11	44100021	-	T	C	-	-	antisense	N
chr11	44270659	+	A	G	-	-	intergenic	Y
chr11	44640960	-	T	C	-	-	antisense	N
chr11	45525150	-	T	C	ENSG00000255041	RP11-430H10.4	intronic	N
chr11	45547693	-	T	C	ENSG00000254746	RP11-958J22.1	intronic	N
chr11	45904167	+	A	G	ENSG00000121671	CRY2	3'UTR	N
chr11	45904471	+	A	G	ENSG00000121671	CRY2	3'UTR	N
chr11	45904474	+	A	G	ENSG00000121671	CRY2	3'UTR	N
chr11	46404661	+	A	G	ENSG00000110492	MDK	3'UTR	N
chr11	46695414	-	T	C	-	-	antisense	N
chr11	46718663	-	T	C	ENSG00000175220	ARHGAP1	5'UTR	N
chr11	46761845	+	A	C	-	-	intergenic	Y
chr11	46807163	-	T	G	ENSG00000175216	CKAP5	intronic	Y
chr11	47245803	+	A	G	ENSG00000134574	DDB2	intronic	Y
chr11	47288146	+	A	G	ENSG00000025434	NR1H3	intronic	Y
chr11	47502357	-	T	C	ENSG00000149187	CELF1	intronic	Y
chr11	47502948	-	T	C	ENSG00000149187	CELF1	intronic	Y
chr11	47617861	-	T	C	-	-	intergenic	Y
chr11	47641921	-	T	C	ENSG00000109919	MTCH2	intronic	Y
chr11	47800723	-	T	C	ENSG00000030066	NUP160	CDS	N
chr11	50171089	+	A	C	-	-	intergenic	N
chr11	57077464	-	T	C	ENSG00000149115	TNKS1BP1	CDS	N
chr11	57174511	-	T	C	ENSG00000134802	SLC43A3	3'UTR	N
chr11	57174584	-	T	C	ENSG00000134802	SLC43A3	3'UTR	N
chr11	57193653	+	A	G	-	-	antisense	N
chr11	57283046	+	A	G	-	-	antisense	N
chr11	57377968	+	A	G	ENSG00000149131	SERPING1	intronic	N
chr11	57551448	+	A	G	ENSG00000254462	TMX2-CTNND1	intronic	Y
chr11	58385852	+	A	G	ENSG00000186660	ZFP91	3'UTR	N
chr11	58898892	-	T	G	ENSG00000245571	AP001258.4	intronic	N
chr11	59342845	-	T	G	ENSG00000110048	OSBP	3'UTR	N
chr11	59566643	+	A	G	ENSG00000166900	STX3	intronic	Y
chr11	59612859	-	T	C	ENSG00000134812	GIF	CDS	N
chr11	60155216	+	A	G	ENSG00000166926	MS4A6E	intronic	N
chr11	60155264	+	A	G	ENSG00000166926	MS4A6E	intronic	N
chr11	60155296	+	A	C	ENSG00000166926	MS4A6E	intronic	N
chr11	60236016	-	T	C	-	-	antisense	N
chr11	60237234	-	T	C	-	-	antisense	N
chr11	60897912	+	A	G	-	-	antisense	N
chr11	61177831	-	T	C	ENSG00000149532	CPSF7	intronic	Y
chr11	61213576	-	T	C	-	-	antisense	N
chr11	61213999	+	A	G	ENSG00000167985	SDHAF2	3'UTR	N
chr11	61240752	+	A	G	ENSG00000256591	RP11-286N22.8	intronic	Y
chr11	61310505	-	T	C	ENSG00000011347	SYT7	intronic	N
chr11	61547751	+	A	G	ENSG00000124920	MYRF	CDS	N
chr11	61582005	-	T	C	ENSG00000149485	FADS1	ncRNA	N
chr11	61582300	-	T	A	ENSG00000149485	FADS1	5'UTR	N
chr11	61633821	-	T	C	-	-	antisense	N
chr11	61664992	-	T	C	ENSG00000167994	RAB3IL1	3'UTR	N
chr11	61665122	+	A	G	-	-	antisense	N
chr11	61722019	-	T	C	-	-	antisense	Y
chr11	62039646	+	A	G	ENSG00000110484	SCGB2A2	intronic	N
chr11	62040519	+	A	G	ENSG00000110484	SCGB2A2	3'UTR	N
chr11	62157472	-	T	C	-	-	antisense	N
chr11	62201131	+	A	G	-	-	antisense	N
chr11	62283955	+	A	T	-	-	antisense	N
chr11	62410177	-	T	C	ENSG00000089597	GANAB	intronic	Y
chr11	62458275	-	T	C	ENSG00000168000	BSCL2	CDS	N
chr11	62480558	+	A	G	-	-	antisense	N
chr11	62506646	+	A	G	ENSG00000162222	TTC9C	intronic	Y
chr11	62507220	+	A	C	ENSG00000162222	TTC9C	intronic	Y
chr11	62507224	+	A	G	ENSG00000162222	TTC9C	intronic	Y
chr11	62532005	+	A	T	ENSG00000168002	POLR2G	intronic	Y
chr11	62564009	-	T	C	ENSG00000162231	NXF1	CDS	N
chr11	62928419	-	T	G	-	-	antisense	N
chr11	63393965	+	A	G	-	-	antisense	N
chr11	63722568	+	A	G	ENSG00000110583	NAA40	3'UTR	N
chr11	64075564	+	A	G	ENSG00000173153	ESRRA	intronic	Y
chr11	64106291	-	T	C	-	-	intergenic	Y
chr11	64106655	-	T	C	-	-	intergenic	Y
chr11	64124515	-	T	C	-	-	antisense	N
chr11	64387393	-	T	C	ENSG00000110076	NRXN2	intronic	N
chr11	64532359	+	A	G	-	-	antisense	N
chr11	64573405	+	A	G	-	-	antisense	N
chr11	64645871	+	A	G	-	-	antisense	N
chr11	64665394	-	T	C	ENSG00000110046	ATG2A	CDS	N
chr11	64759352	-	T	C	ENSG00000168062	BATF2	intronic	N
chr11	64853749	+	A	G	ENSG00000162300	ZFPL1	intronic	N
chr11	65073866	-	T	C	-	-	intergenic	Y
chr11	65074140	+	A	G	-	-	intergenic	Y
chr11	65176158	+	A	C	ENSG00000126391	FRMD8	intronic	Y
chr11	65193457	+	A	G	ENSG00000245532	NEAT1	ncRNA	N
chr11	65226187	+	A	G	ENSG00000173727	AP000769.1	intronic	N
chr11	65228957	+	A	T	ENSG00000173727	AP000769.1	intronic	Y
chr11	65232545	+	A	G	ENSG00000173727	AP000769.1	intronic	Y
chr11	65394322	+	A	G	ENSG00000197136	PCNXL3	intronic	N
chr11	65408084	+	A	G	ENSG00000213445	SIPA1	intronic	N
chr11	65421296	-	T	C	ENSG00000173039	RELA	3'UTR	N
chr11	65485337	+	A	G	ENSG00000172977	KAT5	intronic	N
chr11	65540398	-	T	C	-	-	intergenic	Y
chr11	65541885	-	T	C	-	-	intergenic	Y
chr11	65544538	-	T	C	ENSG00000254470	AP5B1	3'UTR	Y
chr11	65633360	+	A	G	ENSG00000172732	MUS81	CDS	N
chr11	65787196	+	A	G	-	-	antisense	Y
chr11	66052272	-	T	C	ENSG00000174851	YIF1A	CDS	N
chr11	66288285	+	A	G	ENSG00000174483	BBS1	ncRNA	Y
chr11	66400936	+	A	G	ENSG00000248643	RBM14-RBM4	intronic	Y
chr11	66403287	+	A	C	ENSG00000248643	RBM14-RBM4	intronic	Y
chr11	66417227	+	A	G	ENSG00000173933	RBM4	CDS	Y
chr11	66424704	+	A	G	ENSG00000173933	RBM4	intronic	Y
chr11	66447302	+	A	G	-	-	intergenic	Y
chr11	66450520	-	T	C	-	-	intergenic	Y
chr11	66451900	-	T	C	-	-	intergenic	Y
chr11	66561396	+	A	G	ENSG00000173715	C11orf80	intronic	Y
chr11	66603380	+	A	G	ENSG00000173715	C11orf80	intronic	N
chr11	66817880	-	T	C	-	-	antisense	N
chr11	67118512	-	T	C	ENSG00000175482	POLD4	ncRNA	Y
chr11	67173240	-	T	C	ENSG00000172531	PPP1CA	intronic	N
chr11	67352689	+	A	G	ENSG00000084207	GSTP1	CDS	N
chr11	67379016	-	T	C	-	-	antisense	N
chr11	67772886	+	A	G	-	-	intergenic	Y
chr11	67816936	+	A	G	ENSG00000110719	TCIRG1	ncRNA	N
chr11	67821127	-	T	C	ENSG00000110721	CHKA	3'UTR	N
chr11	67854827	-	T	C	ENSG00000110721	CHKA	intronic	Y
chr11	67860733	-	T	C	ENSG00000110721	CHKA	intronic	Y
chr11	68209829	+	A	G	ENSG00000162337	LRP5	intronic	Y
chr11	68211940	+	A	G	ENSG00000162337	LRP5	intronic	Y
chr11	68373845	+	A	G	ENSG00000110075	PPP6R3	intronic	Y
chr11	68557512	-	T	C	ENSG00000110090	CPT1A	intronic	N
chr11	68697379	-	T	C	-	-	antisense	N
chr11	68699403	+	A	G	ENSG00000132740	IGHMBP2	intronic	N
chr11	68856055	+	A	G	ENSG00000162341	TPCN2	ncRNA	N
chr11	68925383	+	A	G	ENSG00000259799	RP11-554A11.9	intronic	N
chr11	69186904	+	A	G	ENSG00000260877	RP11-211G23.2	intronic	N
chr11	70007311	+	A	G	ENSG00000131620	ANO1	CDS	N
chr11	71145687	-	T	C	ENSG00000172893	DHCR7	3'UTR	N
chr11	71145970	-	T	C	ENSG00000172893	DHCR7	3'UTR	N
chr11	71725612	+	A	G	ENSG00000251143	RP11-849H4.4	ncRNA	N
chr11	72000000	-	T	C	-	-	intergenic	Y
chr11	72000911	-	T	C	-	-	intergenic	Y
chr11	72001744	-	T	C	-	-	intergenic	Y
chr11	72400445	-	T	A	ENSG00000186635	ARAP1	intronic	N
chr11	72401489	-	T	C	ENSG00000186635	ARAP1	intronic	Y
chr11	72414662	-	T	A	ENSG00000186635	ARAP1	intronic	N
chr11	72465877	-	T	C	ENSG00000214530	STARD10	3'UTR	N
chr11	73093167	+	A	C	ENSG00000054967	RELT	intronic	N
chr11	73097668	+	A	C	ENSG00000054967	RELT	intronic	N
chr11	73112091	-	T	C	ENSG00000054965	FAM168A	3'UTR	N
chr11	73115796	-	T	C	ENSG00000054965	FAM168A	3'UTR	N
chr11	73498714	-	T	A	-	-	antisense	N
chr11	73575504	+	A	G	ENSG00000175581	MRPL48	3'UTR	N
chr11	73581794	-	T	C	-	-	intergenic	Y
chr11	73602566	+	A	G	ENSG00000175575	PAAF1	intronic	Y
chr11	73712020	+	A	G	-	-	antisense	N
chr11	74413843	-	T	C	ENSG00000054938	CHRDL2	CDS	N
chr11	74677912	+	A	G	ENSG00000118363	SPCS2	intronic	Y
chr11	74693485	+	A	G	-	-	intergenic	N
chr11	74693569	+	A	G	-	-	intergenic	N
chr11	74719511	-	T	C	-	-	antisense	N
chr11	74971982	-	T	C	-	-	antisense	N
chr11	75120086	+	A	G	ENSG00000149273	RPS3	intronic	Y
chr11	75279183	+	A	C	ENSG00000149257	SERPINH1	5'UTR	Y
chr11	75491423	+	A	G	ENSG00000062282	DGAT2	intronic	N
chr11	75511572	-	T	C	-	-	antisense	N
chr11	76363025	-	T	C	-	-	intergenic	Y
chr11	76369072	-	T	C	ENSG00000137507	LRRC32	3'UTR	N
chr11	76370047	-	T	C	ENSG00000137507	LRRC32	3'UTR	N
chr11	76372052	+	A	G	ENSG00000236304	AP001189.4	intronic	N
chr11	76508843	-	T	C	-	-	antisense	N
chr11	76908662	-	T	C	-	-	antisense	N
chr11	76917220	+	A	G	ENSG00000137474	MYO7A	CDS	N
chr11	77330329	-	T	C	ENSG00000074201	CLNS1A	intronic	Y
chr11	77553638	-	T	C	ENSG00000254459	RP11-91P24.7	intronic	N
chr11	77780225	-	T	A	ENSG00000151366	NDUFC2	3'UTR	Y
chr11	77825320	-	T	C	ENSG00000159063	ALG8	CDS	N
chr11	78147573	+	A	C	ENSG00000254420	RP11-452H21.1	intronic	N
chr11	82785632	+	A	G	ENSG00000246067	RAB30-AS1	intronic	Y
chr11	82798239	-	T	C	ENSG00000255503	RP11-113K21.4	intronic	N
chr11	82805277	+	A	G	ENSG00000246067	RAB30-AS1	intronic	Y
chr11	82890797	+	A	G	ENSG00000165494	PCF11	intronic	Y
chr11	82895071	+	A	G	ENSG00000165494	PCF11	intronic	Y
chr11	82972855	-	T	C	ENSG00000137500	CCDC90B	3'UTR	N
chr11	83167596	+	A	G	-	-	antisense	N
chr11	84212522	-	T	C	ENSG00000150672	DLG2	intronic	Y
chr11	85370052	-	T	C	-	-	intergenic	N
chr11	85376109	+	A	G	-	-	antisense	N
chr11	85666335	-	T	A	-	-	intergenic	N
chr11	85669135	-	T	C	ENSG00000073921	PICALM	3'UTR	N
chr11	85670790	-	T	C	ENSG00000073921	PICALM	intronic	Y
chr11	85973608	+	A	G	ENSG00000074266	EED	intronic	Y
chr11	86426871	+	A	G	-	-	intergenic	Y
chr11	86622976	-	T	A	ENSG00000255471	RP11-736K20.5	intronic	Y
chr11	86657520	+	A	G	ENSG00000150687	PRSS23	intronic	N
chr11	86659213	+	A	G	ENSG00000150687	PRSS23	intronic	N
chr11	87033113	-	T	C	-	-	antisense	N
chr11	88070858	+	A	G	-	-	antisense	N
chr11	89896138	-	T	C	-	-	antisense	N
chr11	89926982	-	T	C	-	-	intergenic	N
chr11	89929443	-	T	C	-	-	intergenic	N
chr11	89933609	-	T	C	-	-	intergenic	N
chr11	93482390	+	A	G	ENSG00000182919	C11orf54	intronic	Y
chr11	93495975	+	A	G	ENSG00000182919	C11orf54	3'UTR	N
chr11	93497875	+	A	C	ENSG00000182919	C11orf54	3'UTR	Y
chr11	93712637	+	A	G	-	-	intergenic	N
chr11	94152443	-	T	C	-	-	intergenic	N
chr11	95505274	-	T	C	ENSG00000077458	FAM76B	intronic	N
chr11	95564259	+	A	G	ENSG00000166037	CEP57	CDS	N
chr11	95565288	+	A	G	ENSG00000166037	CEP57	3'UTR	N
chr11	95567388	+	A	G	-	-	antisense	N
chr11	100861080	+	A	G	ENSG00000165895	ARHGAP42	3'UTR	N
chr11	100910701	+	A	G	-	-	antisense	N
chr11	102090826	+	A	G	ENSG00000137693	YAP1	intronic	Y
chr11	102194478	+	A	G	ENSG00000023445	BIRC3	5'UTR	N
chr11	102194692	-	T	C	-	-	antisense	N
chr11	102269128	+	A	G	-	-	antisense	N
chr11	103159889	+	A	G	ENSG00000187240	DYNC2H1	intronic	N
chr11	105869806	-	T	C	ENSG00000170903	MSANTD4	intronic	N
chr11	107977609	+	A	G	ENSG00000166266	CUL5	3'UTR	N
chr11	107978314	+	A	G	ENSG00000166266	CUL5	3'UTR	N
chr11	108060001	-	T	C	ENSG00000149308	NPAT	CDS	N
chr11	108166158	+	A	G	ENSG00000149311	ATM	3'UTR	Y
chr11	110041041	-	T	C	-	-	antisense	N
chr11	110333632	-	T	C	-	-	antisense	N
chr11	111477698	-	T	C	-	-	antisense	N
chr11	111595189	+	A	G	ENSG00000170145	SIK2	3'UTR	N
chr11	111599292	-	T	C	ENSG00000137713	PPP2R1B	intronic	Y
chr11	111599819	+	A	G	ENSG00000170145	SIK2	3'UTR	N
chr11	111611147	-	T	C	ENSG00000137713	PPP2R1B	3'UTR	Y
chr11	114164927	+	A	C	ENSG00000166741	NNMT	intronic	Y
chr11	114180700	+	A	G	ENSG00000166741	NNMT	intronic	N
chr11	114185445	+	A	G	-	-	antisense	Y
chr11	114185962	+	A	G	-	-	antisense	Y
chr11	116715688	+	A	G	ENSG00000235910	APOA1-AS	intronic	N
chr11	116792357	-	T	G	ENSG00000160584	SIK3	intronic	Y
chr11	117072963	-	T	C	-	-	antisense	N
chr11	117081111	-	T	A	ENSG00000160613	PCSK7	ncRNA	Y
chr11	117114458	+	A	G	ENSG00000167257	RNF214	intronic	Y
chr11	117119855	+	A	G	ENSG00000167257	RNF214	intronic	Y
chr11	117190398	+	A	G	ENSG00000110274	CEP164	intronic	Y
chr11	117283626	+	A	G	ENSG00000110274	CEP164	3'UTR	N
chr11	117283676	-	T	C	-	-	antisense	N
chr11	117692056	+	A	G	ENSG00000254844	RP11-728F11.3	intronic	Y
chr11	117694392	+	A	G	-	-	antisense	N
chr11	117707191	-	T	C	ENSG00000255245	FXYD6-FXYD2	intronic	Y
chr11	117774394	+	A	G	-	-	antisense	N
chr11	117789342	-	T	C	ENSG00000137747	TMPRSS13	CDS	N
chr11	117996436	+	A	G	-	-	intergenic	Y
chr11	118005119	-	T	C	ENSG00000177098	SCN4B	3'UTR	N
chr11	118036395	-	T	C	ENSG00000149575	SCN2B	3'UTR	Y
chr11	118124601	-	T	C	ENSG00000149573	MPZL2	3'UTR	N
chr11	118767889	-	T	C	ENSG00000186174	BCL9L	3'UTR	N
chr11	119176398	-	T	C	-	-	antisense	N
chr11	119181170	-	T	C	ENSG00000076706	MCAM	CDS	N
chr11	119205830	+	A	G	ENSG00000173456	RNF26	5'UTR	N
chr11	119395699	+	A	G	ENSG00000245248	USP2-AS1	intronic	N
chr11	119532156	+	A	G	-	-	antisense	N
chr11	119690416	+	A	G	-	-	intergenic	Y
chr11	119986603	-	T	C	ENSG00000137699	TRIM29	ncRNA	N
chr11	119995447	-	T	C	ENSG00000137699	TRIM29	5'UTR	N
chr11	120296258	+	A	G	ENSG00000196914	ARHGEF12	intronic	Y
chr11	121178441	+	A	C	ENSG00000109929	SC5D	3'UTR	N
chr11	121501406	-	T	C	-	-	antisense	N
chr11	121502768	+	A	G	ENSG00000137642	SORL1	3'UTR	N
chr11	121502894	-	T	C	-	-	antisense	N
chr11	122798903	+	A	G	ENSG00000109944	C11orf63	intronic	Y
chr11	122943046	-	T	G	ENSG00000166250	CLMP	3'UTR	Y
chr11	123306172	-	T	C	-	-	antisense	N
chr11	123328503	+	A	G	ENSG00000255414	LINC01059	intronic	Y
chr11	124627205	-	T	C	ENSG00000149564	ESAM	ncRNA	Y
chr11	124955032	-	T	C	-	-	antisense	N
chr11	124958122	+	A	G	ENSG00000134955	SLC37A2	3'UTR	N
chr11	124958844	+	A	G	ENSG00000134955	SLC37A2	3'UTR	N
chr11	125358320	-	T	G	ENSG00000149557	FEZ1	intronic	Y
chr11	125449795	+	A	C	ENSG00000149547	EI24	intronic	Y
chr11	125526167	+	A	G	ENSG00000149554	CHEK1	3'UTR	Y
chr11	126079112	-	T	C	ENSG00000165526	RPUSD4	ncRNA	Y
chr11	126133451	-	T	C	ENSG00000182934	SRPR	3'UTR	N
chr11	126133632	-	T	C	ENSG00000182934	SRPR	3'UTR	N
chr11	126140468	+	A	G	ENSG00000110074	FOXRED1	intronic	N
chr11	126166577	+	A	G	ENSG00000150455	TIRAP	intronic	Y
chr11	126216594	+	A	G	-	-	intergenic	N
chr11	126216663	+	A	G	-	-	intergenic	N
chr11	126216821	-	T	C	-	-	intergenic	Y
chr11	126218945	+	A	G	-	-	intergenic	N
chr11	126219007	+	A	G	-	-	intergenic	N
chr11	128330520	-	T	C	ENSG00000134954	ETS1	3'UTR	N
chr11	128333503	-	T	C	ENSG00000134954	ETS1	CDS	N
chr11	128681204	-	T	C	-	-	antisense	N
chr11	129581911	-	T	C	-	-	intergenic	N
chr11	130013477	+	A	G	ENSG00000084234	APLP2	3'UTR	N
chr11	130074580	+	A	T	ENSG00000149418	ST14	intronic	Y
chr11	130075860	+	A	G	ENSG00000149418	ST14	intronic	Y
chr11	130339312	-	T	C	-	-	antisense	N
chr11	134129439	-	T	C	-	-	antisense	N
chr12	286481	+	A	G	ENSG00000120645	IQSEC3	3'UTR	N
chr12	730336	+	A	C	-	-	antisense	Y
chr12	754276	+	A	G	ENSG00000177406	RP11-218M22.1	ncRNA	N
chr12	1022184	-	T	C	ENSG00000002016	RAD52	3'UTR	N
chr12	1024199	-	T	C	ENSG00000002016	RAD52	intronic	Y
chr12	1025155	-	T	A	ENSG00000002016	RAD52	intronic	Y
chr12	3041599	+	A	G	ENSG00000078246	TULP3	intronic	Y
chr12	3042397	+	A	G	ENSG00000078246	TULP3	intronic	Y
chr12	3060528	+	A	G	-	-	intergenic	Y
chr12	3392351	+	A	G	ENSG00000011105	TSPAN9	3'UTR	N
chr12	4214989	-	T	C	-	-	intergenic	Y
chr12	4812671	+	A	G	ENSG00000255639	RP11-234B24.6	intronic	Y
chr12	6153534	-	T	C	ENSG00000110799	VWF	CDS	N
chr12	6431979	+	A	G	ENSG00000008323	PLEKHG6	intronic	Y
chr12	6555605	-	T	C	ENSG00000215039	CD27-AS1	intronic	Y
chr12	6644781	-	T	C	-	-	antisense	N
chr12	6648855	+	A	G	-	-	antisense	N
chr12	6652635	-	T	C	ENSG00000010295	IFFO1	intronic	N
chr12	6667531	-	T	A	ENSG00000111641	NOP2	intronic	Y
chr12	6759938	-	T	C	ENSG00000111653	ING4	3'UTR	N
chr12	7247342	-	T	C	ENSG00000139178	C1RL	3'UTR	N
chr12	7252085	-	T	C	ENSG00000139178	C1RL	intronic	N
chr12	7649653	-	T	C	ENSG00000177575	CD163	CDS	N
chr12	7877310	-	T	C	-	-	intergenic	Y
chr12	8080750	-	T	C	ENSG00000059804	SLC2A3	intronic	Y
chr12	8448327	-	T	C	ENSG00000256589	ENPP7P5	intronic	Y
chr12	9020563	-	T	C	-	-	antisense	N
chr12	9028995	-	T	C	-	-	antisense	Y
chr12	9039537	+	A	G	ENSG00000166535	A2ML1	3'UTR	Y
chr12	9161648	-	T	C	-	-	antisense	N
chr12	9232268	-	T	C	ENSG00000175899	A2M	CDS	N
chr12	9302313	+	A	G	-	-	antisense	N
chr12	9810468	+	A	G	ENSG00000256594	RP11-705C15.2	ncRNA	N
chr12	9812024	+	A	T	ENSG00000257027	RP11-705C15.3	intronic	Y
chr12	9841257	+	A	C	ENSG00000069493	CLEC2D	intronic	Y
chr12	9872116	-	T	C	ENSG00000184293	CLECL1	intronic	Y
chr12	10007977	+	A	G	-	-	antisense	N
chr12	11774399	+	A	G	-	-	intergenic	Y
chr12	11986247	+	A	G	ENSG00000139083	ETV6	intronic	N
chr12	12046429	+	A	G	ENSG00000139083	ETV6	3'UTR	N
chr12	12046658	-	T	C	-	-	antisense	N
chr12	12270983	+	A	G	ENSG00000121380	BCL2L14	intronic	N	chr12	12183937	12724969
chr12	12272473	-	T	C	ENSG00000070018	LRP6	3'UTR	N	chr12	12183937	12724969
chr12	12622025	+	A	G	-	-	intergenic	Y	chr12	12183937	12724969
chr12	12627863	+	A	G	-	-	intergenic	N	chr12	12183937	12724969
chr12	12715318	+	A	G	-	-	intergenic	N	chr12	12183937	12724969
chr12	13066220	-	T	C	-	-	antisense	N
chr12	13070752	+	A	G	ENSG00000013588	GPRC5A	3'UTR	N
chr12	13074872	+	A	G	-	-	intergenic	N
chr12	13368024	+	A	G	ENSG00000134531	EMP1	3'UTR	N
chr12	13368438	+	A	G	ENSG00000134531	EMP1	3'UTR	N
chr12	13369574	+	A	G	ENSG00000134531	EMP1	3'UTR	N
chr12	14651798	+	A	T	-	-	intergenic	Y
chr12	14664595	+	A	G	-	-	antisense	N
chr12	14894862	-	T	A	-	-	antisense	N
chr12	14939640	-	T	C	ENSG00000084463	WBP11	3'UTR	N
chr12	14977217	+	A	G	ENSG00000182993	C12orf60	3'UTR	N
chr12	14979084	+	A	G	ENSG00000182993	C12orf60	intronic	N
chr12	14992956	+	A	G	ENSG00000182993	C12orf60	intronic	N
chr12	14993070	+	A	G	ENSG00000182993	C12orf60	intronic	N
chr12	14993854	+	A	G	ENSG00000182993	C12orf60	intronic	N
chr12	15034867	-	T	C	ENSG00000111341	MGP	3'UTR	N
chr12	15035081	-	T	C	ENSG00000111341	MGP	CDS	N
chr12	15103515	+	A	G	-	-	antisense	N
chr12	15783827	-	T	C	ENSG00000151491	EPS8	intronic	N
chr12	16054985	+	A	G	ENSG00000023734	STRAP	intronic	Y
chr12	19529068	-	T	C	-	-	antisense	N
chr12	20320400	+	A	G	-	-	intergenic	N
chr12	20836856	+	A	G	ENSG00000172572	PDE3A	3'UTR	N
chr12	20840290	-	T	C	-	-	intergenic	N
chr12	21397054	-	T	C	-	-	intergenic	N
chr12	21666467	+	A	C	ENSG00000111711	GOLT1B	intronic	Y
chr12	21669027	+	A	G	ENSG00000111711	GOLT1B	3'UTR	N
chr12	22076110	+	A	G	-	-	antisense	N
chr12	22217271	+	A	G	ENSG00000111726	CMAS	intronic	N
chr12	22647241	-	T	C	ENSG00000111731	C2CD5	intronic	N
chr12	22840092	+	A	G	ENSG00000139163	ETNK1	3'UTR	N
chr12	22841107	+	A	G	ENSG00000139163	ETNK1	3'UTR	N
chr12	22842274	+	A	G	ENSG00000139163	ETNK1	3'UTR	N
chr12	22909986	-	T	G	-	-	antisense	Y
chr12	24965636	-	T	C	ENSG00000060982	BCAT1	3'UTR	N
chr12	24965708	-	T	C	ENSG00000060982	BCAT1	3'UTR	N
chr12	25237304	+	A	G	ENSG00000118308	LRMP	intronic	Y
chr12	25359898	+	A	G	ENSG00000205707	LYRM5	intronic	N
chr12	25365707	+	A	C	-	-	antisense	Y
chr12	25365796	+	A	G	-	-	antisense	Y
chr12	26277080	-	T	C	ENSG00000123095	BHLHE41	CDS	N
chr12	26489992	-	T	C	-	-	antisense	N
chr12	27130966	-	T	C	ENSG00000064115	TM7SF3	3'UTR	Y
chr12	27134428	-	T	C	ENSG00000064115	TM7SF3	intronic	Y
chr12	27182338	-	T	C	-	-	antisense	N
chr12	27186043	+	A	G	ENSG00000152944	MED21	intronic	N
chr12	27187261	+	A	G	ENSG00000152944	MED21	intronic	Y
chr12	27188019	+	A	G	ENSG00000152944	MED21	intronic	Y
chr12	27574323	+	A	C	ENSG00000029153	ARNTL2	3'UTR	Y
chr12	27576542	+	A	G	-	-	antisense	Y
chr12	27846736	+	A	G	ENSG00000110841	PPFIBP1	3'UTR	Y
chr12	27946396	+	A	G	ENSG00000087448	KLHL42	intronic	Y
chr12	27946576	+	A	G	ENSG00000087448	KLHL42	intronic	N
chr12	31598187	-	T	A	ENSG00000170456	DENND5B	intronic	N
chr12	32141828	+	A	G	ENSG00000174718	KIAA1551	intronic	Y
chr12	32146608	+	A	T	-	-	intergenic	Y
chr12	32150740	+	A	C	-	-	intergenic	Y
chr12	32153876	+	A	G	-	-	intergenic	Y
chr12	40150923	-	T	C	ENSG00000151229	SLC2A13	3'UTR	N
chr12	40152047	-	T	C	ENSG00000151229	SLC2A13	3'UTR	N
chr12	40617231	+	A	G	ENSG00000188906	LRRK2	intronic	N
chr12	40761663	-	T	C	-	-	antisense	N
chr12	40761913	+	A	G	ENSG00000188906	LRRK2	3'UTR	N
chr12	44182706	+	A	G	ENSG00000198001	IRAK4	3'UTR	N
chr12	44182951	-	T	C	-	-	antisense	N
chr12	44188120	-	T	C	ENSG00000151239	TWF1	3'UTR	N
chr12	44902264	-	T	C	ENSG00000184613	NELL2	3'UTR	N
chr12	46113769	-	T	C	-	-	intergenic	Y
chr12	46115924	-	T	C	-	-	intergenic	Y
chr12	46120572	-	T	C	ENSG00000273015	LINC00938	ncRNA	N
chr12	46666755	+	A	G	-	-	intergenic	Y
chr12	46759788	+	A	G	-	-	antisense	N
chr12	46774524	-	T	C	-	-	intergenic	Y
chr12	48139933	+	A	G	-	-	antisense	N
chr12	48140081	-	T	G	ENSG00000079337	RAPGEF3	3'UTR	N
chr12	48140349	-	T	A	ENSG00000079337	RAPGEF3	3'UTR	N
chr12	48175093	+	A	G	ENSG00000211584	SLC48A1	3'UTR	N
chr12	48177238	+	A	G	-	-	antisense	N
chr12	48178127	+	A	G	-	-	antisense	N
chr12	48437303	-	T	C	ENSG00000079387	SENP1	3'UTR	N
chr12	49311051	-	T	C	ENSG00000272822	RP11-302B13.5	intronic	Y
chr12	49465652	-	T	G	-	-	intergenic	Y
chr12	49749422	+	A	G	ENSG00000178401	DNAJC22	intronic	Y
chr12	49902767	+	A	C	ENSG00000123352	SPATS2	intronic	Y
chr12	50157071	-	T	C	-	-	antisense	N
chr12	50475475	+	A	G	ENSG00000110881	ASIC1	3'UTR	N
chr12	50513274	+	A	G	ENSG00000178449	COX14	intronic	Y
chr12	50594947	+	A	G	-	-	antisense	N
chr12	50842998	+	A	G	ENSG00000161813	LARP4	intronic	Y
chr12	50850776	+	A	G	ENSG00000161813	LARP4	intronic	Y
chr12	50851810	+	A	G	ENSG00000161813	LARP4	intronic	Y
chr12	50851821	+	A	G	ENSG00000161813	LARP4	intronic	Y
chr12	51324447	+	A	T	ENSG00000185432	METTL7A	3'UTR	Y
chr12	51443724	+	A	G	ENSG00000050426	LETMD1	intronic	N
chr12	51602013	-	T	C	ENSG00000184271	POU6F1	intronic	Y
chr12	51637241	+	A	G	ENSG00000183283	DAZAP2	3'UTR	N
chr12	52316603	-	T	C	-	-	antisense	N
chr12	52388891	+	A	G	ENSG00000135503	ACVR1B	3'UTR	N
chr12	52390039	+	A	G	ENSG00000135503	ACVR1B	3'UTR	N
chr12	52450384	+	A	G	ENSG00000123358	NR4A1	CDS	N
chr12	52702463	+	A	G	ENSG00000170442	KRT86	3'UTR	N
chr12	52908463	+	A	G	-	-	antisense	N
chr12	52910117	+	A	G	-	-	antisense	N
chr12	52910712	+	A	G	-	-	antisense	N
chr12	52910851	+	A	G	-	-	antisense	N
chr12	53011214	-	T	C	ENSG00000186049	KRT73	intronic	N
chr12	53014269	+	A	G	-	-	intergenic	N
chr12	53033280	+	A	G	-	-	intergenic	N
chr12	53033823	-	T	C	-	-	intergenic	N
chr12	53034512	+	A	G	-	-	intergenic	N
chr12	53038468	-	T	C	ENSG00000172867	KRT2	3'UTR	N
chr12	53068810	-	T	C	ENSG00000167768	KRT1	3'UTR	N
chr12	53069014	-	T	C	ENSG00000167768	KRT1	CDS	N
chr12	53072391	+	A	G	-	-	antisense	N
chr12	53200460	+	A	G	-	-	antisense	N
chr12	53200463	-	T	C	ENSG00000170477	KRT4	3'UTR	N
chr12	53200584	-	T	C	ENSG00000170477	KRT4	3'UTR	N
chr12	53433753	+	A	G	ENSG00000063046	EIF4B	intronic	N
chr12	53449735	-	T	C	-	-	antisense	N
chr12	53571688	-	T	C	ENSG00000139631	CSAD	intronic	Y
chr12	53872210	+	A	G	ENSG00000197111	PCBP2	intronic	Y
chr12	54580782	-	T	C	ENSG00000123415	SMUG1	5'UTR	Y
chr12	54634502	-	T	C	ENSG00000094916	CBX5	3'UTR	N
chr12	54681643	-	T	G	-	-	antisense	Y
chr12	54765486	+	A	G	ENSG00000258137	RP11-753H16.3	intronic	N
chr12	55042118	+	A	G	-	-	antisense	N
chr12	56227618	+	A	G	ENSG00000182796	TMEM198B	intronic	Y
chr12	56392063	+	A	G	ENSG00000139531	SUOX	intronic	Y
chr12	56392489	+	A	C	ENSG00000139531	SUOX	intronic	Y
chr12	56505989	+	A	G	ENSG00000170515	PA2G4	intronic	Y
chr12	56541054	+	A	G	-	-	intergenic	Y
chr12	56597108	-	T	C	-	-	intergenic	Y
chr12	56620901	+	A	G	ENSG00000139579	NABP2	intronic	Y
chr12	56629409	+	A	G	ENSG00000139540	SLC39A5	CDS	N
chr12	56742997	-	T	C	ENSG00000170581	STAT2	CDS	N
chr12	57034773	-	T	C	ENSG00000110955	ATP5B	intronic	Y
chr12	57037209	-	T	C	ENSG00000110955	ATP5B	CDS	N
chr12	57080562	+	A	G	-	-	antisense	N
chr12	57108203	+	A	G	-	-	antisense	N
chr12	57111426	+	A	G	-	-	antisense	N
chr12	57125307	-	T	C	ENSG00000196531	NACA	5'UTR	Y
chr12	57461826	-	T	A	ENSG00000166881	TMEM194A	intronic	Y
chr12	57502297	-	T	C	ENSG00000166888	STAT6	intronic	N
chr12	57979555	+	A	G	ENSG00000155980	KIF5A	3'UTR	N
chr12	58003132	+	A	G	ENSG00000178498	DTX3	3'UTR	N
chr12	58003185	+	A	G	ENSG00000178498	DTX3	3'UTR	N
chr12	58176614	-	T	C	-	-	antisense	N
chr12	58217115	+	A	G	-	-	antisense	N
chr12	60178031	+	A	T	-	-	intergenic	Y
chr12	60182244	-	T	C	-	-	intergenic	N
chr12	62950809	+	A	T	ENSG00000061987	MON2	intronic	Y
chr12	62967297	+	A	G	ENSG00000061987	MON2	intronic	Y
chr12	63981626	-	T	C	ENSG00000177990	DPY19L2	intronic	Y
chr12	63985629	-	T	C	ENSG00000177990	DPY19L2	intronic	Y
chr12	64803238	+	A	G	ENSG00000184575	XPOT	intronic	Y
chr12	64838213	+	A	G	ENSG00000184575	XPOT	intronic	N
chr12	65859140	-	T	C	-	-	antisense	N
chr12	66546100	+	A	G	-	-	antisense	N
chr12	66647206	-	T	C	ENSG00000256072	RP11-335I12.2	intronic	N
chr12	66725301	-	T	C	-	-	antisense	N
chr12	66733189	+	A	G	ENSG00000127311	HELB	intronic	Y
chr12	67707565	+	A	G	ENSG00000111530	CAND1	3'UTR	N
chr12	69043026	+	A	G	ENSG00000127314	RAP1B	ncRNA	Y
chr12	69160012	+	A	T	ENSG00000175782	SLC35E3	3'UTR	Y
chr12	69215382	+	A	G	ENSG00000135679	MDM2	intronic	Y
chr12	69215849	+	A	G	ENSG00000135679	MDM2	intronic	Y
chr12	69226396	+	A	G	ENSG00000135679	MDM2	intronic	Y
chr12	69237010	+	A	G	ENSG00000135679	MDM2	3'UTR	N
chr12	69237507	+	A	G	ENSG00000135679	MDM2	3'UTR	N
chr12	69237574	+	A	G	ENSG00000135679	MDM2	3'UTR	N
chr12	69246615	-	T	C	ENSG00000135678	CPM	3'UTR	Y
chr12	69637837	+	A	G	ENSG00000111605	CPSF6	intronic	Y
chr12	69662036	+	A	G	ENSG00000111605	CPSF6	intronic	N
chr12	69665309	-	T	C	-	-	antisense	N
chr12	70211201	+	A	G	ENSG00000127328	RAB3IP	3'UTR	N
chr12	70215960	-	T	C	-	-	antisense	N
chr12	70726998	+	A	G	ENSG00000111596	CNOT2	intronic	N
chr12	72013832	+	A	G	-	-	antisense	N
chr12	72096617	+	A	G	ENSG00000139291	TMEM19	3'UTR	N
chr12	72163657	+	A	G	ENSG00000080371	RAB21	intronic	N
chr12	72182738	-	T	C	-	-	antisense	N
chr12	72185917	+	A	G	-	-	intergenic	Y
chr12	74939018	-	T	C	-	-	intergenic	N
chr12	75897358	+	A	G	ENSG00000139278	GLIPR1	3'UTR	N
chr12	75898574	+	A	G	-	-	antisense	N
chr12	76419721	+	A	G	-	-	antisense	N
chr12	76440209	-	T	C	ENSG00000187109	NAP1L1	3'UTR	N
chr12	76746868	+	A	G	-	-	antisense	N
chr12	77247150	-	T	C	-	-	antisense	N
chr12	77251216	-	T	C	-	-	intergenic	Y
chr12	79458812	+	A	T	ENSG00000067715	SYT1	intronic	N
chr12	79845365	-	T	A	ENSG00000257894	RP1-78O14.1	intronic	N
chr12	79982267	-	T	C	ENSG00000177425	PAWR	3'UTR	N
chr12	79991206	-	T	C	ENSG00000177425	PAWR	intronic	N
chr12	79994531	-	T	C	ENSG00000177425	PAWR	intronic	Y
chr12	79996893	-	T	C	ENSG00000177425	PAWR	intronic	Y
chr12	81188936	+	A	G	-	-	antisense	N
chr12	81193951	+	A	G	-	-	antisense	N
chr12	81195205	-	T	C	ENSG00000111052	LIN7A	intronic	N
chr12	88592662	+	A	G	ENSG00000139324	TMTC3	3'UTR	N
chr12	88887289	-	T	C	ENSG00000049130	KITLG	ncRNA	N
chr12	89742731	-	T	C	ENSG00000139318	DUSP6	3'UTR	N
chr12	89743614	+	A	G	-	-	antisense	N
chr12	91500692	-	T	C	ENSG00000139329	LUM	intronic	Y
chr12	91500783	-	T	A	ENSG00000139329	LUM	intronic	Y
chr12	91539458	+	A	G	-	-	antisense	N
chr12	91539784	-	T	C	ENSG00000011465	DCN	3'UTR	N
chr12	91539998	+	A	G	-	-	antisense	N
chr12	91572297	-	T	C	ENSG00000011465	DCN	CDS	N
chr12	92488115	-	T	C	ENSG00000257242	C12orf79	intronic	Y
chr12	92537810	-	T	C	ENSG00000133639	BTG1	3'UTR	N
chr12	93166538	+	A	G	-	-	antisense	N
chr12	93168544	-	T	C	ENSG00000102189	EEA1	3'UTR	N
chr12	93195435	-	T	A	ENSG00000102189	EEA1	CDS	N
chr12	93897261	+	A	G	ENSG00000198015	MRPL42	3'UTR	Y
chr12	95696030	+	A	G	ENSG00000028203	VEZT	3'UTR	N
chr12	96074601	-	T	C	ENSG00000074527	NTN4	intronic	Y
chr12	96349852	-	T	C	-	-	antisense	N
chr12	96377000	-	T	C	ENSG00000084110	HAL	intronic	Y
chr12	96663147	-	T	C	-	-	antisense	N
chr12	97958423	+	A	G	ENSG00000255794	RMST	ncRNA	N
chr12	98943192	+	A	T	ENSG00000120802	TMPO	3'UTR	Y
chr12	98990918	+	A	C	ENSG00000075415	SLC25A3	intronic	N
chr12	98999395	+	A	G	-	-	intergenic	Y
chr12	100946825	+	A	G	ENSG00000012504	NR1H4	intronic	Y
chr12	102108301	-	T	C	-	-	antisense	N
chr12	102128156	+	A	G	ENSG00000111666	CHPT1	intronic	Y
chr12	102141584	-	T	C	ENSG00000111670	GNPTAB	intronic	N
chr12	102151934	+	A	G	-	-	antisense	Y
chr12	102188588	-	T	C	ENSG00000111670	GNPTAB	intronic	Y
chr12	102412499	-	T	C	ENSG00000120860	CCDC53	intronic	Y
chr12	104345253	+	A	G	ENSG00000166598	HSP90B1	intronic	N
chr12	104396598	-	T	C	ENSG00000120820	GLT8D2	intronic	Y
chr12	105152997	-	T	C	-	-	antisense	N
chr12	105567611	+	A	G	-	-	antisense	N
chr12	105589827	-	T	C	ENSG00000136044	APPL2	intronic	Y
chr12	106535211	+	A	T	-	-	intergenic	N
chr12	107365999	+	A	G	ENSG00000151135	C12orf23	3'UTR	N
chr12	107367439	+	A	G	ENSG00000151135	C12orf23	3'UTR	N
chr12	107372758	-	T	C	ENSG00000120832	MTERFD3	intronic	Y
chr12	108096718	-	T	C	-	-	antisense	N
chr12	108923950	+	A	G	-	-	antisense	N
chr12	108985945	+	A	G	-	-	antisense	N
chr12	109017454	-	T	C	ENSG00000110876	SELPLG	CDS	N
chr12	109546400	+	A	G	ENSG00000076248	UNG	intronic	Y
chr12	109644900	+	A	T	ENSG00000076555	ACACB	intronic	Y
chr12	109662988	+	A	G	ENSG00000076555	ACACB	intronic	Y
chr12	109973297	+	A	G	ENSG00000151148	UBE3B	3'UTR	N
chr12	109974191	+	A	G	ENSG00000151148	UBE3B	3'UTR	N
chr12	109991998	+	A	G	-	-	antisense	N
chr12	110211813	+	A	G	-	-	intergenic	Y
chr12	110368397	+	A	G	ENSG00000139437	TCHP	ncRNA	N
chr12	110463791	+	A	G	ENSG00000076513	ANKRD13A	intronic	Y
chr12	110466381	+	A	G	ENSG00000076513	ANKRD13A	CDS	N
chr12	110730097	+	A	G	ENSG00000174437	ATP2A2	intronic	Y
chr12	110730481	+	A	C	ENSG00000174437	ATP2A2	intronic	Y
chr12	110765566	+	A	G	ENSG00000174437	ATP2A2	CDS	N
chr12	110766181	+	A	G	ENSG00000174437	ATP2A2	intronic	Y
chr12	110784578	-	T	C	-	-	antisense	N
chr12	110785854	+	A	G	ENSG00000174437	ATP2A2	3'UTR	N
chr12	110818214	-	T	C	ENSG00000196510	ANAPC7	intronic	Y
chr12	110928448	+	A	G	-	-	intergenic	Y
chr12	110928470	-	T	C	-	-	intergenic	Y
chr12	111082588	+	A	G	ENSG00000204852	TCTN1	ncRNA	Y
chr12	111083968	+	A	G	ENSG00000204852	TCTN1	ncRNA	N
chr12	111353556	+	A	G	-	-	antisense	N
chr12	111355276	-	T	A	ENSG00000111245	MYL2	intronic	Y
chr12	112184542	+	A	G	ENSG00000111271	ACAD10	intronic	Y
chr12	112184666	+	A	G	ENSG00000111271	ACAD10	intronic	Y
chr12	112184681	+	A	G	ENSG00000111271	ACAD10	intronic	Y
chr12	112243067	+	A	G	ENSG00000111275	ALDH2	intronic	Y
chr12	112369334	-	T	C	ENSG00000198270	TMEM116	3'UTR	N
chr12	112372380	-	T	A	ENSG00000198270	TMEM116	ncRNA	Y
chr12	113448288	+	A	G	ENSG00000111335	OAS2	CDS	N
chr12	113718805	+	A	G	ENSG00000186815	TPCN1	intronic	N
chr12	113718837	+	A	G	ENSG00000186815	TPCN1	intronic	N
chr12	113721523	+	A	G	ENSG00000186815	TPCN1	intronic	Y
chr12	113721718	+	A	G	ENSG00000186815	TPCN1	intronic	Y
chr12	113735889	-	T	A	-	-	antisense	N
chr12	113747611	-	T	C	ENSG00000089060	SLC8B1	intronic	N
chr12	113834864	-	T	C	ENSG00000135094	SDS	ncRNA	N
chr12	113839240	-	T	G	ENSG00000135094	SDS	intronic	Y
chr12	114245127	-	T	G	-	-	intergenic	Y
chr12	115108907	-	T	C	ENSG00000135111	TBX3	3'UTR	N
chr12	115121203	+	A	G	-	-	antisense	N
chr12	116408538	+	A	G	-	-	antisense	N
chr12	117014838	+	A	G	-	-	intergenic	Y
chr12	118471760	+	A	G	-	-	antisense	N
chr12	118480721	-	T	C	ENSG00000176871	WSB2	CDS	N
chr12	118575323	+	A	G	ENSG00000089220	PEBP1	intronic	Y
chr12	118852839	+	A	G	ENSG00000111707	SUDS3	3'UTR	N
chr12	118854070	+	A	G	ENSG00000111707	SUDS3	3'UTR	N
chr12	119577046	+	A	G	ENSG00000139767	SRRM4	intronic	N
chr12	119632307	+	A	G	ENSG00000152137	HSPB8	3'UTR	N
chr12	120513905	+	A	G	ENSG00000135127	CCDC64	intronic	Y
chr12	120533696	+	A	G	-	-	antisense	N
chr12	120881931	+	A	G	ENSG00000111780	AL021546.6	intronic	N
chr12	120898285	+	A	T	ENSG00000257218	GATC	3'UTR	N
chr12	120899016	+	A	C	ENSG00000257218	GATC	3'UTR	Y
chr12	120908326	+	A	G	ENSG00000088986	DYNLL1	intronic	Y
chr12	120921203	-	T	G	-	-	antisense	N
chr12	120941215	-	T	C	ENSG00000110871	COQ5	3'UTR	N
chr12	120966599	-	T	G	ENSG00000110871	COQ5	intronic	Y
chr12	121134402	-	T	C	-	-	antisense	N
chr12	121135467	-	T	C	ENSG00000256364	RP11-173P15.3	intronic	N
chr12	121136245	+	A	G	ENSG00000110917	MLEC	3'UTR	N
chr12	121137329	-	T	C	ENSG00000256364	RP11-173P15.3	ncRNA	N
chr12	121160805	+	A	G	ENSG00000175970	UNC119B	3'UTR	N
chr12	121177778	+	A	G	ENSG00000122971	ACADS	3'UTR	N
chr12	121201087	-	T	C	ENSG00000157837	SPPL3	3'UTR	N
chr12	121412185	-	T	C	ENSG00000241388	HNF1A-AS1	intronic	Y
chr12	121662370	+	A	C	ENSG00000135124	P2RX4	intronic	Y
chr12	121665361	+	A	T	ENSG00000135124	P2RX4	intronic	N
chr12	122214275	+	A	C	ENSG00000188735	TMEM120B	3'UTR	N
chr12	122215128	+	A	G	ENSG00000188735	TMEM120B	3'UTR	Y
chr12	122339278	+	A	G	ENSG00000110801	PSMD9	intronic	Y
chr12	122339311	+	A	G	ENSG00000110801	PSMD9	intronic	Y
chr12	122507944	+	A	C	-	-	intergenic	Y	chr12	122495641	122630123
chr12	122511238	+	A	G	-	-	intergenic	Y	chr12	122495641	122630123
chr12	122631593	-	T	C	-	-	antisense	N
chr12	122631752	-	T	C	-	-	antisense	N
chr12	122692566	+	A	G	ENSG00000176383	B3GNT4	3'UTR	N
chr12	122692820	-	T	C	ENSG00000184047	DIABLO	3'UTR	N
chr12	122865029	-	T	C	ENSG00000130779	CLIP1	5'UTR	N
chr12	122972669	-	T	C	ENSG00000033030	ZCCHC8	intronic	Y
chr12	122990042	+	A	G	-	-	antisense	N
chr12	123112180	+	A	T	-	-	antisense	Y
chr12	123176810	-	T	C	ENSG00000196917	HCAR1	intronic	Y
chr12	123255058	+	A	G	ENSG00000139726	DENR	3'UTR	N
chr12	123351448	+	A	G	ENSG00000256152	RP11-463O12.3	ncRNA	N
chr12	123354265	-	T	C	ENSG00000139722	VPS37B	intronic	Y
chr12	123371110	-	T	C	ENSG00000139722	VPS37B	intronic	Y
chr12	123466304	+	A	G	ENSG00000182196	ARL6IP4	CDS	N
chr12	123897643	-	T	G	-	-	intergenic	Y
chr12	123947737	+	A	G	ENSG00000184209	SNRNP35	intronic	Y
chr12	123952689	-	T	C	-	-	antisense	Y
chr12	124002048	-	T	A	ENSG00000188026	RILPL1	intronic	Y
chr12	124005770	-	T	C	ENSG00000188026	RILPL1	intronic	N
chr12	124013245	-	T	C	ENSG00000188026	RILPL1	intronic	Y
chr12	124089741	+	A	C	ENSG00000111364	DDX55	ncRNA	Y
chr12	124105839	-	T	C	ENSG00000111361	EIF2B1	3'UTR	N
chr12	124105908	+	A	G	-	-	antisense	N
chr12	124107780	-	T	A	ENSG00000111361	EIF2B1	intronic	Y
chr12	124405033	-	T	C	ENSG00000119242	CCDC92	intronic	N
chr12	124421453	-	T	C	ENSG00000119242	CCDC92	3'UTR	N
chr12	124496559	+	A	G	ENSG00000179195	ZNF664	5'UTR	N
chr12	124814166	-	T	C	ENSG00000196498	NCOR2	intronic	Y
chr12	124816266	-	T	C	ENSG00000196498	NCOR2	ncRNA	Y
chr12	124856618	+	A	G	-	-	antisense	N
chr12	125263580	-	T	C	ENSG00000073060	SCARB1	intronic	Y
chr12	125284748	+	A	G	-	-	antisense	N
chr12	125398748	+	A	G	-	-	antisense	N
chr12	125511942	+	A	C	ENSG00000184992	BRI3BP	3'UTR	Y
chr12	126146259	+	A	G	ENSG00000139364	TMEM132B	3'UTR	N
chr12	126446679	-	T	C	ENSG00000249267	LINC00939	ncRNA	N
chr12	129278207	-	T	C	ENSG00000139370	SLC15A4	3'UTR	N
chr12	129278864	+	A	G	-	-	antisense	N
chr12	129299980	-	T	C	ENSG00000139370	SLC15A4	ncRNA	Y
chr12	130900243	-	T	C	ENSG00000060709	RIMBP2	intronic	N
chr12	131286854	-	T	C	ENSG00000111450	STX2	intronic	Y
chr12	132263741	+	A	G	ENSG00000061936	SFSWAP	intronic	N
chr12	132407008	-	T	C	-	-	antisense	N
chr12	132562328	+	A	G	ENSG00000183495	EP400	3'UTR	N
chr12	133297675	-	T	C	-	-	antisense	N
chr12	133297904	+	A	C	ENSG00000247077	PGAM5	3'UTR	Y
chr12	133297966	+	A	C	ENSG00000247077	PGAM5	3'UTR	Y
chr12	133298428	+	A	G	ENSG00000247077	PGAM5	3'UTR	Y
chr12	133299124	+	A	G	ENSG00000247077	PGAM5	3'UTR	Y
chr12	133563116	+	A	G	ENSG00000198393	ZNF26	5'UTR	N
chr12	133635146	-	T	C	-	-	antisense	N
chr12	133657553	-	T	C	-	-	antisense	N
chr12	133683261	-	T	C	-	-	antisense	N
[truncated: 5,793 more rows]

## Sheet: Non-SNP RNA editing site
Chr	Position	Strand	Ensembl ID	Gene symbol	Annotation	Alu ?
chr1	564452	+	ENSG00000225972	MTND1P23	ncRNA	N
chr1	564461	+	ENSG00000225972	MTND1P23	ncRNA	N
chr1	852518	-	ENSG00000223764	RP11-54O7.3	ncRNA	N
chr1	853257	-	ENSG00000223764	RP11-54O7.3	ncRNA	N
chr1	853347	-	ENSG00000223764	RP11-54O7.3	ncRNA	N
chr1	853443	-	ENSG00000223764	RP11-54O7.3	ncRNA	N
chr1	853812	-	ENSG00000223764	RP11-54O7.3	ncRNA	N
chr1	858125	-	-	-	intergenic	N
chr1	859167	-	-	-	intergenic	N
chr1	860065	-	-	-	intergenic	N
chr1	860358	+	ENSG00000187634	SAMD11	intronic	N
chr1	862550	+	ENSG00000187634	SAMD11	intronic	N
chr1	868299	+	ENSG00000187634	SAMD11	intronic	N
chr1	868306	+	ENSG00000187634	SAMD11	intronic	N
chr1	868312	+	ENSG00000187634	SAMD11	intronic	N
chr1	868726	+	ENSG00000187634	SAMD11	intronic	N
chr1	868807	+	ENSG00000187634	SAMD11	intronic	N
chr1	876253	+	ENSG00000187634	SAMD11	intronic	N
chr1	897714	-	-	-	antisense	N
chr1	903495	-	-	-	antisense	N
chr1	911276	-	ENSG00000187642	C1orf170	3'UTR	N
chr1	932263	-	ENSG00000272512	RP11-54O7.17	ncRNA	N
chr1	932326	-	ENSG00000272512	RP11-54O7.17	ncRNA	N
chr1	932371	-	ENSG00000272512	RP11-54O7.17	ncRNA	N
chr1	932419	-	ENSG00000272512	RP11-54O7.17	ncRNA	N
chr1	932424	-	ENSG00000272512	RP11-54O7.17	ncRNA	N
chr1	932824	-	ENSG00000272512	RP11-54O7.17	ncRNA	N
chr1	932912	-	ENSG00000272512	RP11-54O7.17	ncRNA	N
chr1	933293	-	ENSG00000272512	RP11-54O7.17	ncRNA	N
chr1	933416	-	ENSG00000272512	RP11-54O7.17	ncRNA	N
chr1	933483	-	-	-	intergenic	N
chr1	933536	-	-	-	intergenic	N
chr1	933566	-	-	-	intergenic	N
chr1	933574	-	-	-	intergenic	N
chr1	933577	-	-	-	intergenic	N
chr1	933670	-	-	-	intergenic	N
chr1	933705	-	-	-	intergenic	N
chr1	933706	-	-	-	intergenic	N
chr1	933780	-	-	-	intergenic	N
chr1	933793	-	-	-	intergenic	N
chr1	933882	-	-	-	intergenic	N
chr1	933902	-	-	-	intergenic	N
chr1	934020	-	-	-	intergenic	N
chr1	934659	-	ENSG00000188290	HES4	CDS	N
chr1	934673	-	ENSG00000188290	HES4	CDS	N
chr1	934761	-	ENSG00000188290	HES4	CDS	N
chr1	935247	-	ENSG00000188290	HES4	CDS	N
chr1	935849	-	-	-	intergenic	N
chr1	935970	-	-	-	intergenic	N
chr1	940195	+	-	-	intergenic	N
chr1	940695	+	-	-	intergenic	N
chr1	944085	+	-	-	intergenic	Y
chr1	944422	+	-	-	intergenic	Y
chr1	944423	+	-	-	intergenic	Y
chr1	944437	+	-	-	intergenic	Y
chr1	944462	+	-	-	intergenic	Y
chr1	944463	+	-	-	intergenic	Y
chr1	944471	+	-	-	intergenic	Y
chr1	945298	+	-	-	intergenic	Y
chr1	945461	+	-	-	intergenic	Y
chr1	945713	+	-	-	intergenic	Y
chr1	946696	+	-	-	intergenic	Y
chr1	948178	+	-	-	antisense	Y
chr1	948298	+	-	-	antisense	Y
chr1	948316	+	-	-	antisense	Y
chr1	948329	+	-	-	antisense	Y
chr1	949082	+	ENSG00000187608	ISG15	intronic	N
chr1	949464	+	ENSG00000187608	ISG15	CDS	N
chr1	988890	+	ENSG00000188157	AGRN	ncRNA	N
chr1	989103	+	ENSG00000188157	AGRN	ncRNA	N
chr1	989138	+	ENSG00000188157	AGRN	CDS	N
chr1	989213	+	ENSG00000188157	AGRN	CDS	N
chr1	1002243	-	-	-	antisense	N
chr1	1003185	-	-	-	antisense	N
chr1	1004044	-	-	-	antisense	N
chr1	1004107	-	-	-	antisense	N
chr1	1028207	-	ENSG00000131591	C1orf159	intronic	Y
chr1	1028219	-	ENSG00000131591	C1orf159	intronic	Y
chr1	1028220	-	ENSG00000131591	C1orf159	intronic	Y
chr1	1028264	-	ENSG00000131591	C1orf159	intronic	Y
chr1	1028298	-	ENSG00000131591	C1orf159	intronic	Y
chr1	1028330	-	ENSG00000131591	C1orf159	intronic	Y
chr1	1028348	-	ENSG00000131591	C1orf159	intronic	Y
chr1	1028368	-	ENSG00000131591	C1orf159	intronic	Y
chr1	1028373	-	ENSG00000131591	C1orf159	intronic	Y
chr1	1028414	-	ENSG00000131591	C1orf159	intronic	Y
chr1	1028416	-	ENSG00000131591	C1orf159	intronic	Y
chr1	1029575	-	ENSG00000131591	C1orf159	intronic	Y
chr1	1029664	-	ENSG00000131591	C1orf159	intronic	Y
chr1	1032233	-	ENSG00000131591	C1orf159	intronic	Y
chr1	1034979	+	-	-	antisense	N
chr1	1044980	+	-	-	antisense	Y
chr1	1047426	+	-	-	antisense	N
chr1	1047457	-	ENSG00000131591	C1orf159	intronic	N
chr1	1047731	+	-	-	antisense	N
chr1	1048193	-	ENSG00000131591	C1orf159	intronic	N
chr1	1048231	-	ENSG00000131591	C1orf159	intronic	N
chr1	1048245	-	ENSG00000131591	C1orf159	intronic	N
chr1	1048263	-	ENSG00000131591	C1orf159	intronic	N
chr1	1048702	-	ENSG00000131591	C1orf159	intronic	N
chr1	1048954	-	ENSG00000131591	C1orf159	intronic	N
chr1	1048984	-	ENSG00000131591	C1orf159	intronic	N
chr1	1049006	-	ENSG00000131591	C1orf159	intronic	N
chr1	1049043	-	ENSG00000131591	C1orf159	intronic	N
chr1	1049055	-	ENSG00000131591	C1orf159	intronic	N
chr1	1049056	-	ENSG00000131591	C1orf159	intronic	N
chr1	1049057	-	ENSG00000131591	C1orf159	intronic	N
chr1	1049145	-	ENSG00000131591	C1orf159	intronic	N
chr1	1049194	-	ENSG00000131591	C1orf159	intronic	N
chr1	1049581	-	ENSG00000131591	C1orf159	intronic	Y
chr1	1089905	+	-	-	intergenic	Y
chr1	1095281	-	-	-	intergenic	Y
chr1	1095282	-	-	-	intergenic	Y
chr1	1095358	-	-	-	intergenic	Y
chr1	1095466	-	-	-	intergenic	Y
chr1	1102303	+	-	-	intergenic	N
chr1	1102459	+	-	-	intergenic	N
chr1	1102544	+	ENSG00000207730	MIR200B	ncRNA	N
chr1	1102877	+	-	-	intergenic	N
chr1	1102923	+	-	-	intergenic	N
chr1	1103140	+	-	-	intergenic	N
chr1	1103256	+	ENSG00000207607	MIR200A	ncRNA	N
chr1	1103298	+	ENSG00000207607	MIR200A	ncRNA	N
chr1	1103321	+	ENSG00000207607	MIR200A	ncRNA	N
chr1	1103322	+	ENSG00000207607	MIR200A	ncRNA	N
chr1	1103736	+	-	-	intergenic	N
chr1	1104099	+	-	-	intergenic	N
chr1	1104245	+	-	-	intergenic	N
chr1	1104273	+	-	-	intergenic	N
chr1	1104436	+	ENSG00000198976	MIR429	ncRNA	N
chr1	1104450	+	ENSG00000198976	MIR429	ncRNA	N
chr1	1111942	+	ENSG00000162571	TTLL10	intronic	N
chr1	1121897	+	ENSG00000162571	TTLL10	intronic	N
chr1	1122500	+	ENSG00000162571	TTLL10	intronic	Y
chr1	1122746	+	ENSG00000162571	TTLL10	intronic	Y
chr1	1122755	+	ENSG00000162571	TTLL10	intronic	Y
chr1	1123005	+	ENSG00000162571	TTLL10	intronic	Y
chr1	1131184	-	-	-	antisense	Y
chr1	1145065	-	-	-	intergenic	Y
chr1	1145239	-	-	-	intergenic	Y
chr1	1156869	-	ENSG00000078808	SDF4	intronic	Y
chr1	1156878	-	ENSG00000078808	SDF4	intronic	Y
chr1	1156882	-	ENSG00000078808	SDF4	intronic	Y
chr1	1156893	-	ENSG00000078808	SDF4	intronic	Y
chr1	1156897	-	ENSG00000078808	SDF4	intronic	Y
chr1	1156904	-	ENSG00000078808	SDF4	intronic	Y
chr1	1156905	-	ENSG00000078808	SDF4	intronic	Y
chr1	1156906	-	ENSG00000078808	SDF4	intronic	Y
chr1	1156910	-	ENSG00000078808	SDF4	intronic	Y
chr1	1156914	-	ENSG00000078808	SDF4	intronic	Y
chr1	1157425	-	ENSG00000078808	SDF4	intronic	N
chr1	1157453	-	ENSG00000078808	SDF4	intronic	N
chr1	1157460	-	ENSG00000078808	SDF4	intronic	N
chr1	1157467	-	ENSG00000078808	SDF4	intronic	N
chr1	1165512	+	-	-	antisense	N
chr1	1178807	-	ENSG00000184163	FAM132A	ncRNA	N
chr1	1181018	-	ENSG00000184163	FAM132A	intronic	N
chr1	1187007	+	-	-	intergenic	Y
chr1	1187151	-	-	-	intergenic	Y
chr1	1187153	+	-	-	intergenic	Y
chr1	1187549	-	-	-	intergenic	Y
chr1	1187581	-	-	-	intergenic	Y
chr1	1187623	-	-	-	intergenic	Y
chr1	1187624	-	-	-	intergenic	Y
chr1	1187659	+	-	-	intergenic	N
chr1	1188547	-	-	-	intergenic	N
chr1	1188573	-	-	-	intergenic	N
chr1	1188849	-	-	-	intergenic	Y
chr1	1204182	-	ENSG00000160087	UBE2J2	intronic	Y
chr1	1204222	-	ENSG00000160087	UBE2J2	intronic	Y
chr1	1215056	+	ENSG00000230415	RP5-902P8.10	intronic	Y
chr1	1215058	+	ENSG00000230415	RP5-902P8.10	intronic	Y
chr1	1215267	+	ENSG00000230415	RP5-902P8.10	intronic	N
chr1	1215445	+	ENSG00000230415	RP5-902P8.10	intronic	Y
chr1	1215451	+	ENSG00000230415	RP5-902P8.10	intronic	Y
chr1	1215837	+	ENSG00000162572	SCNN1D	5'UTR	Y
chr1	1215854	+	ENSG00000162572	SCNN1D	5'UTR	Y
chr1	1215855	+	ENSG00000162572	SCNN1D	5'UTR	Y
chr1	1215857	+	ENSG00000162572	SCNN1D	5'UTR	Y
chr1	1215858	+	ENSG00000162572	SCNN1D	5'UTR	Y
chr1	1216556	+	ENSG00000162572	SCNN1D	5'UTR	N
chr1	1216609	+	ENSG00000162572	SCNN1D	CDS	N
chr1	1216628	+	ENSG00000162572	SCNN1D	CDS	N
chr1	1216974	+	ENSG00000162572	SCNN1D	CDS	N
chr1	1220391	+	ENSG00000162572	SCNN1D	intronic	N
chr1	1220410	+	ENSG00000162572	SCNN1D	intronic	N
chr1	1220423	+	ENSG00000162572	SCNN1D	intronic	N
chr1	1223065	-	-	-	antisense	N
chr1	1226753	+	ENSG00000162572	SCNN1D	CDS	N
chr1	1228049	-	ENSG00000131584	ACAP3	3'UTR	N
chr1	1233266	+	-	-	antisense	N
chr1	1234150	-	ENSG00000131584	ACAP3	ncRNA	N
chr1	1234151	-	ENSG00000131584	ACAP3	ncRNA	N
chr1	1234223	-	ENSG00000131584	ACAP3	ncRNA	N
chr1	1235254	-	ENSG00000131584	ACAP3	CDS	N
chr1	1235375	-	ENSG00000131584	ACAP3	CDS	N
chr1	1235426	-	ENSG00000131584	ACAP3	CDS	N
chr1	1237711	-	ENSG00000131584	ACAP3	intronic	N
chr1	1237891	-	ENSG00000131584	ACAP3	intronic	N
chr1	1239885	-	ENSG00000131584	ACAP3	ncRNA	N
chr1	1240063	-	ENSG00000131584	ACAP3	ncRNA	N
chr1	1240472	-	ENSG00000131584	ACAP3	ncRNA	N
chr1	1240486	-	ENSG00000131584	ACAP3	ncRNA	N
chr1	1240629	-	ENSG00000131584	ACAP3	ncRNA	N
chr1	1240731	-	ENSG00000131584	ACAP3	ncRNA	N
chr1	1241017	-	ENSG00000131584	ACAP3	ncRNA	N
chr1	1241071	-	ENSG00000131584	ACAP3	ncRNA	N
chr1	1241355	-	ENSG00000131584	ACAP3	intronic	N
chr1	1241577	-	ENSG00000131584	ACAP3	intronic	N
chr1	1249474	+	-	-	antisense	N
chr1	1250515	+	-	-	antisense	N
chr1	1251417	-	ENSG00000127054	CPSF3L	intronic	N
chr1	1251431	-	ENSG00000127054	CPSF3L	intronic	N
chr1	1251470	-	ENSG00000127054	CPSF3L	intronic	Y
chr1	1251479	-	ENSG00000127054	CPSF3L	intronic	Y
chr1	1251482	-	ENSG00000127054	CPSF3L	intronic	Y
chr1	1251496	-	ENSG00000127054	CPSF3L	intronic	Y
chr1	1251499	-	ENSG00000127054	CPSF3L	intronic	Y
chr1	1251538	-	ENSG00000127054	CPSF3L	ncRNA	Y
chr1	1251542	+	-	-	antisense	Y
chr1	1251550	-	ENSG00000127054	CPSF3L	ncRNA	Y
chr1	1251555	+	-	-	antisense	Y
chr1	1251568	+	-	-	antisense	Y
chr1	1251600	-	ENSG00000127054	CPSF3L	ncRNA	Y
chr1	1251605	-	ENSG00000127054	CPSF3L	ncRNA	Y
chr1	1251610	-	ENSG00000127054	CPSF3L	ncRNA	Y
chr1	1251631	-	ENSG00000127054	CPSF3L	ncRNA	Y
chr1	1251636	-	ENSG00000127054	CPSF3L	ncRNA	Y
chr1	1251710	-	ENSG00000127054	CPSF3L	ncRNA	Y
chr1	1251712	-	ENSG00000127054	CPSF3L	ncRNA	Y
chr1	1251724	-	ENSG00000127054	CPSF3L	ncRNA	Y
chr1	1251747	-	ENSG00000127054	CPSF3L	ncRNA	Y
chr1	1251764	-	ENSG00000127054	CPSF3L	ncRNA	Y
chr1	1251765	-	ENSG00000127054	CPSF3L	ncRNA	Y
chr1	1251777	-	ENSG00000127054	CPSF3L	ncRNA	Y
chr1	1252048	-	ENSG00000127054	CPSF3L	ncRNA	Y
chr1	1252060	-	ENSG00000127054	CPSF3L	ncRNA	Y
chr1	1252139	-	ENSG00000127054	CPSF3L	ncRNA	Y
chr1	1252142	-	ENSG00000127054	CPSF3L	ncRNA	Y
chr1	1252157	+	-	-	antisense	Y
chr1	1252296	-	ENSG00000127054	CPSF3L	ncRNA	Y
chr1	1252302	-	ENSG00000127054	CPSF3L	ncRNA	Y
chr1	1252345	-	ENSG00000127054	CPSF3L	ncRNA	Y
chr1	1252347	-	ENSG00000127054	CPSF3L	ncRNA	Y
chr1	1252349	+	-	-	antisense	Y
chr1	1252357	-	ENSG00000127054	CPSF3L	ncRNA	Y
chr1	1252362	-	ENSG00000127054	CPSF3L	ncRNA	Y
chr1	1252370	-	ENSG00000127054	CPSF3L	ncRNA	Y
chr1	1252373	-	ENSG00000127054	CPSF3L	ncRNA	Y
chr1	1252379	+	-	-	antisense	Y
chr1	1252381	-	ENSG00000127054	CPSF3L	ncRNA	Y
chr1	1252390	-	ENSG00000127054	CPSF3L	ncRNA	Y
chr1	1252395	-	ENSG00000127054	CPSF3L	ncRNA	Y
chr1	1252428	+	-	-	antisense	Y
chr1	1252448	+	-	-	antisense	Y
chr1	1252459	+	-	-	antisense	Y
chr1	1252468	-	ENSG00000127054	CPSF3L	ncRNA	Y
chr1	1252498	+	-	-	antisense	Y
chr1	1252510	-	ENSG00000127054	CPSF3L	ncRNA	Y
chr1	1252511	-	ENSG00000127054	CPSF3L	ncRNA	Y
chr1	1252513	-	ENSG00000127054	CPSF3L	ncRNA	Y
chr1	1252711	-	ENSG00000127054	CPSF3L	ncRNA	Y
chr1	1252718	-	ENSG00000127054	CPSF3L	ncRNA	Y
chr1	1252720	+	-	-	antisense	Y
chr1	1252723	-	ENSG00000127054	CPSF3L	ncRNA	Y
chr1	1252742	-	ENSG00000127054	CPSF3L	ncRNA	Y
chr1	1252785	+	-	-	antisense	Y
chr1	1252787	+	-	-	antisense	Y
chr1	1253104	-	ENSG00000240731	RP5-890O3.9	ncRNA	N
chr1	1253133	-	ENSG00000240731	RP5-890O3.9	ncRNA	N
chr1	1253185	-	ENSG00000240731	RP5-890O3.9	ncRNA	N
chr1	1253202	-	ENSG00000240731	RP5-890O3.9	ncRNA	N
chr1	1253229	-	ENSG00000240731	RP5-890O3.9	ncRNA	N
chr1	1253251	-	ENSG00000240731	RP5-890O3.9	ncRNA	Y
chr1	1253252	-	ENSG00000240731	RP5-890O3.9	ncRNA	Y
chr1	1253253	-	ENSG00000240731	RP5-890O3.9	ncRNA	Y
chr1	1253254	-	ENSG00000240731	RP5-890O3.9	ncRNA	Y
chr1	1253313	-	ENSG00000127054	CPSF3L	intronic	Y
chr1	1253376	-	ENSG00000127054	CPSF3L	intronic	Y
chr1	1253411	-	ENSG00000127054	CPSF3L	intronic	Y
chr1	1253414	-	ENSG00000127054	CPSF3L	intronic	Y
chr1	1253419	-	ENSG00000127054	CPSF3L	intronic	Y
chr1	1253424	-	ENSG00000127054	CPSF3L	intronic	Y
chr1	1253434	-	ENSG00000127054	CPSF3L	intronic	Y
chr1	1253455	-	ENSG00000127054	CPSF3L	intronic	Y
chr1	1253517	-	ENSG00000127054	CPSF3L	intronic	Y
chr1	1253522	-	ENSG00000127054	CPSF3L	intronic	Y
chr1	1253523	-	ENSG00000127054	CPSF3L	intronic	Y
chr1	1253524	+	-	-	antisense	Y
chr1	1253545	-	ENSG00000127054	CPSF3L	intronic	Y
chr1	1253763	-	ENSG00000127054	CPSF3L	intronic	Y
chr1	1253765	-	ENSG00000127054	CPSF3L	intronic	Y
chr1	1253775	-	ENSG00000127054	CPSF3L	intronic	Y
chr1	1253781	-	ENSG00000127054	CPSF3L	intronic	Y
chr1	1253783	+	-	-	antisense	Y
chr1	1253793	-	ENSG00000127054	CPSF3L	intronic	Y
chr1	1253794	-	ENSG00000127054	CPSF3L	intronic	Y
chr1	1253797	+	-	-	antisense	Y
chr1	1253803	-	ENSG00000127054	CPSF3L	intronic	Y
chr1	1253808	-	ENSG00000127054	CPSF3L	intronic	Y
chr1	1253838	-	ENSG00000127054	CPSF3L	intronic	Y
chr1	1253848	-	ENSG00000127054	CPSF3L	intronic	Y
chr1	1253869	-	ENSG00000127054	CPSF3L	intronic	Y
chr1	1253877	+	-	-	antisense	Y
chr1	1253878	-	ENSG00000127054	CPSF3L	intronic	Y
chr1	1253879	+	-	-	antisense	Y
chr1	1253890	-	ENSG00000127054	CPSF3L	intronic	Y
chr1	1253891	-	ENSG00000127054	CPSF3L	intronic	Y
chr1	1253892	+	-	-	antisense	Y
chr1	1253895	-	ENSG00000127054	CPSF3L	intronic	Y
chr1	1253901	-	ENSG00000127054	CPSF3L	intronic	Y
chr1	1253903	-	ENSG00000127054	CPSF3L	intronic	Y
chr1	1253917	-	ENSG00000127054	CPSF3L	intronic	Y
chr1	1253927	-	ENSG00000127054	CPSF3L	intronic	Y
chr1	1253930	-	ENSG00000127054	CPSF3L	intronic	Y
chr1	1253931	-	ENSG00000127054	CPSF3L	intronic	Y
chr1	1253951	-	ENSG00000127054	CPSF3L	intronic	Y
chr1	1253976	-	ENSG00000127054	CPSF3L	intronic	Y
chr1	1253981	-	ENSG00000127054	CPSF3L	intronic	Y
chr1	1257789	+	-	-	antisense	N
chr1	1262943	-	-	-	antisense	N
chr1	1285071	+	-	-	intergenic	N
chr1	1287064	+	-	-	intergenic	N
chr1	1288530	+	-	-	antisense	N
chr1	1288680	-	ENSG00000162576	MXRA8	3'UTR	N
chr1	1290311	+	-	-	antisense	N
chr1	1290335	+	-	-	antisense	N
chr1	1292480	+	-	-	antisense	N
chr1	1292629	+	-	-	antisense	N
chr1	1294342	+	-	-	antisense	N
chr1	1295697	+	-	-	antisense	N
chr1	1309861	+	-	-	antisense	N
chr1	1325907	+	-	-	antisense	N
chr1	1326442	-	ENSG00000221978	CCNL2	3'UTR	N
chr1	1326482	+	-	-	antisense	N
chr1	1326536	-	ENSG00000221978	CCNL2	3'UTR	N
chr1	1326541	-	ENSG00000221978	CCNL2	3'UTR	N
chr1	1332534	-	ENSG00000221978	CCNL2	intronic	Y
chr1	1332767	-	ENSG00000221978	CCNL2	intronic	Y
chr1	1332772	-	ENSG00000221978	CCNL2	intronic	Y
chr1	1332851	-	ENSG00000221978	CCNL2	intronic	N
chr1	1333007	-	ENSG00000221978	CCNL2	intronic	Y
chr1	1333123	-	ENSG00000221978	CCNL2	intronic	Y
chr1	1333133	-	ENSG00000221978	CCNL2	intronic	Y
chr1	1337489	+	-	-	antisense	N
chr1	1337581	-	ENSG00000242485	MRPL20	CDS	N
chr1	1337792	-	ENSG00000242485	MRPL20	3'UTR	N
chr1	1337843	-	ENSG00000242485	MRPL20	3'UTR	N
chr1	1337938	-	ENSG00000242485	MRPL20	3'UTR	N
chr1	1338059	-	ENSG00000242485	MRPL20	intronic	N
chr1	1338104	-	ENSG00000242485	MRPL20	intronic	Y
chr1	1338106	-	ENSG00000242485	MRPL20	intronic	Y
chr1	1338118	-	ENSG00000242485	MRPL20	intronic	Y
chr1	1338119	-	ENSG00000242485	MRPL20	intronic	Y
chr1	1338166	-	ENSG00000242485	MRPL20	intronic	Y
chr1	1338193	-	ENSG00000242485	MRPL20	intronic	Y
chr1	1338200	-	ENSG00000242485	MRPL20	intronic	Y
chr1	1338252	-	ENSG00000242485	MRPL20	intronic	Y
chr1	1338447	-	ENSG00000242485	MRPL20	intronic	Y
chr1	1338462	-	ENSG00000242485	MRPL20	intronic	Y
chr1	1338471	-	ENSG00000242485	MRPL20	intronic	Y
chr1	1338472	-	ENSG00000242485	MRPL20	intronic	Y
chr1	1338476	-	ENSG00000242485	MRPL20	intronic	Y
chr1	1338894	-	ENSG00000242485	MRPL20	intronic	Y
chr1	1338896	+	-	-	antisense	Y
chr1	1338913	-	ENSG00000242485	MRPL20	intronic	Y
chr1	1338934	-	ENSG00000242485	MRPL20	intronic	N
chr1	1339284	-	ENSG00000242485	MRPL20	intronic	Y
chr1	1339380	-	ENSG00000242485	MRPL20	intronic	Y
chr1	1339392	-	ENSG00000242485	MRPL20	intronic	Y
chr1	1339414	-	ENSG00000242485	MRPL20	intronic	Y
chr1	1339446	-	ENSG00000242485	MRPL20	intronic	Y
chr1	1339497	-	ENSG00000242485	MRPL20	intronic	Y
chr1	1339498	-	ENSG00000242485	MRPL20	intronic	Y
chr1	1339504	-	ENSG00000242485	MRPL20	intronic	Y
chr1	1340108	-	ENSG00000242485	MRPL20	intronic	Y
chr1	1340121	-	ENSG00000242485	MRPL20	intronic	Y
chr1	1340135	-	ENSG00000242485	MRPL20	intronic	Y
chr1	1340145	-	ENSG00000242485	MRPL20	intronic	Y
chr1	1340286	-	ENSG00000242485	MRPL20	intronic	N
chr1	1340622	-	ENSG00000242485	MRPL20	3'UTR	Y
chr1	1340646	-	ENSG00000242485	MRPL20	3'UTR	Y
chr1	1340701	-	ENSG00000242485	MRPL20	3'UTR	Y
chr1	1340714	-	ENSG00000242485	MRPL20	3'UTR	Y
chr1	1341618	-	ENSG00000242485	MRPL20	ncRNA	Y
chr1	1341619	-	ENSG00000242485	MRPL20	ncRNA	Y
chr1	1343119	+	-	-	intergenic	Y
chr1	1343155	+	-	-	intergenic	Y
chr1	1343278	+	-	-	intergenic	Y
chr1	1343395	+	-	-	intergenic	Y
chr1	1343464	+	-	-	intergenic	Y
chr1	1343466	+	-	-	intergenic	Y
chr1	1343468	+	-	-	intergenic	Y
chr1	1343485	+	-	-	intergenic	Y
chr1	1343488	+	-	-	intergenic	Y
chr1	1343490	+	-	-	intergenic	Y
chr1	1343491	+	-	-	intergenic	Y
chr1	1343503	+	-	-	intergenic	Y
chr1	1343506	+	-	-	intergenic	Y
chr1	1343534	+	-	-	intergenic	Y
chr1	1343545	+	-	-	intergenic	Y
chr1	1343549	+	-	-	intergenic	Y
chr1	1343597	+	-	-	intergenic	Y
chr1	1343606	+	-	-	intergenic	Y
chr1	1343635	+	-	-	intergenic	Y
chr1	1344174	+	-	-	intergenic	Y
chr1	1344176	+	-	-	intergenic	Y
chr1	1344211	+	-	-	intergenic	Y
chr1	1344235	+	-	-	intergenic	Y
chr1	1344254	+	-	-	intergenic	Y
chr1	1344255	+	-	-	intergenic	Y
chr1	1344423	+	-	-	intergenic	Y
chr1	1344462	+	-	-	intergenic	Y
chr1	1344504	+	ENSG00000272455	RP4-758J18.13	ncRNA	Y
chr1	1344513	+	ENSG00000272455	RP4-758J18.13	ncRNA	Y
chr1	1344520	+	ENSG00000272455	RP4-758J18.13	ncRNA	Y
chr1	1344522	+	ENSG00000272455	RP4-758J18.13	ncRNA	Y
chr1	1344523	+	ENSG00000272455	RP4-758J18.13	ncRNA	Y
chr1	1344557	+	ENSG00000272455	RP4-758J18.13	ncRNA	Y
chr1	1344659	+	ENSG00000272455	RP4-758J18.13	ncRNA	Y
chr1	1344661	+	ENSG00000272455	RP4-758J18.13	ncRNA	Y
chr1	1344670	+	ENSG00000272455	RP4-758J18.13	ncRNA	Y
chr1	1344673	+	ENSG00000272455	RP4-758J18.13	ncRNA	Y
chr1	1344729	+	ENSG00000272455	RP4-758J18.13	ncRNA	Y
chr1	1344742	+	ENSG00000272455	RP4-758J18.13	ncRNA	Y
chr1	1344757	+	ENSG00000272455	RP4-758J18.13	ncRNA	Y
chr1	1344758	+	ENSG00000272455	RP4-758J18.13	ncRNA	Y
chr1	1344796	+	ENSG00000272455	RP4-758J18.13	ncRNA	Y
chr1	1344893	+	ENSG00000272455	RP4-758J18.13	ncRNA	Y
chr1	1344936	+	ENSG00000272455	RP4-758J18.13	ncRNA	Y
chr1	1344959	+	ENSG00000272455	RP4-758J18.13	ncRNA	Y
chr1	1345001	+	ENSG00000272455	RP4-758J18.13	ncRNA	Y
chr1	1345002	+	ENSG00000272455	RP4-758J18.13	ncRNA	Y
chr1	1345006	+	ENSG00000272455	RP4-758J18.13	ncRNA	Y
chr1	1345050	+	ENSG00000272455	RP4-758J18.13	ncRNA	Y
chr1	1345051	+	ENSG00000272455	RP4-758J18.13	ncRNA	Y
chr1	1345063	+	ENSG00000272455	RP4-758J18.13	ncRNA	Y
chr1	1355181	-	ENSG00000235098	ANKRD65	intronic	N
chr1	1355311	-	ENSG00000235098	ANKRD65	intronic	N
chr1	1356955	+	ENSG00000225905	RP4-758J18.7	intronic	N
chr1	1357636	+	ENSG00000225905	RP4-758J18.7	intronic	N
chr1	1357668	+	ENSG00000225905	RP4-758J18.7	intronic	N
chr1	1359259	-	-	-	intergenic	Y
chr1	1359282	-	-	-	intergenic	Y
chr1	1359300	-	-	-	intergenic	Y
chr1	1359477	-	-	-	intergenic	Y
chr1	1359497	-	-	-	intergenic	Y
chr1	1359508	-	-	-	intergenic	Y
chr1	1359576	-	-	-	intergenic	Y
chr1	1359583	-	-	-	intergenic	Y
chr1	1359698	-	-	-	intergenic	N
chr1	1359857	-	-	-	intergenic	Y
chr1	1360020	-	-	-	intergenic	Y
chr1	1360256	-	-	-	intergenic	Y
chr1	1360326	-	-	-	intergenic	Y
chr1	1360353	-	-	-	intergenic	Y
chr1	1360365	-	-	-	intergenic	Y
chr1	1360380	-	-	-	intergenic	Y
chr1	1360438	-	-	-	intergenic	Y
chr1	1360468	-	-	-	intergenic	Y
chr1	1360711	-	-	-	intergenic	Y
chr1	1360730	-	-	-	intergenic	Y
chr1	1360763	-	-	-	intergenic	Y
chr1	1361369	-	-	-	intergenic	N
chr1	1363895	+	-	-	intergenic	N
chr1	1363915	+	-	-	intergenic	N
chr1	1364125	+	-	-	intergenic	Y
chr1	1364126	+	-	-	intergenic	Y
chr1	1364178	+	-	-	intergenic	Y
chr1	1364362	+	-	-	intergenic	Y
chr1	1364384	+	-	-	intergenic	Y
chr1	1364385	+	-	-	intergenic	Y
chr1	1364386	+	-	-	intergenic	Y
chr1	1364387	+	-	-	intergenic	Y
chr1	1364389	+	-	-	intergenic	Y
chr1	1364390	+	-	-	intergenic	Y
chr1	1364392	+	-	-	intergenic	Y
chr1	1364393	+	-	-	intergenic	Y
chr1	1364394	+	-	-	intergenic	Y
chr1	1364532	+	-	-	intergenic	Y
chr1	1364545	+	-	-	intergenic	Y
chr1	1364561	+	-	-	intergenic	Y
chr1	1364562	+	-	-	intergenic	Y
chr1	1364563	+	-	-	intergenic	Y
chr1	1364565	+	-	-	intergenic	Y
chr1	1364575	+	-	-	intergenic	Y
chr1	1364577	+	-	-	intergenic	Y
chr1	1364578	+	-	-	intergenic	Y
chr1	1364581	+	-	-	intergenic	N
chr1	1364607	+	-	-	intergenic	Y
chr1	1364617	+	-	-	intergenic	Y
chr1	1364637	+	-	-	intergenic	Y
chr1	1364645	-	-	-	intergenic	Y
chr1	1364648	+	-	-	intergenic	Y
chr1	1364649	+	-	-	intergenic	Y
chr1	1364665	-	-	-	intergenic	Y
chr1	1364711	+	-	-	intergenic	Y
chr1	1364754	+	-	-	intergenic	N
chr1	1365124	+	-	-	intergenic	N
chr1	1365259	+	-	-	intergenic	Y
chr1	1365267	+	-	-	intergenic	Y
chr1	1365296	+	-	-	intergenic	Y
chr1	1365303	+	-	-	intergenic	Y
chr1	1365310	+	-	-	intergenic	Y
chr1	1365320	+	-	-	intergenic	Y
chr1	1365341	+	-	-	intergenic	Y
chr1	1365345	+	-	-	intergenic	Y
chr1	1365366	+	-	-	intergenic	Y
chr1	1365367	+	-	-	intergenic	Y
chr1	1365395	+	-	-	intergenic	Y
chr1	1365403	+	-	-	intergenic	Y
chr1	1365404	+	-	-	intergenic	Y
chr1	1365421	+	-	-	intergenic	Y
chr1	1365423	+	-	-	intergenic	Y
chr1	1365438	+	-	-	intergenic	Y
chr1	1365473	+	-	-	intergenic	Y
chr1	1365490	+	-	-	intergenic	Y
chr1	1365499	+	-	-	intergenic	Y
chr1	1365500	+	-	-	intergenic	Y
chr1	1365510	-	-	-	intergenic	Y
chr1	1365511	-	-	-	intergenic	Y
chr1	1365512	+	-	-	intergenic	Y
chr1	1365521	+	-	-	intergenic	Y
chr1	1368263	-	ENSG00000225285	RP4-758J18.10	intronic	N
chr1	1368746	-	ENSG00000225285	RP4-758J18.10	intronic	N
chr1	1372754	+	ENSG00000179403	VWA1	CDS	N
chr1	1375751	+	ENSG00000179403	VWA1	3'UTR	N
chr1	1377040	+	ENSG00000179403	VWA1	3'UTR	N
chr1	1381674	+	-	-	intergenic	Y
chr1	1381702	+	-	-	intergenic	Y
chr1	1382904	+	-	-	intergenic	Y
chr1	1382916	+	-	-	intergenic	Y
chr1	1382967	+	-	-	intergenic	Y
chr1	1382970	+	-	-	intergenic	Y
chr1	1383049	+	-	-	intergenic	Y
chr1	1383061	+	-	-	intergenic	Y
chr1	1383757	+	-	-	intergenic	Y
chr1	1383774	+	-	-	intergenic	Y
chr1	1383786	+	-	-	intergenic	Y
chr1	1383796	+	-	-	intergenic	Y
chr1	1383947	+	-	-	intergenic	Y
chr1	1384186	+	-	-	intergenic	Y
chr1	1384410	+	-	-	intergenic	Y
chr1	1384411	+	-	-	intergenic	Y
chr1	1384423	+	-	-	intergenic	Y
chr1	1384442	+	-	-	intergenic	Y
chr1	1400694	+	ENSG00000215915	ATAD3C	intronic	Y
chr1	1405030	+	ENSG00000215915	ATAD3C	3'UTR	Y
chr1	1405039	+	ENSG00000215915	ATAD3C	3'UTR	Y
chr1	1405117	+	ENSG00000215915	ATAD3C	3'UTR	Y
chr1	1413624	+	ENSG00000160072	ATAD3B	ncRNA	Y
chr1	1418222	+	ENSG00000160072	ATAD3B	intronic	Y
chr1	1418228	+	ENSG00000160072	ATAD3B	intronic	Y
chr1	1418270	+	ENSG00000160072	ATAD3B	intronic	Y
chr1	1418275	+	ENSG00000160072	ATAD3B	intronic	Y
chr1	1418300	+	ENSG00000160072	ATAD3B	intronic	Y
chr1	1418368	+	ENSG00000160072	ATAD3B	intronic	Y
chr1	1418387	+	ENSG00000160072	ATAD3B	intronic	Y
chr1	1418411	+	ENSG00000160072	ATAD3B	intronic	Y
chr1	1418420	+	ENSG00000160072	ATAD3B	intronic	Y
chr1	1418452	+	ENSG00000160072	ATAD3B	CDS	Y
chr1	1418455	+	ENSG00000160072	ATAD3B	CDS	Y
chr1	1418458	+	ENSG00000160072	ATAD3B	CDS	Y
chr1	1418466	+	ENSG00000160072	ATAD3B	CDS	Y
chr1	1418486	+	ENSG00000160072	ATAD3B	CDS	Y
chr1	1418494	+	ENSG00000160072	ATAD3B	intronic	Y
chr1	1418533	+	ENSG00000160072	ATAD3B	intronic	Y
chr1	1418536	+	ENSG00000160072	ATAD3B	intronic	Y
chr1	1418562	+	ENSG00000160072	ATAD3B	intronic	Y
chr1	1418563	+	ENSG00000160072	ATAD3B	intronic	Y
chr1	1418700	+	ENSG00000160072	ATAD3B	intronic	Y
chr1	1418726	+	ENSG00000160072	ATAD3B	intronic	Y
chr1	1418757	+	ENSG00000160072	ATAD3B	intronic	Y
chr1	1418758	+	ENSG00000160072	ATAD3B	intronic	Y
chr1	1418782	+	ENSG00000160072	ATAD3B	intronic	Y
chr1	1418788	+	ENSG00000160072	ATAD3B	intronic	Y
chr1	1418798	+	ENSG00000160072	ATAD3B	intronic	Y
chr1	1418896	+	ENSG00000160072	ATAD3B	ncRNA	Y
chr1	1418897	+	ENSG00000160072	ATAD3B	ncRNA	Y
chr1	1418977	+	ENSG00000160072	ATAD3B	ncRNA	Y
chr1	1419034	+	ENSG00000160072	ATAD3B	ncRNA	Y
chr1	1419060	+	ENSG00000160072	ATAD3B	ncRNA	Y
chr1	1419066	+	ENSG00000160072	ATAD3B	ncRNA	Y
chr1	1419070	+	ENSG00000160072	ATAD3B	ncRNA	Y
chr1	1419591	+	ENSG00000160072	ATAD3B	ncRNA	Y
chr1	1419611	+	ENSG00000160072	ATAD3B	ncRNA	Y
chr1	1419616	+	ENSG00000160072	ATAD3B	ncRNA	Y
chr1	1419625	+	ENSG00000160072	ATAD3B	ncRNA	Y
chr1	1419635	+	ENSG00000160072	ATAD3B	ncRNA	Y
chr1	1419641	+	ENSG00000160072	ATAD3B	ncRNA	Y
chr1	1419665	+	ENSG00000160072	ATAD3B	ncRNA	Y
chr1	1419678	+	ENSG00000160072	ATAD3B	ncRNA	Y
chr1	1419690	+	ENSG00000160072	ATAD3B	ncRNA	Y
chr1	1419700	+	ENSG00000160072	ATAD3B	ncRNA	Y
chr1	1419716	+	ENSG00000160072	ATAD3B	ncRNA	Y
chr1	1419727	+	ENSG00000160072	ATAD3B	ncRNA	Y
chr1	1419768	+	ENSG00000160072	ATAD3B	ncRNA	Y
chr1	1419823	+	ENSG00000160072	ATAD3B	ncRNA	Y
chr1	1419835	+	ENSG00000160072	ATAD3B	ncRNA	Y
chr1	1419871	+	ENSG00000160072	ATAD3B	ncRNA	Y
chr1	1419872	+	ENSG00000160072	ATAD3B	ncRNA	Y
chr1	1419880	+	ENSG00000160072	ATAD3B	ncRNA	Y
chr1	1419888	+	ENSG00000160072	ATAD3B	ncRNA	Y
chr1	1419891	+	ENSG00000160072	ATAD3B	ncRNA	Y
chr1	1419898	+	ENSG00000160072	ATAD3B	ncRNA	Y
chr1	1419908	+	ENSG00000160072	ATAD3B	ncRNA	Y
chr1	1419935	+	ENSG00000160072	ATAD3B	ncRNA	Y
chr1	1419946	+	ENSG00000160072	ATAD3B	ncRNA	Y
chr1	1419948	+	ENSG00000160072	ATAD3B	ncRNA	Y
chr1	1419968	+	ENSG00000160072	ATAD3B	ncRNA	Y
chr1	1419981	+	ENSG00000160072	ATAD3B	ncRNA	Y
chr1	1421532	+	ENSG00000160072	ATAD3B	CDS	N
chr1	1422616	+	ENSG00000160072	ATAD3B	intronic	Y
chr1	1422657	+	ENSG00000160072	ATAD3B	intronic	Y
chr1	1422993	+	ENSG00000160072	ATAD3B	intronic	N
chr1	1423885	+	ENSG00000160072	ATAD3B	intronic	Y
chr1	1423886	+	ENSG00000160072	ATAD3B	intronic	Y
chr1	1428846	+	ENSG00000160072	ATAD3B	intronic	N
chr1	1428971	+	ENSG00000160072	ATAD3B	intronic	Y
chr1	1433059	+	ENSG00000160072	ATAD3B	ncRNA	Y
chr1	1433562	+	-	-	intergenic	Y
chr1	1435339	+	-	-	intergenic	Y
chr1	1435407	+	-	-	intergenic	Y
chr1	1437521	+	-	-	intergenic	Y
chr1	1447228	-	-	-	intergenic	N
chr1	1456205	+	ENSG00000197785	ATAD3A	intronic	Y
chr1	1456222	+	ENSG00000197785	ATAD3A	intronic	Y
chr1	1456277	+	ENSG00000197785	ATAD3A	intronic	Y
chr1	1456278	+	ENSG00000197785	ATAD3A	intronic	Y
chr1	1456303	+	ENSG00000197785	ATAD3A	intronic	Y
chr1	1456418	+	ENSG00000197785	ATAD3A	intronic	Y
chr1	1457179	+	ENSG00000197785	ATAD3A	intronic	Y
chr1	1457180	+	ENSG00000197785	ATAD3A	intronic	Y
chr1	1457370	+	ENSG00000197785	ATAD3A	intronic	Y
chr1	1457371	+	ENSG00000197785	ATAD3A	intronic	Y
chr1	1457442	+	ENSG00000197785	ATAD3A	intronic	Y
chr1	1457475	+	ENSG00000197785	ATAD3A	intronic	Y
chr1	1457489	+	ENSG00000197785	ATAD3A	intronic	Y
chr1	1457519	+	ENSG00000197785	ATAD3A	intronic	Y
chr1	1457520	+	ENSG00000197785	ATAD3A	intronic	Y
chr1	1457522	+	ENSG00000197785	ATAD3A	intronic	Y
chr1	1467292	+	ENSG00000197785	ATAD3A	intronic	Y
chr1	1467293	+	ENSG00000197785	ATAD3A	intronic	Y
chr1	1467305	+	ENSG00000197785	ATAD3A	intronic	Y
chr1	1471391	-	ENSG00000205090	TMEM240	intronic	N
chr1	1478005	-	ENSG00000160075	SSU72	intronic	N
chr1	1478713	-	ENSG00000160075	SSU72	intronic	N
chr1	1495055	-	ENSG00000160075	SSU72	intronic	Y
chr1	1495269	-	ENSG00000160075	SSU72	intronic	Y
chr1	1495504	-	ENSG00000160075	SSU72	intronic	Y
chr1	1495505	-	ENSG00000160075	SSU72	intronic	Y
chr1	1495511	-	ENSG00000160075	SSU72	intronic	Y
chr1	1495797	-	ENSG00000160075	SSU72	intronic	Y
chr1	1496110	-	ENSG00000160075	SSU72	intronic	Y
chr1	1496119	-	ENSG00000160075	SSU72	intronic	Y
chr1	1496200	-	ENSG00000160075	SSU72	intronic	Y
chr1	1496735	-	ENSG00000160075	SSU72	intronic	Y
chr1	1496736	-	ENSG00000160075	SSU72	intronic	Y
chr1	1497083	+	-	-	antisense	N
chr1	1497887	-	ENSG00000160075	SSU72	3'UTR	N
chr1	1497951	-	ENSG00000160075	SSU72	3'UTR	N
chr1	1498295	-	ENSG00000160075	SSU72	3'UTR	N
chr1	1498750	-	ENSG00000160075	SSU72	3'UTR	Y
chr1	1498835	-	ENSG00000160075	SSU72	3'UTR	Y
chr1	1498865	-	ENSG00000160075	SSU72	3'UTR	Y
chr1	1498904	-	ENSG00000160075	SSU72	3'UTR	Y
chr1	1499271	-	ENSG00000160075	SSU72	3'UTR	N
chr1	1533885	-	ENSG00000228594	C1orf233	3'UTR	N
chr1	1533923	-	ENSG00000228594	C1orf233	3'UTR	N
chr1	1536366	+	-	-	intergenic	N
chr1	1537196	+	-	-	intergenic	N
chr1	1538545	+	-	-	intergenic	N
chr1	1539469	+	-	-	intergenic	N
chr1	1543191	+	-	-	intergenic	N
chr1	1543600	+	-	-	intergenic	Y
chr1	1543679	+	-	-	intergenic	Y
chr1	1543720	+	-	-	intergenic	Y
chr1	1543787	+	-	-	intergenic	Y
chr1	1543847	+	-	-	intergenic	Y
chr1	1543848	+	-	-	intergenic	Y
chr1	1543874	+	-	-	intergenic	Y
chr1	1543878	+	-	-	intergenic	Y
chr1	1543893	+	-	-	intergenic	Y
chr1	1543916	+	-	-	intergenic	Y
chr1	1543921	+	-	-	intergenic	Y
chr1	1543925	+	-	-	intergenic	Y
chr1	1549051	-	-	-	intergenic	Y
chr1	1550232	-	ENSG00000272106	RP11-345P4.9	ncRNA	Y
chr1	1550238	-	ENSG00000272106	RP11-345P4.9	ncRNA	Y
chr1	1550246	-	ENSG00000272106	RP11-345P4.9	ncRNA	Y
chr1	1550273	-	ENSG00000272106	RP11-345P4.9	ncRNA	Y
chr1	1550283	-	ENSG00000272106	RP11-345P4.9	ncRNA	Y
chr1	1550295	-	ENSG00000272106	RP11-345P4.9	ncRNA	Y
chr1	1550312	-	ENSG00000272106	RP11-345P4.9	ncRNA	Y
chr1	1550332	-	ENSG00000272106	RP11-345P4.9	ncRNA	Y
chr1	1553373	+	ENSG00000197530	MIB2	ncRNA	N
chr1	1553584	+	ENSG00000197530	MIB2	ncRNA	N
chr1	1554760	+	ENSG00000197530	MIB2	intronic	Y
chr1	1554791	+	ENSG00000197530	MIB2	intronic	N
chr1	1554968	+	ENSG00000197530	MIB2	intronic	N
chr1	1556503	+	ENSG00000197530	MIB2	intronic	N
chr1	1556561	+	ENSG00000197530	MIB2	intronic	N
chr1	1557139	+	ENSG00000197530	MIB2	intronic	N
chr1	1557782	+	ENSG00000197530	MIB2	intronic	N
chr1	1557953	+	ENSG00000197530	MIB2	intronic	N
chr1	1558535	+	ENSG00000197530	MIB2	ncRNA	N
chr1	1560490	+	ENSG00000197530	MIB2	CDS	N
chr1	1560538	-	-	-	antisense	N
chr1	1560713	-	-	-	antisense	N
chr1	1561075	-	-	-	antisense	N
chr1	1561121	-	-	-	antisense	N
chr1	1561494	-	-	-	antisense	N
chr1	1561560	-	-	-	antisense	N
chr1	1561576	-	-	-	antisense	N
chr1	1561681	-	-	-	antisense	N
chr1	1562433	-	-	-	antisense	N
chr1	1562438	-	-	-	antisense	N
chr1	1562516	+	ENSG00000197530	MIB2	CDS	N
chr1	1562532	-	-	-	antisense	N
chr1	1562565	-	-	-	antisense	N
chr1	1562669	-	-	-	antisense	N
chr1	1564347	-	-	-	antisense	N
chr1	1567349	+	-	-	intergenic	N
chr1	1574574	-	ENSG00000248333	CDK11B	intronic	Y
chr1	1574575	-	ENSG00000248333	CDK11B	intronic	Y
chr1	1574576	+	-	-	antisense	Y
chr1	1594999	-	ENSG00000189339	SLC35E2B	3'UTR	Y
chr1	1595006	-	ENSG00000189339	SLC35E2B	3'UTR	Y
chr1	1595007	-	ENSG00000189339	SLC35E2B	3'UTR	Y
chr1	1595047	-	ENSG00000189339	SLC35E2B	3'UTR	Y
chr1	1595175	-	ENSG00000189339	SLC35E2B	3'UTR	Y
chr1	1595180	-	ENSG00000189339	SLC35E2B	3'UTR	Y
chr1	1595211	-	ENSG00000189339	SLC35E2B	3'UTR	N
chr1	1595527	-	ENSG00000189339	SLC35E2B	3'UTR	Y
chr1	1595539	-	ENSG00000189339	SLC35E2B	3'UTR	Y
chr1	1595553	-	ENSG00000189339	SLC35E2B	3'UTR	Y
chr1	1595560	-	ENSG00000189339	SLC35E2B	3'UTR	Y
chr1	1597125	-	ENSG00000189339	SLC35E2B	3'UTR	N
chr1	1597940	-	ENSG00000189339	SLC35E2B	intronic	Y
chr1	1598063	-	ENSG00000189339	SLC35E2B	intronic	Y
chr1	1601999	-	ENSG00000189339	SLC35E2B	ncRNA	Y
chr1	1602321	-	ENSG00000189339	SLC35E2B	ncRNA	N
chr1	1603645	-	ENSG00000189339	SLC35E2B	intronic	Y
chr1	1603653	-	ENSG00000189339	SLC35E2B	intronic	Y
chr1	1603654	-	ENSG00000189339	SLC35E2B	intronic	Y
chr1	1603687	-	ENSG00000189339	SLC35E2B	intronic	Y
chr1	1603735	-	ENSG00000189339	SLC35E2B	intronic	Y
chr1	1603743	-	ENSG00000189339	SLC35E2B	intronic	Y
chr1	1603785	-	ENSG00000189339	SLC35E2B	intronic	Y
chr1	1626046	+	-	-	intergenic	Y
chr1	1637784	-	ENSG00000008128	CDK11A	intronic	Y
chr1	1656557	-	ENSG00000215790	SLC35E2	3'UTR	Y
chr1	1661038	-	ENSG00000215790	SLC35E2	intronic	Y
chr1	1661047	-	ENSG00000215790	SLC35E2	intronic	Y
chr1	1661052	-	ENSG00000215790	SLC35E2	intronic	Y
chr1	1661053	-	ENSG00000215790	SLC35E2	intronic	Y
chr1	1661090	-	ENSG00000215790	SLC35E2	intronic	Y
chr1	1661091	-	ENSG00000215790	SLC35E2	intronic	Y
chr1	1661099	-	ENSG00000215790	SLC35E2	intronic	Y
chr1	1661118	-	ENSG00000215790	SLC35E2	intronic	N
chr1	1661410	-	ENSG00000215790	SLC35E2	intronic	Y
chr1	1661424	-	ENSG00000215790	SLC35E2	intronic	Y
chr1	1662464	-	ENSG00000215790	SLC35E2	intronic	Y
chr1	1662473	-	ENSG00000215790	SLC35E2	intronic	Y
chr1	1662547	-	ENSG00000215790	SLC35E2	intronic	Y
chr1	1662560	-	ENSG00000215790	SLC35E2	intronic	Y
chr1	1662604	-	ENSG00000215790	SLC35E2	intronic	Y
chr1	1662610	-	ENSG00000215790	SLC35E2	intronic	Y
chr1	1662652	-	ENSG00000215790	SLC35E2	intronic	Y
chr1	1662668	-	ENSG00000215790	SLC35E2	intronic	Y
chr1	1662694	-	ENSG00000215790	SLC35E2	intronic	Y
chr1	1662704	-	ENSG00000215790	SLC35E2	intronic	Y
chr1	1662707	-	ENSG00000215790	SLC35E2	intronic	Y
chr1	1662729	-	ENSG00000215790	SLC35E2	intronic	Y
chr1	1662733	-	ENSG00000215790	SLC35E2	intronic	Y
chr1	1662734	-	ENSG00000215790	SLC35E2	intronic	Y
chr1	1662754	-	ENSG00000215790	SLC35E2	intronic	Y
chr1	1662764	-	ENSG00000215790	SLC35E2	intronic	Y
chr1	1663087	-	ENSG00000215790	SLC35E2	intronic	Y
chr1	1663407	-	ENSG00000215790	SLC35E2	intronic	Y
chr1	1663570	-	ENSG00000215790	SLC35E2	intronic	Y
chr1	1664404	-	ENSG00000215790	SLC35E2	intronic	Y
chr1	1664434	-	ENSG00000215790	SLC35E2	intronic	Y
chr1	1664439	-	ENSG00000215790	SLC35E2	intronic	Y
chr1	1664475	-	ENSG00000215790	SLC35E2	intronic	Y
chr1	1664481	-	ENSG00000215790	SLC35E2	intronic	Y
chr1	1664497	-	ENSG00000215790	SLC35E2	intronic	Y
chr1	1664515	-	ENSG00000215790	SLC35E2	intronic	Y
chr1	1664516	-	ENSG00000215790	SLC35E2	intronic	Y
chr1	1664552	-	ENSG00000215790	SLC35E2	intronic	Y
chr1	1664578	-	ENSG00000215790	SLC35E2	intronic	Y
chr1	1664582	-	ENSG00000215790	SLC35E2	intronic	Y
chr1	1665232	-	ENSG00000215790	SLC35E2	intronic	Y
chr1	1665237	-	ENSG00000215790	SLC35E2	intronic	Y
chr1	1666750	-	ENSG00000268575	RP1-283E3.8	ncRNA	Y
chr1	1685197	-	ENSG00000008130	NADK	intronic	N
chr1	1686976	-	ENSG00000008130	NADK	intronic	N
chr1	1687610	+	-	-	antisense	N
chr1	1690403	-	ENSG00000008130	NADK	intronic	N
chr1	1690639	-	ENSG00000008130	NADK	CDS	N
chr1	1690643	-	ENSG00000008130	NADK	CDS	N
chr1	1690705	-	ENSG00000008130	NADK	intronic	N
chr1	1690724	-	ENSG00000008130	NADK	intronic	N
chr1	1690781	-	ENSG00000008130	NADK	intronic	N
chr1	1691978	-	ENSG00000008130	NADK	intronic	N
chr1	1716963	+	-	-	antisense	N
chr1	1717860	-	ENSG00000078369	GNB1	3'UTR	N
chr1	1718134	-	ENSG00000078369	GNB1	3'UTR	N
chr1	1718224	-	ENSG00000078369	GNB1	3'UTR	N
chr1	1718783	-	ENSG00000078369	GNB1	CDS	N
chr1	1723902	-	ENSG00000078369	GNB1	intronic	Y
chr1	1725692	-	ENSG00000078369	GNB1	intronic	Y
chr1	1725714	-	ENSG00000078369	GNB1	intronic	Y
chr1	1725724	-	ENSG00000078369	GNB1	intronic	Y
chr1	1726642	-	ENSG00000078369	GNB1	intronic	N
chr1	1726948	-	ENSG00000078369	GNB1	intronic	Y
chr1	1727144	-	ENSG00000078369	GNB1	intronic	Y
chr1	1728818	-	ENSG00000078369	GNB1	intronic	N
chr1	1730196	-	ENSG00000078369	GNB1	intronic	Y
chr1	1734987	-	ENSG00000078369	GNB1	intronic	Y
chr1	1746165	-	ENSG00000078369	GNB1	intronic	Y
chr1	1753356	-	ENSG00000078369	GNB1	intronic	Y
chr1	1753392	-	ENSG00000078369	GNB1	intronic	Y
chr1	1753408	-	ENSG00000078369	GNB1	intronic	Y
chr1	1753450	-	ENSG00000078369	GNB1	intronic	Y
chr1	1753452	-	ENSG00000078369	GNB1	intronic	Y
chr1	1753509	-	ENSG00000078369	GNB1	intronic	Y
chr1	1753672	-	ENSG00000078369	GNB1	intronic	Y
chr1	1753677	-	ENSG00000078369	GNB1	intronic	Y
chr1	1811282	-	ENSG00000078369	GNB1	intronic	N
chr1	1835799	-	-	-	intergenic	Y
chr1	1841593	+	-	-	intergenic	Y
chr1	1844017	+	-	-	intergenic	N
chr1	1846118	+	-	-	intergenic	N
chr1	1846911	+	ENSG00000169885	CALML6	ncRNA	N
chr1	1883013	-	ENSG00000142609	C1orf222	intronic	N
chr1	1883107	-	ENSG00000142609	C1orf222	intronic	N
chr1	1883240	-	ENSG00000142609	C1orf222	intronic	Y
chr1	1883253	-	ENSG00000142609	C1orf222	intronic	Y
chr1	1883292	-	ENSG00000142609	C1orf222	intronic	Y
chr1	1884376	-	ENSG00000142609	C1orf222	intronic	Y
chr1	1884700	-	ENSG00000142609	C1orf222	intronic	N
chr1	1884802	-	ENSG00000142609	C1orf222	ncRNA	Y
chr1	1885987	-	ENSG00000142609	C1orf222	ncRNA	Y
chr1	1943659	-	-	-	intergenic	Y
chr1	1945364	-	ENSG00000233542	RP11-547D24.1	ncRNA	Y
chr1	1945378	-	ENSG00000233542	RP11-547D24.1	ncRNA	Y
chr1	1945435	-	ENSG00000233542	RP11-547D24.1	ncRNA	Y
chr1	1945517	-	ENSG00000233542	RP11-547D24.1	ncRNA	Y
chr1	1945630	-	ENSG00000233542	RP11-547D24.1	ncRNA	Y
chr1	1945705	-	ENSG00000233542	RP11-547D24.1	ncRNA	Y
chr1	1945773	-	ENSG00000233542	RP11-547D24.1	ncRNA	Y
chr1	1945785	-	ENSG00000233542	RP11-547D24.1	ncRNA	Y
chr1	1945796	-	ENSG00000233542	RP11-547D24.1	ncRNA	Y
chr1	1948590	-	-	-	intergenic	Y
chr1	1948707	-	-	-	intergenic	Y
chr1	1949158	-	-	-	intergenic	N
chr1	1949278	-	-	-	intergenic	N
chr1	1949521	-	-	-	intergenic	Y
chr1	1949613	-	-	-	intergenic	Y
chr1	1949655	-	-	-	intergenic	Y
chr1	1949903	+	-	-	intergenic	N
chr1	1951852	+	ENSG00000187730	GABRD	intronic	N
chr1	1953510	+	ENSG00000187730	GABRD	intronic	N
chr1	1955190	+	ENSG00000187730	GABRD	intronic	N
chr1	1956156	+	ENSG00000187730	GABRD	intronic	N
chr1	1959177	+	ENSG00000187730	GABRD	intronic	N
chr1	1959241	+	ENSG00000187730	GABRD	intronic	N
chr1	1976792	-	-	-	intergenic	Y
chr1	2035070	-	-	-	antisense	Y
chr1	2082989	+	ENSG00000067606	PRKCZ	intronic	N
chr1	2083165	+	ENSG00000067606	PRKCZ	intronic	Y
chr1	2083320	+	ENSG00000067606	PRKCZ	intronic	Y
chr1	2085965	+	ENSG00000067606	PRKCZ	intronic	Y
chr1	2086016	+	ENSG00000067606	PRKCZ	intronic	Y
chr1	2101460	+	ENSG00000067606	PRKCZ	intronic	N
chr1	2101627	+	ENSG00000067606	PRKCZ	intronic	N
chr1	2102056	+	ENSG00000067606	PRKCZ	intronic	N
chr1	2102515	+	ENSG00000067606	PRKCZ	intronic	Y
chr1	2102553	+	ENSG00000067606	PRKCZ	intronic	Y
chr1	2102561	+	ENSG00000067606	PRKCZ	intronic	Y
chr1	2102630	+	ENSG00000067606	PRKCZ	intronic	Y
chr1	2102957	+	ENSG00000067606	PRKCZ	intronic	Y
chr1	2103081	+	ENSG00000067606	PRKCZ	ncRNA	Y
chr1	2107999	+	ENSG00000067606	PRKCZ	intronic	N
chr1	2109580	+	ENSG00000067606	PRKCZ	intronic	N
chr1	2110623	+	ENSG00000067606	PRKCZ	intronic	N
chr1	2112124	-	-	-	antisense	N
chr1	2114154	-	ENSG00000182873	RP11-181G12.2	ncRNA	N
chr1	2115543	+	ENSG00000067606	PRKCZ	intronic	N
chr1	2115567	+	ENSG00000067606	PRKCZ	intronic	N
chr1	2115585	+	ENSG00000067606	PRKCZ	intronic	N
chr1	2115619	+	ENSG00000067606	PRKCZ	intronic	N
chr1	2117719	-	ENSG00000162585	C1orf86	intronic	N
chr1	2117744	-	ENSG00000162585	C1orf86	intronic	N
chr1	2118397	-	ENSG00000162585	C1orf86	5'UTR	N
chr1	2119015	-	ENSG00000162585	C1orf86	intronic	Y
chr1	2120133	-	ENSG00000162585	C1orf86	intronic	N
chr1	2120148	-	ENSG00000162585	C1orf86	intronic	N
chr1	2120188	-	ENSG00000162585	C1orf86	intronic	Y
chr1	2120200	-	ENSG00000162585	C1orf86	intronic	Y
chr1	2120660	-	ENSG00000162585	C1orf86	intronic	Y
chr1	2120677	-	ENSG00000162585	C1orf86	intronic	Y
chr1	2124092	+	-	-	antisense	Y
chr1	2124129	-	ENSG00000162585	C1orf86	3'UTR	Y
chr1	2124130	+	-	-	antisense	Y
chr1	2124167	-	ENSG00000162585	C1orf86	3'UTR	Y
chr1	2124177	+	-	-	antisense	Y
chr1	2124181	-	ENSG00000162585	C1orf86	3'UTR	Y
chr1	2124186	+	-	-	antisense	Y
chr1	2124227	-	ENSG00000162585	C1orf86	3'UTR	Y
chr1	2124235	-	ENSG00000162585	C1orf86	3'UTR	Y
chr1	2124266	-	ENSG00000162585	C1orf86	3'UTR	Y
chr1	2124722	+	-	-	antisense	N
chr1	2124725	+	-	-	antisense	N
chr1	2124887	+	-	-	antisense	N
chr1	2124974	-	ENSG00000162585	C1orf86	ncRNA	N
chr1	2124975	-	ENSG00000162585	C1orf86	ncRNA	N
chr1	2140061	+	-	-	antisense	N
chr1	2147482	+	ENSG00000234396	RP11-181G12.4	intronic	N
chr1	2147520	+	ENSG00000234396	RP11-181G12.4	intronic	N
chr1	2148487	+	ENSG00000234396	RP11-181G12.4	intronic	Y
chr1	2148951	+	ENSG00000234396	RP11-181G12.4	intronic	Y
chr1	2149318	+	ENSG00000234396	RP11-181G12.4	intronic	Y
chr1	2149700	+	ENSG00000234396	RP11-181G12.4	intronic	Y
chr1	2152917	+	-	-	intergenic	Y
chr1	2153120	+	-	-	intergenic	Y
chr1	2153178	+	-	-	intergenic	Y
chr1	2175987	+	ENSG00000157933	SKI	intronic	Y
chr1	2195970	+	ENSG00000157933	SKI	intronic	Y
chr1	2195982	+	ENSG00000157933	SKI	intronic	Y
chr1	2200517	+	ENSG00000157933	SKI	intronic	Y
chr1	2211245	+	ENSG00000157933	SKI	intronic	Y
chr1	2211249	-	-	-	antisense	Y
chr1	2211266	-	-	-	antisense	Y
chr1	2211267	+	ENSG00000157933	SKI	intronic	Y
chr1	2211551	-	-	-	antisense	Y
chr1	2211552	+	ENSG00000157933	SKI	intronic	Y
chr1	2211553	+	ENSG00000157933	SKI	intronic	Y
chr1	2217591	+	ENSG00000157933	SKI	intronic	Y
chr1	2217684	-	-	-	antisense	Y
chr1	2217702	+	ENSG00000157933	SKI	intronic	Y
chr1	2217716	+	ENSG00000157933	SKI	intronic	Y
chr1	2217867	+	ENSG00000157933	SKI	intronic	Y
chr1	2217881	+	ENSG00000157933	SKI	intronic	Y
chr1	2217900	+	ENSG00000157933	SKI	intronic	Y
chr1	2223921	+	ENSG00000157933	SKI	intronic	N
chr1	2227562	+	ENSG00000157933	SKI	intronic	Y
chr1	2227593	+	ENSG00000157933	SKI	intronic	Y
chr1	2227608	+	ENSG00000157933	SKI	intronic	Y
chr1	2227645	-	-	-	antisense	Y
chr1	2227713	+	ENSG00000157933	SKI	intronic	Y
chr1	2228577	+	ENSG00000157933	SKI	intronic	Y
chr1	2228601	+	ENSG00000157933	SKI	intronic	Y
chr1	2228671	+	ENSG00000157933	SKI	intronic	Y
chr1	2228672	+	ENSG00000157933	SKI	intronic	Y
chr1	2228683	-	-	-	antisense	Y
chr1	2228684	-	-	-	antisense	Y
chr1	2228685	+	ENSG00000157933	SKI	intronic	Y
chr1	2232198	+	ENSG00000157933	SKI	intronic	N
chr1	2233731	+	ENSG00000157933	SKI	intronic	N
chr1	2235293	+	ENSG00000157933	SKI	CDS	N
chr1	2239037	+	ENSG00000157933	SKI	3'UTR	N
chr1	2240307	-	-	-	antisense	N
chr1	2240673	+	ENSG00000157933	SKI	3'UTR	N
chr1	2243382	-	-	-	intergenic	N
chr1	2247429	+	-	-	intergenic	N
chr1	2253109	-	ENSG00000116151	MORN1	intronic	N
chr1	2253586	+	-	-	antisense	N
chr1	2254948	-	ENSG00000116151	MORN1	intronic	N
chr1	2294841	-	ENSG00000272420	RP4-740C4.7	ncRNA	N
chr1	2294923	-	ENSG00000272420	RP4-740C4.7	ncRNA	Y
chr1	2294939	-	ENSG00000272420	RP4-740C4.7	ncRNA	Y
chr1	2294951	-	ENSG00000272420	RP4-740C4.7	ncRNA	Y
chr1	2294991	-	ENSG00000272420	RP4-740C4.7	ncRNA	Y
chr1	2294992	-	ENSG00000272420	RP4-740C4.7	ncRNA	Y
chr1	2295004	-	ENSG00000272420	RP4-740C4.7	ncRNA	Y
chr1	2295023	-	ENSG00000272420	RP4-740C4.7	ncRNA	Y
chr1	2295080	-	ENSG00000116151	MORN1	intronic	Y
chr1	2295195	-	ENSG00000116151	MORN1	intronic	Y
chr1	2297993	-	ENSG00000116151	MORN1	intronic	Y
chr1	2298012	-	ENSG00000116151	MORN1	intronic	Y
chr1	2298202	-	ENSG00000116151	MORN1	intronic	Y
chr1	2298212	-	ENSG00000116151	MORN1	intronic	Y
chr1	2298220	-	ENSG00000116151	MORN1	intronic	Y
chr1	2298239	-	ENSG00000116151	MORN1	intronic	Y
chr1	2298264	-	ENSG00000116151	MORN1	intronic	Y
chr1	2298884	-	ENSG00000116151	MORN1	intronic	Y
chr1	2298887	-	ENSG00000116151	MORN1	intronic	Y
chr1	2299128	-	ENSG00000116151	MORN1	intronic	Y
chr1	2299340	-	ENSG00000116151	MORN1	intronic	Y
chr1	2299363	-	ENSG00000116151	MORN1	intronic	Y
chr1	2299620	-	ENSG00000116151	MORN1	intronic	N
chr1	2299629	-	ENSG00000116151	MORN1	intronic	N
chr1	2299676	-	ENSG00000116151	MORN1	intronic	N
chr1	2299679	-	ENSG00000116151	MORN1	intronic	N
chr1	2300238	-	ENSG00000116151	MORN1	intronic	Y
chr1	2300241	-	ENSG00000116151	MORN1	intronic	Y
chr1	2300597	-	ENSG00000116151	MORN1	intronic	Y
chr1	2302169	-	ENSG00000116151	MORN1	intronic	Y
chr1	2302193	-	ENSG00000116151	MORN1	intronic	Y
chr1	2302195	-	ENSG00000116151	MORN1	intronic	Y
chr1	2302209	-	ENSG00000116151	MORN1	intronic	Y
chr1	2302214	-	ENSG00000116151	MORN1	intronic	Y
chr1	2302239	-	ENSG00000116151	MORN1	intronic	Y
chr1	2302264	-	ENSG00000116151	MORN1	intronic	Y
chr1	2302269	-	ENSG00000116151	MORN1	intronic	Y
chr1	2302274	-	ENSG00000116151	MORN1	intronic	Y
chr1	2302324	-	ENSG00000116151	MORN1	intronic	Y
chr1	2302328	-	ENSG00000116151	MORN1	intronic	Y
chr1	2302348	-	ENSG00000116151	MORN1	intronic	Y
chr1	2302642	-	ENSG00000116151	MORN1	ncRNA	Y
chr1	2302699	-	ENSG00000116151	MORN1	ncRNA	Y
chr1	2302706	-	ENSG00000116151	MORN1	ncRNA	Y
chr1	2302747	-	ENSG00000116151	MORN1	ncRNA	Y
chr1	2302751	-	ENSG00000116151	MORN1	ncRNA	Y
chr1	2302761	-	ENSG00000116151	MORN1	ncRNA	Y
chr1	2303238	-	ENSG00000116151	MORN1	ncRNA	Y
chr1	2303264	-	ENSG00000116151	MORN1	ncRNA	Y
chr1	2303284	-	ENSG00000116151	MORN1	ncRNA	Y
chr1	2303285	-	ENSG00000116151	MORN1	ncRNA	Y
chr1	2303300	-	ENSG00000116151	MORN1	ncRNA	Y
chr1	2303301	-	ENSG00000116151	MORN1	ncRNA	Y
chr1	2303321	-	ENSG00000116151	MORN1	ncRNA	Y
chr1	2311879	-	ENSG00000116151	MORN1	intronic	Y
chr1	2312274	-	ENSG00000116151	MORN1	intronic	Y
chr1	2320836	-	ENSG00000116151	MORN1	intronic	Y
chr1	2320886	-	ENSG00000116151	MORN1	intronic	Y
chr1	2321555	-	ENSG00000116151	MORN1	intronic	N
chr1	2323699	+	ENSG00000157916	RER1	intronic	N
chr1	2323734	+	ENSG00000157916	RER1	intronic	N
chr1	2326185	+	ENSG00000157916	RER1	5'UTR	N
chr1	2330911	-	-	-	antisense	N
chr1	2331171	+	ENSG00000157916	RER1	intronic	N
chr1	2331815	+	ENSG00000157916	RER1	intronic	N
chr1	2334100	+	ENSG00000157916	RER1	intronic	N
chr1	2334259	+	ENSG00000157916	RER1	intronic	N
chr1	2334673	-	-	-	antisense	N
chr1	2334758	-	-	-	antisense	N
chr1	2334884	+	ENSG00000157916	RER1	3'UTR	N
chr1	2334957	+	ENSG00000157916	RER1	3'UTR	N
chr1	2335018	+	ENSG00000157916	RER1	3'UTR	N
chr1	2335113	-	-	-	antisense	N
chr1	2336227	+	ENSG00000157916	RER1	3'UTR	N
chr1	2336658	+	ENSG00000157916	RER1	3'UTR	N
chr1	2422724	+	ENSG00000149527	PLCH2	CDS	N
chr1	2422744	+	ENSG00000149527	PLCH2	CDS	N
chr1	2424621	+	ENSG00000149527	PLCH2	intronic	N
chr1	2432178	+	ENSG00000149527	PLCH2	ncRNA	N
chr1	2433529	+	ENSG00000149527	PLCH2	ncRNA	N
chr1	2433876	+	ENSG00000149527	PLCH2	CDS	N
chr1	2434140	+	ENSG00000149527	PLCH2	CDS	N
chr1	2435147	+	ENSG00000149527	PLCH2	3'UTR	N
chr1	2435625	+	ENSG00000149527	PLCH2	CDS	N
chr1	2436026	+	ENSG00000149527	PLCH2	CDS	N
chr1	2436668	+	ENSG00000149527	PLCH2	3'UTR	N
chr1	2436723	+	ENSG00000149527	PLCH2	3'UTR	N
chr1	2446447	-	ENSG00000157881	PANK4	intronic	N
chr1	2446942	-	ENSG00000157881	PANK4	intronic	N
chr1	2464835	+	-	-	intergenic	N
chr1	2464857	+	-	-	intergenic	N
chr1	2464858	+	-	-	intergenic	N
chr1	2465622	+	-	-	intergenic	N
chr1	2468851	+	-	-	intergenic	N
chr1	2469183	+	-	-	intergenic	N
chr1	2469257	+	-	-	intergenic	N
chr1	2469308	+	-	-	intergenic	N
chr1	2470357	+	-	-	intergenic	N
chr1	2470392	+	-	-	intergenic	N
chr1	2470583	+	-	-	intergenic	N
chr1	2470698	+	-	-	intergenic	N
chr1	2471640	+	-	-	intergenic	N
chr1	2471741	+	-	-	intergenic	N
chr1	2471764	+	-	-	intergenic	N
chr1	2471861	+	-	-	intergenic	N
chr1	2471996	+	-	-	intergenic	N
chr1	2473540	+	-	-	intergenic	N
chr1	2473718	+	-	-	intergenic	N
chr1	2474909	+	-	-	intergenic	N
chr1	2475722	+	-	-	intergenic	N
chr1	2475757	+	-	-	intergenic	N
chr1	2476025	+	-	-	intergenic	N
chr1	2477011	+	-	-	intergenic	N
chr1	2477899	+	-	-	intergenic	N
chr1	2481404	-	ENSG00000238164	RP3-395M20.8	ncRNA	Y
chr1	2487699	+	ENSG00000157873	TNFRSF14	5'UTR	N
chr1	2490233	+	ENSG00000157873	TNFRSF14	ncRNA	N
chr1	2490789	+	ENSG00000157873	TNFRSF14	ncRNA	N
chr1	2492823	+	ENSG00000157873	TNFRSF14	ncRNA	N
chr1	2492945	+	ENSG00000157873	TNFRSF14	CDS	N
chr1	2492987	+	ENSG00000157873	TNFRSF14	3'UTR	N
chr1	2493132	+	ENSG00000157873	TNFRSF14	CDS	N
chr1	2493159	+	ENSG00000157873	TNFRSF14	CDS	N
chr1	2493223	+	ENSG00000157873	TNFRSF14	CDS	N
chr1	2493224	+	ENSG00000157873	TNFRSF14	CDS	N
chr1	2493237	+	ENSG00000157873	TNFRSF14	CDS	N
chr1	2493238	+	ENSG00000157873	TNFRSF14	CDS	N
chr1	2493239	+	ENSG00000157873	TNFRSF14	CDS	N
chr1	2493245	+	ENSG00000157873	TNFRSF14	CDS	N
chr1	2493341	+	ENSG00000157873	TNFRSF14	ncRNA	N
chr1	2493417	+	ENSG00000157873	TNFRSF14	ncRNA	N
chr1	2493431	+	ENSG00000157873	TNFRSF14	ncRNA	N
chr1	2493483	+	ENSG00000157873	TNFRSF14	ncRNA	N
chr1	2493497	+	ENSG00000157873	TNFRSF14	ncRNA	N
chr1	2493509	+	ENSG00000157873	TNFRSF14	ncRNA	N
chr1	2495019	+	ENSG00000157873	TNFRSF14	3'UTR	N
chr1	2496149	+	ENSG00000157873	TNFRSF14	intronic	N
chr1	2496150	+	ENSG00000157873	TNFRSF14	intronic	N
chr1	2496204	+	ENSG00000157873	TNFRSF14	intronic	N
chr1	2496304	+	ENSG00000157873	TNFRSF14	intronic	N
chr1	2496364	+	ENSG00000157873	TNFRSF14	intronic	N
chr1	2496626	+	ENSG00000157873	TNFRSF14	ncRNA	N
chr1	2496730	+	ENSG00000157873	TNFRSF14	ncRNA	N
chr1	2496748	+	ENSG00000157873	TNFRSF14	ncRNA	N
chr1	2497191	+	-	-	intergenic	Y
chr1	2497202	+	-	-	intergenic	Y
chr1	2502218	+	-	-	intergenic	Y
chr1	2502252	+	-	-	intergenic	Y
chr1	2502321	+	-	-	intergenic	Y
chr1	2502322	+	-	-	intergenic	Y
chr1	2502323	+	-	-	intergenic	Y
chr1	2503218	+	-	-	intergenic	Y
chr1	2503222	+	-	-	intergenic	Y
chr1	2503231	+	-	-	intergenic	Y
chr1	2503353	+	-	-	intergenic	Y
chr1	2503416	+	-	-	intergenic	Y
chr1	2503670	+	-	-	intergenic	Y
chr1	2503709	+	-	-	intergenic	Y
chr1	2503711	+	-	-	intergenic	Y
chr1	2513387	+	ENSG00000228037	RP3-395M20.9	intronic	Y
chr1	2514586	+	ENSG00000228037	RP3-395M20.9	intronic	Y
chr1	2520941	+	ENSG00000157870	FAM213B	3'UTR	N
chr1	2521989	-	-	-	antisense	N
chr1	2522359	+	ENSG00000157870	FAM213B	3'UTR	N
chr1	2522485	+	ENSG00000157870	FAM213B	3'UTR	N
chr1	2522526	+	ENSG00000157870	FAM213B	3'UTR	N
chr1	2570777	-	ENSG00000215912	TTC34	ncRNA	N
chr1	2732946	+	-	-	intergenic	Y
chr1	2969997	-	-	-	intergenic	N
chr1	2972184	-	-	-	intergenic	Y
chr1	2972228	-	-	-	intergenic	Y
chr1	2972245	-	-	-	intergenic	Y
chr1	2972284	-	-	-	intergenic	Y
chr1	2972287	-	-	-	intergenic	Y
chr1	2972288	-	-	-	intergenic	Y
chr1	2972830	-	-	-	intergenic	N
chr1	2973174	-	-	-	intergenic	Y
chr1	2973186	-	-	-	intergenic	Y
chr1	2973201	-	-	-	intergenic	Y
chr1	2973202	-	-	-	intergenic	Y
chr1	2973203	-	-	-	intergenic	Y
chr1	2973246	-	-	-	intergenic	Y
chr1	2973550	-	-	-	intergenic	N
chr1	2975622	-	-	-	intergenic	N
chr1	2976642	+	-	-	antisense	N
chr1	2977066	-	ENSG00000177133	LINC00982	ncRNA	N
chr1	2977115	-	ENSG00000177133	LINC00982	ncRNA	N
chr1	2977328	-	ENSG00000177133	LINC00982	ncRNA	N
chr1	2977499	-	ENSG00000177133	LINC00982	ncRNA	N
chr1	2977522	-	ENSG00000177133	LINC00982	ncRNA	N
chr1	2977839	-	ENSG00000177133	LINC00982	ncRNA	N
chr1	2977884	-	ENSG00000177133	LINC00982	ncRNA	N
chr1	2978013	-	ENSG00000177133	LINC00982	ncRNA	N
chr1	2978040	-	ENSG00000177133	LINC00982	ncRNA	N
chr1	2978059	-	ENSG00000177133	LINC00982	ncRNA	N
chr1	2978131	-	ENSG00000177133	LINC00982	ncRNA	N
chr1	2978156	-	ENSG00000177133	LINC00982	ncRNA	N
chr1	2978159	-	ENSG00000177133	LINC00982	ncRNA	N
chr1	2978197	-	ENSG00000177133	LINC00982	ncRNA	N
chr1	2978279	-	ENSG00000177133	LINC00982	ncRNA	N
chr1	2978327	-	ENSG00000177133	LINC00982	ncRNA	N
chr1	2978338	-	ENSG00000177133	LINC00982	ncRNA	N
chr1	2978341	-	ENSG00000177133	LINC00982	ncRNA	N
chr1	2978345	-	ENSG00000177133	LINC00982	ncRNA	N
chr1	2978561	-	ENSG00000177133	LINC00982	ncRNA	N
chr1	2978571	-	ENSG00000177133	LINC00982	ncRNA	N
chr1	2978652	-	ENSG00000177133	LINC00982	ncRNA	N
chr1	2978865	-	ENSG00000177133	LINC00982	ncRNA	N
chr1	2979460	-	ENSG00000177133	LINC00982	ncRNA	N
chr1	2979552	-	ENSG00000177133	LINC00982	ncRNA	N
chr1	2979609	-	ENSG00000177133	LINC00982	ncRNA	N
chr1	2979822	-	ENSG00000177133	LINC00982	ncRNA	N
chr1	2979898	-	ENSG00000177133	LINC00982	ncRNA	N
chr1	2980156	-	ENSG00000177133	LINC00982	ncRNA	N
chr1	2980190	-	ENSG00000177133	LINC00982	ncRNA	N
chr1	2980461	-	ENSG00000177133	LINC00982	ncRNA	N
chr1	2980777	-	ENSG00000177133	LINC00982	ncRNA	N
chr1	2981244	-	ENSG00000177133	LINC00982	intronic	N
chr1	2981387	-	ENSG00000177133	LINC00982	intronic	N
chr1	2981531	-	ENSG00000177133	LINC00982	intronic	N
chr1	2981831	-	ENSG00000177133	LINC00982	intronic	N
chr1	2981836	-	ENSG00000177133	LINC00982	intronic	N
chr1	2982005	-	ENSG00000177133	LINC00982	intronic	N
chr1	2982021	-	ENSG00000177133	LINC00982	intronic	N
chr1	2982172	-	ENSG00000177133	LINC00982	intronic	N
chr1	2982178	-	ENSG00000177133	LINC00982	intronic	N
chr1	2982408	-	ENSG00000177133	LINC00982	intronic	N
chr1	2982484	-	ENSG00000177133	LINC00982	intronic	N
chr1	2982747	-	ENSG00000177133	LINC00982	intronic	N
chr1	2982852	-	ENSG00000177133	LINC00982	intronic	N
chr1	2983041	-	ENSG00000177133	LINC00982	intronic	N
chr1	2983047	-	ENSG00000177133	LINC00982	intronic	N
chr1	2983062	-	ENSG00000177133	LINC00982	intronic	N
chr1	2983077	-	ENSG00000177133	LINC00982	intronic	N
chr1	2983123	-	ENSG00000177133	LINC00982	intronic	N
chr1	2983135	-	ENSG00000177133	LINC00982	intronic	N
chr1	2983138	-	ENSG00000177133	LINC00982	intronic	N
chr1	2983170	-	ENSG00000177133	LINC00982	intronic	N
chr1	2983191	-	ENSG00000177133	LINC00982	intronic	N
chr1	2983192	-	ENSG00000177133	LINC00982	intronic	N
chr1	2983194	-	ENSG00000177133	LINC00982	intronic	N
chr1	2983199	-	ENSG00000177133	LINC00982	intronic	N
chr1	2983227	-	ENSG00000177133	LINC00982	intronic	N
chr1	2983237	-	ENSG00000177133	LINC00982	intronic	N
chr1	2983335	-	ENSG00000177133	LINC00982	intronic	N
chr1	2983344	-	ENSG00000177133	LINC00982	intronic	N
chr1	2983345	-	ENSG00000177133	LINC00982	intronic	N
chr1	2983354	-	ENSG00000177133	LINC00982	intronic	N
chr1	2983359	-	ENSG00000177133	LINC00982	intronic	N
chr1	2983389	-	ENSG00000177133	LINC00982	intronic	N
chr1	2983426	-	ENSG00000177133	LINC00982	intronic	N
chr1	2983495	-	ENSG00000177133	LINC00982	intronic	N
chr1	2983552	-	ENSG00000177133	LINC00982	intronic	N
chr1	2983576	-	ENSG00000177133	LINC00982	intronic	N
chr1	2983612	-	ENSG00000177133	LINC00982	intronic	N
chr1	2983613	-	ENSG00000177133	LINC00982	intronic	N
chr1	2983687	-	ENSG00000177133	LINC00982	intronic	N
chr1	2983715	-	ENSG00000177133	LINC00982	intronic	N
chr1	2983723	-	ENSG00000177133	LINC00982	intronic	N
chr1	2983885	-	ENSG00000177133	LINC00982	intronic	N
chr1	2983887	-	ENSG00000177133	LINC00982	intronic	N
chr1	2983969	-	ENSG00000177133	LINC00982	ncRNA	N
chr1	2984758	-	ENSG00000177133	LINC00982	intronic	N
chr1	2986714	-	-	-	antisense	N
chr1	2987772	-	-	-	antisense	N
chr1	2987813	+	ENSG00000142611	PRDM16	intronic	N
chr1	2988280	+	ENSG00000142611	PRDM16	intronic	N
chr1	2988517	+	ENSG00000142611	PRDM16	intronic	N
chr1	2989110	+	ENSG00000142611	PRDM16	intronic	N
chr1	2989511	+	ENSG00000142611	PRDM16	intronic	N
chr1	2990183	+	ENSG00000142611	PRDM16	intronic	N
chr1	2990330	+	ENSG00000142611	PRDM16	intronic	N
chr1	2991105	+	ENSG00000142611	PRDM16	intronic	N
chr1	2991556	+	ENSG00000142611	PRDM16	intronic	N
chr1	3001795	+	ENSG00000142611	PRDM16	intronic	N
chr1	3095547	-	-	-	antisense	N
chr1	3103623	+	ENSG00000142611	PRDM16	intronic	N
chr1	3282934	+	ENSG00000142611	PRDM16	intronic	N
chr1	3314188	+	ENSG00000142611	PRDM16	intronic	N
chr1	3314193	+	ENSG00000142611	PRDM16	intronic	N
chr1	3322903	+	ENSG00000142611	PRDM16	intronic	N
chr1	3324182	+	ENSG00000142611	PRDM16	intronic	N
chr1	3326873	+	ENSG00000142611	PRDM16	intronic	N
chr1	3328847	+	ENSG00000142611	PRDM16	CDS	N
chr1	3335659	+	ENSG00000142611	PRDM16	intronic	N
chr1	3336316	+	ENSG00000142611	PRDM16	intronic	N
chr1	3348900	+	ENSG00000142611	PRDM16	intronic	N
chr1	3350795	-	-	-	antisense	N
chr1	3351314	+	ENSG00000142611	PRDM16	3'UTR	N
chr1	3352522	-	-	-	antisense	N
chr1	3354023	+	ENSG00000142611	PRDM16	3'UTR	N
chr1	3382995	+	ENSG00000130762	ARHGEF16	intronic	N
chr1	3383608	+	ENSG00000130762	ARHGEF16	5'UTR	N
chr1	3383609	+	ENSG00000130762	ARHGEF16	5'UTR	N
chr1	3383668	-	-	-	antisense	N
chr1	3394792	-	-	-	antisense	N
chr1	3406818	-	ENSG00000162591	MEGF6	3'UTR	N
chr1	3407730	-	ENSG00000162591	MEGF6	intronic	N
chr1	3408453	-	ENSG00000162591	MEGF6	intronic	N
chr1	3409204	-	ENSG00000162591	MEGF6	CDS	N
chr1	3409482	-	ENSG00000162591	MEGF6	ncRNA	N
chr1	3409525	-	ENSG00000162591	MEGF6	ncRNA	N
chr1	3410181	-	ENSG00000162591	MEGF6	intronic	N
chr1	3411538	-	ENSG00000162591	MEGF6	intronic	N
chr1	3411661	-	ENSG00000162591	MEGF6	intronic	N
chr1	3411729	-	ENSG00000162591	MEGF6	intronic	N
chr1	3412932	-	ENSG00000162591	MEGF6	intronic	N
chr1	3412945	-	ENSG00000162591	MEGF6	intronic	N
chr1	3412989	-	ENSG00000162591	MEGF6	intronic	N
chr1	3413166	-	ENSG00000162591	MEGF6	intronic	N
chr1	3414438	-	ENSG00000162591	MEGF6	intronic	N
chr1	3414445	-	ENSG00000162591	MEGF6	intronic	N
chr1	3414464	-	ENSG00000162591	MEGF6	intronic	N
chr1	3414483	-	ENSG00000162591	MEGF6	intronic	N
chr1	3414489	-	ENSG00000162591	MEGF6	intronic	N
chr1	3414754	-	ENSG00000162591	MEGF6	intronic	N
chr1	3414785	-	ENSG00000162591	MEGF6	intronic	N
chr1	3414805	-	ENSG00000162591	MEGF6	intronic	N
chr1	3415493	-	ENSG00000162591	MEGF6	intronic	N
chr1	3415958	-	ENSG00000162591	MEGF6	intronic	N
chr1	3416675	-	ENSG00000162591	MEGF6	intronic	N
chr1	3416870	-	ENSG00000162591	MEGF6	intronic	N
chr1	3417733	-	ENSG00000162591	MEGF6	intronic	N
chr1	3423358	-	ENSG00000162591	MEGF6	intronic	N
chr1	3423872	-	ENSG00000162591	MEGF6	intronic	N
chr1	3428542	-	ENSG00000162591	MEGF6	intronic	N
chr1	3428549	-	ENSG00000162591	MEGF6	intronic	N
chr1	3428741	-	ENSG00000162591	MEGF6	intronic	N
chr1	3430093	-	ENSG00000162591	MEGF6	intronic	Y
chr1	3430293	-	ENSG00000162591	MEGF6	intronic	Y
chr1	3431312	-	ENSG00000162591	MEGF6	intronic	N
chr1	3541832	-	-	-	antisense	N
chr1	3545535	+	ENSG00000158109	TPRG1L	3'UTR	N
chr1	3546427	+	ENSG00000158109	TPRG1L	3'UTR	N
chr1	3552128	-	ENSG00000116213	WRAP73	ncRNA	Y
chr1	3652363	+	ENSG00000078900	TP73	3'UTR	N
chr1	3652906	-	ENSG00000227372	TP73-AS1	ncRNA	N
chr1	3652997	-	ENSG00000227372	TP73-AS1	ncRNA	N
chr1	3653290	-	ENSG00000227372	TP73-AS1	ncRNA	N
chr1	3655188	-	ENSG00000227372	TP73-AS1	ncRNA	N
chr1	3655670	-	ENSG00000227372	TP73-AS1	ncRNA	N
chr1	3697057	-	ENSG00000130764	LRRC47	3'UTR	N
chr1	3699417	+	ENSG00000266075	RN7SL574P	ncRNA	N
chr1	3699728	+	-	-	antisense	Y
chr1	3699729	+	-	-	antisense	Y
chr1	3702290	-	ENSG00000130764	LRRC47	intronic	N
chr1	3702437	-	ENSG00000130764	LRRC47	intronic	Y
chr1	3702464	-	ENSG00000130764	LRRC47	intronic	Y
chr1	3702562	-	ENSG00000130764	LRRC47	intronic	Y
chr1	3702566	-	ENSG00000130764	LRRC47	intronic	Y
chr1	3702598	-	ENSG00000130764	LRRC47	intronic	Y
chr1	3702602	-	ENSG00000130764	LRRC47	intronic	Y
chr1	3702650	-	ENSG00000130764	LRRC47	intronic	Y
chr1	3702693	-	ENSG00000130764	LRRC47	intronic	Y
chr1	3702706	-	ENSG00000130764	LRRC47	intronic	Y
chr1	3702707	-	ENSG00000130764	LRRC47	intronic	Y
chr1	3702710	+	-	-	antisense	Y
chr1	3702740	-	ENSG00000130764	LRRC47	intronic	N
chr1	3702773	-	ENSG00000130764	LRRC47	intronic	N
chr1	3702800	+	-	-	antisense	Y
chr1	3702805	-	ENSG00000130764	LRRC47	intronic	Y
chr1	3702806	+	-	-	antisense	Y
chr1	3702807	+	-	-	antisense	Y
chr1	3702818	-	ENSG00000130764	LRRC47	intronic	Y
chr1	3702844	-	ENSG00000130764	LRRC47	intronic	Y
chr1	3702882	-	ENSG00000130764	LRRC47	intronic	Y
chr1	3702905	-	ENSG00000130764	LRRC47	intronic	Y
chr1	3702917	+	-	-	antisense	Y
chr1	3702932	-	ENSG00000130764	LRRC47	intronic	Y
chr1	3702940	-	ENSG00000130764	LRRC47	intronic	Y
chr1	3702942	-	ENSG00000130764	LRRC47	intronic	Y
chr1	3702952	-	ENSG00000130764	LRRC47	intronic	Y
chr1	3702977	-	ENSG00000130764	LRRC47	intronic	Y
chr1	3702982	-	ENSG00000130764	LRRC47	intronic	Y
chr1	3703003	+	-	-	antisense	Y
chr1	3703028	-	ENSG00000130764	LRRC47	intronic	Y
chr1	3728786	+	-	-	antisense	N
chr1	3729147	-	ENSG00000116198	CEP104	3'UTR	Y
chr1	3729378	-	ENSG00000116198	CEP104	3'UTR	Y
chr1	3729506	-	ENSG00000116198	CEP104	3'UTR	N
chr1	3729650	-	ENSG00000116198	CEP104	3'UTR	N
chr1	3729729	-	ENSG00000116198	CEP104	3'UTR	N
chr1	3729867	-	ENSG00000116198	CEP104	3'UTR	Y
chr1	3730081	-	ENSG00000116198	CEP104	3'UTR	Y
chr1	3730142	-	ENSG00000116198	CEP104	3'UTR	Y
chr1	3730145	-	ENSG00000116198	CEP104	3'UTR	Y
chr1	3730158	-	ENSG00000116198	CEP104	3'UTR	Y
chr1	3730170	-	ENSG00000116198	CEP104	3'UTR	Y
chr1	3730171	-	ENSG00000116198	CEP104	3'UTR	Y
chr1	3730185	-	ENSG00000116198	CEP104	3'UTR	Y
chr1	3730367	-	ENSG00000116198	CEP104	3'UTR	Y
chr1	3730375	-	ENSG00000116198	CEP104	3'UTR	Y
chr1	3730400	-	ENSG00000116198	CEP104	3'UTR	Y
chr1	3730451	-	ENSG00000116198	CEP104	3'UTR	N
chr1	3730790	-	ENSG00000116198	CEP104	3'UTR	N
chr1	3743454	-	ENSG00000116198	CEP104	intronic	Y
chr1	3743509	-	ENSG00000116198	CEP104	intronic	Y
chr1	3743551	-	ENSG00000116198	CEP104	intronic	Y
chr1	3743568	-	ENSG00000116198	CEP104	intronic	Y
chr1	3743569	-	ENSG00000116198	CEP104	intronic	Y
chr1	3743871	-	ENSG00000116198	CEP104	intronic	Y
chr1	3744056	-	ENSG00000116198	CEP104	intronic	Y
chr1	3752307	-	ENSG00000116198	CEP104	intronic	N
chr1	3764466	-	ENSG00000116198	CEP104	intronic	Y
chr1	3764602	-	ENSG00000116198	CEP104	intronic	Y
chr1	3776855	+	ENSG00000169598	DFFB	intronic	Y
chr1	3776891	+	ENSG00000169598	DFFB	intronic	Y
chr1	3776930	+	ENSG00000169598	DFFB	intronic	Y
chr1	3776976	+	ENSG00000169598	DFFB	intronic	Y
chr1	3777007	+	ENSG00000169598	DFFB	CDS	Y
chr1	3777028	+	ENSG00000169598	DFFB	CDS	Y
chr1	3777067	+	ENSG00000169598	DFFB	3'UTR	Y
chr1	3778062	+	ENSG00000169598	DFFB	intronic	Y
chr1	3778131	+	ENSG00000169598	DFFB	intronic	Y
chr1	3778266	+	ENSG00000169598	DFFB	intronic	Y
chr1	3779451	+	ENSG00000169598	DFFB	intronic	Y
chr1	3780072	+	ENSG00000169598	DFFB	intronic	N
chr1	3781202	+	ENSG00000169598	DFFB	intronic	Y
chr1	3781259	+	ENSG00000169598	DFFB	intronic	Y
chr1	3781348	+	ENSG00000169598	DFFB	intronic	Y
chr1	3781387	+	ENSG00000169598	DFFB	intronic	Y
chr1	3784155	+	ENSG00000169598	DFFB	intronic	Y
chr1	3784159	+	ENSG00000169598	DFFB	intronic	Y
chr1	3784161	+	ENSG00000169598	DFFB	intronic	Y
chr1	3784226	+	ENSG00000169598	DFFB	intronic	Y
chr1	3784283	+	ENSG00000169598	DFFB	ncRNA	Y
chr1	3784296	+	ENSG00000169598	DFFB	ncRNA	Y
chr1	3784306	+	ENSG00000169598	DFFB	ncRNA	Y
chr1	3784361	+	ENSG00000169598	DFFB	ncRNA	Y
chr1	3798880	+	ENSG00000169598	DFFB	intronic	Y
chr1	3798894	+	ENSG00000169598	DFFB	intronic	Y
chr1	3806093	-	ENSG00000198912	C1orf174	3'UTR	Y
chr1	3806094	+	-	-	antisense	Y
chr1	3807020	-	ENSG00000198912	C1orf174	intronic	N
chr1	3809215	-	ENSG00000198912	C1orf174	ncRNA	N
chr1	3812316	-	ENSG00000198912	C1orf174	ncRNA	N
chr1	3814819	-	ENSG00000198912	C1orf174	intronic	Y
chr1	3814821	+	-	-	antisense	Y
chr1	3814952	-	ENSG00000198912	C1orf174	intronic	Y
chr1	3833536	+	ENSG00000236423	LINC01134	ncRNA	Y
chr1	4844816	+	ENSG00000196581	AJAP1	3'UTR	N
chr1	4851684	+	ENSG00000196581	AJAP1	3'UTR	N
chr1	5526460	-	-	-	intergenic	N
chr1	5527741	-	-	-	intergenic	N
chr1	5916027	-	-	-	intergenic	N
chr1	5925750	-	ENSG00000131697	NPHP4	ncRNA	N
chr1	5925990	-	ENSG00000131697	NPHP4	ncRNA	N
chr1	5926155	-	ENSG00000131697	NPHP4	ncRNA	N
chr1	5926162	-	ENSG00000131697	NPHP4	ncRNA	N
chr1	5948943	-	ENSG00000131697	NPHP4	intronic	N
chr1	6070453	+	ENSG00000069424	KCNAB2	intronic	Y
chr1	6077598	+	ENSG00000069424	KCNAB2	intronic	Y
chr1	6078085	+	ENSG00000069424	KCNAB2	intronic	Y
chr1	6078128	+	ENSG00000069424	KCNAB2	intronic	Y
chr1	6078203	+	ENSG00000069424	KCNAB2	intronic	Y
chr1	6135795	+	ENSG00000069424	KCNAB2	intronic	N
chr1	6135855	+	ENSG00000069424	KCNAB2	intronic	N
chr1	6135861	+	ENSG00000069424	KCNAB2	intronic	N
chr1	6135914	+	ENSG00000069424	KCNAB2	intronic	N
chr1	6135934	+	ENSG00000069424	KCNAB2	intronic	N
chr1	6139682	+	ENSG00000069424	KCNAB2	intronic	N
chr1	6139796	+	ENSG00000069424	KCNAB2	intronic	N
chr1	6139859	+	ENSG00000069424	KCNAB2	intronic	N
chr1	6139861	+	ENSG00000069424	KCNAB2	intronic	N
chr1	6139906	+	ENSG00000069424	KCNAB2	intronic	N
chr1	6139916	+	ENSG00000069424	KCNAB2	intronic	N
chr1	6140902	+	ENSG00000069424	KCNAB2	intronic	N
chr1	6140903	+	ENSG00000069424	KCNAB2	intronic	N
chr1	6143102	+	ENSG00000069424	KCNAB2	intronic	N
chr1	6153688	+	ENSG00000069424	KCNAB2	intronic	N
chr1	6156435	-	-	-	antisense	N
chr1	6158309	+	ENSG00000069424	KCNAB2	3'UTR	N
chr1	6158587	+	ENSG00000069424	KCNAB2	CDS	N
chr1	6160887	+	ENSG00000069424	KCNAB2	3'UTR	N
chr1	6161092	-	-	-	antisense	N
chr1	6162149	-	ENSG00000116254	CHD5	3'UTR	N
chr1	6162392	-	ENSG00000116254	CHD5	3'UTR	N
chr1	6164066	-	ENSG00000116254	CHD5	3'UTR	N
chr1	6181901	-	ENSG00000116254	CHD5	intronic	N
chr1	6182229	-	ENSG00000116254	CHD5	intronic	N
chr1	6184229	-	ENSG00000116254	CHD5	intronic	N
chr1	6193687	-	ENSG00000116254	CHD5	intronic	N
chr1	6245456	+	-	-	antisense	N
chr1	6245463	-	ENSG00000116251	RPL22	3'UTR	N
chr1	6245701	+	-	-	antisense	N
chr1	6247308	-	ENSG00000116251	RPL22	intronic	Y
chr1	6247485	-	ENSG00000116251	RPL22	intronic	Y
chr1	6247579	-	ENSG00000116251	RPL22	intronic	Y
chr1	6248229	-	ENSG00000116251	RPL22	intronic	Y
chr1	6248230	-	ENSG00000116251	RPL22	intronic	Y
chr1	6248236	-	ENSG00000116251	RPL22	intronic	Y
chr1	6248256	-	ENSG00000116251	RPL22	intronic	Y
chr1	6248274	-	ENSG00000116251	RPL22	intronic	Y
chr1	6248288	-	ENSG00000116251	RPL22	intronic	Y
chr1	6248364	-	ENSG00000116251	RPL22	intronic	Y
chr1	6248367	-	ENSG00000116251	RPL22	intronic	Y
chr1	6248371	-	ENSG00000116251	RPL22	intronic	Y
chr1	6248405	-	ENSG00000116251	RPL22	intronic	N
chr1	6248406	-	ENSG00000116251	RPL22	intronic	N
chr1	6248493	-	ENSG00000116251	RPL22	intronic	Y
chr1	6248532	-	ENSG00000116251	RPL22	intronic	Y
chr1	6248578	-	ENSG00000116251	RPL22	intronic	Y
chr1	6248876	-	ENSG00000116251	RPL22	intronic	Y
chr1	6248877	-	ENSG00000116251	RPL22	intronic	Y
chr1	6249140	-	ENSG00000116251	RPL22	intronic	Y
chr1	6249528	-	ENSG00000116251	RPL22	intronic	Y
chr1	6249567	-	ENSG00000116251	RPL22	intronic	Y
chr1	6249979	-	ENSG00000116251	RPL22	intronic	Y
chr1	6250716	-	ENSG00000116251	RPL22	intronic	N
chr1	6251026	-	ENSG00000116251	RPL22	intronic	Y
chr1	6251810	-	ENSG00000116251	RPL22	intronic	Y
chr1	6252185	-	ENSG00000116251	RPL22	intronic	Y
chr1	6252194	-	ENSG00000116251	RPL22	intronic	Y
chr1	6252202	-	ENSG00000116251	RPL22	intronic	Y
chr1	6252224	-	ENSG00000116251	RPL22	intronic	Y
chr1	6252238	-	ENSG00000116251	RPL22	intronic	Y
chr1	6252247	-	ENSG00000116251	RPL22	intronic	Y
chr1	6252273	-	ENSG00000116251	RPL22	intronic	Y
chr1	6252306	-	ENSG00000116251	RPL22	intronic	Y
chr1	6252379	-	ENSG00000116251	RPL22	intronic	Y
chr1	6252485	-	ENSG00000116251	RPL22	intronic	Y
chr1	6252501	-	ENSG00000116251	RPL22	intronic	Y
chr1	6252647	-	ENSG00000116251	RPL22	intronic	Y
chr1	6252712	-	ENSG00000116251	RPL22	intronic	Y
chr1	6252733	-	ENSG00000116251	RPL22	intronic	Y
chr1	6258800	+	-	-	antisense	N
chr1	6261339	-	ENSG00000116251	RPL22	intronic	Y
chr1	6261340	-	ENSG00000116251	RPL22	intronic	Y
chr1	6262260	-	ENSG00000116251	RPL22	intronic	Y
chr1	6262367	-	ENSG00000116251	RPL22	intronic	Y
chr1	6262449	-	ENSG00000116251	RPL22	intronic	Y
chr1	6262503	-	ENSG00000116251	RPL22	intronic	Y
chr1	6262504	-	ENSG00000116251	RPL22	intronic	Y
chr1	6264464	-	ENSG00000116251	RPL22	intronic	Y
chr1	6264853	-	ENSG00000116251	RPL22	intronic	Y
chr1	6265924	-	ENSG00000116251	RPL22	intronic	N
chr1	6265929	-	ENSG00000116251	RPL22	intronic	N
chr1	6266106	-	ENSG00000116251	RPL22	intronic	N
chr1	6266985	-	ENSG00000116251	RPL22	intronic	N
chr1	6275744	+	ENSG00000158286	RNF207	intronic	Y
chr1	6275862	+	ENSG00000158286	RNF207	intronic	Y
chr1	6276948	+	ENSG00000158286	RNF207	intronic	Y
chr1	6276949	+	ENSG00000158286	RNF207	intronic	Y
chr1	6277059	+	ENSG00000158286	RNF207	intronic	Y
chr1	6277069	+	ENSG00000158286	RNF207	intronic	Y
chr1	6277095	+	ENSG00000158286	RNF207	intronic	Y
chr1	6277102	+	ENSG00000158286	RNF207	intronic	Y
chr1	6277163	+	ENSG00000158286	RNF207	intronic	Y
chr1	6277164	+	ENSG00000158286	RNF207	intronic	Y
chr1	6277168	+	ENSG00000158286	RNF207	intronic	Y
chr1	6277192	+	ENSG00000158286	RNF207	intronic	Y
chr1	6279828	+	ENSG00000158286	RNF207	3'UTR	Y
chr1	6279872	+	ENSG00000158286	RNF207	3'UTR	Y
chr1	6279873	+	ENSG00000158286	RNF207	3'UTR	Y
chr1	6279877	+	ENSG00000158286	RNF207	3'UTR	Y
chr1	6279912	+	ENSG00000158286	RNF207	3'UTR	Y
chr1	6280037	+	ENSG00000158286	RNF207	3'UTR	Y
chr1	6280041	+	ENSG00000158286	RNF207	3'UTR	Y
chr1	6280120	+	ENSG00000158286	RNF207	3'UTR	Y
chr1	6280132	+	ENSG00000158286	RNF207	3'UTR	Y
chr1	6280140	+	ENSG00000158286	RNF207	3'UTR	Y
chr1	6281242	-	-	-	antisense	N
chr1	6281640	+	-	-	antisense	N
chr1	6281681	-	ENSG00000116237	ICMT	3'UTR	N
chr1	6281700	+	-	-	antisense	N
chr1	6281892	+	-	-	antisense	N
chr1	6282184	-	ENSG00000116237	ICMT	3'UTR	N
chr1	6282208	-	ENSG00000116237	ICMT	3'UTR	Y
chr1	6282215	-	ENSG00000116237	ICMT	3'UTR	Y
chr1	6282224	-	ENSG00000116237	ICMT	3'UTR	Y
chr1	6282237	-	ENSG00000116237	ICMT	3'UTR	Y
chr1	6282324	-	ENSG00000116237	ICMT	3'UTR	Y
chr1	6282564	-	ENSG00000116237	ICMT	3'UTR	N
chr1	6282587	-	ENSG00000116237	ICMT	3'UTR	N
chr1	6282709	+	-	-	antisense	N
chr1	6282712	-	ENSG00000116237	ICMT	3'UTR	N
chr1	6282770	-	ENSG00000116237	ICMT	3'UTR	N
chr1	6282953	-	ENSG00000116237	ICMT	3'UTR	N
chr1	6282997	-	ENSG00000116237	ICMT	3'UTR	N
chr1	6282998	-	ENSG00000116237	ICMT	3'UTR	N
chr1	6283108	-	ENSG00000116237	ICMT	3'UTR	N
chr1	6283147	+	-	-	antisense	N
chr1	6283237	+	-	-	antisense	Y
chr1	6283260	-	ENSG00000116237	ICMT	3'UTR	Y
chr1	6283264	-	ENSG00000116237	ICMT	3'UTR	Y
chr1	6283273	-	ENSG00000116237	ICMT	3'UTR	Y
chr1	6283439	-	ENSG00000116237	ICMT	3'UTR	Y
chr1	6283448	-	ENSG00000116237	ICMT	3'UTR	Y
chr1	6283787	-	ENSG00000116237	ICMT	3'UTR	N
chr1	6284165	+	-	-	antisense	N
chr1	6284323	-	ENSG00000116237	ICMT	3'UTR	N
chr1	6308111	-	ENSG00000158292	GPR153	3'UTR	N
chr1	6308905	-	ENSG00000158292	GPR153	3'UTR	N
chr1	6311993	-	ENSG00000158292	GPR153	intronic	Y
chr1	6311994	-	ENSG00000158292	GPR153	intronic	Y
chr1	6312312	-	ENSG00000158292	GPR153	intronic	N
chr1	6316020	-	ENSG00000158292	GPR153	intronic	Y
chr1	6319070	-	ENSG00000158292	GPR153	intronic	Y
chr1	6319103	-	ENSG00000158292	GPR153	intronic	Y
chr1	6319291	-	ENSG00000158292	GPR153	intronic	Y
chr1	6319321	-	ENSG00000158292	GPR153	intronic	Y
chr1	6334517	-	ENSG00000097021	ACOT7	intronic	N
chr1	6343322	-	ENSG00000097021	ACOT7	intronic	Y
chr1	6343505	-	ENSG00000097021	ACOT7	intronic	Y
chr1	6343640	-	ENSG00000097021	ACOT7	intronic	N
chr1	6343955	-	ENSG00000097021	ACOT7	intronic	Y
chr1	6346853	-	ENSG00000097021	ACOT7	intronic	N
chr1	6353222	-	ENSG00000097021	ACOT7	intronic	Y
chr1	6460549	+	-	-	intergenic	Y
chr1	6476399	-	ENSG00000069812	HES2	3'UTR	N
chr1	6485029	+	ENSG00000187017	ESPN	CDS	N
chr1	6518100	+	ENSG00000187017	ESPN	intronic	Y
chr1	6518988	+	ENSG00000187017	ESPN	intronic	Y
chr1	6522683	-	ENSG00000215788	TNFRSF25	intronic	N
chr1	6522760	+	-	-	antisense	N
chr1	6526415	-	ENSG00000171680	PLEKHG5	3'UTR	N
chr1	6526601	-	ENSG00000171680	PLEKHG5	3'UTR	Y
chr1	6527589	-	ENSG00000171680	PLEKHG5	3'UTR	N
chr1	6527733	-	ENSG00000171680	PLEKHG5	intronic	N
chr1	6528507	-	ENSG00000171680	PLEKHG5	CDS	N
chr1	6528869	-	ENSG00000171680	PLEKHG5	intronic	N
chr1	6539768	-	ENSG00000171680	PLEKHG5	intronic	Y
chr1	6543711	-	ENSG00000171680	PLEKHG5	intronic	Y
chr1	6563207	-	ENSG00000171680	PLEKHG5	intronic	Y
chr1	6582149	-	ENSG00000162408	NOL9	3'UTR	Y
chr1	6582161	-	ENSG00000162408	NOL9	3'UTR	Y
chr1	6582241	-	ENSG00000162408	NOL9	3'UTR	Y
chr1	6582345	-	ENSG00000162408	NOL9	3'UTR	Y
chr1	6582347	-	ENSG00000162408	NOL9	3'UTR	Y
chr1	6582353	-	ENSG00000162408	NOL9	3'UTR	Y
chr1	6582398	-	ENSG00000162408	NOL9	3'UTR	Y
chr1	6582701	-	ENSG00000162408	NOL9	3'UTR	Y
chr1	6583001	-	ENSG00000162408	NOL9	3'UTR	Y
chr1	6583009	-	ENSG00000162408	NOL9	3'UTR	Y
chr1	6583138	-	ENSG00000162408	NOL9	3'UTR	Y
chr1	6583365	-	ENSG00000162408	NOL9	3'UTR	Y
chr1	6583383	-	ENSG00000162408	NOL9	3'UTR	Y
chr1	6583395	-	ENSG00000162408	NOL9	3'UTR	Y
chr1	6584829	-	ENSG00000162408	NOL9	3'UTR	Y
chr1	6584834	-	ENSG00000162408	NOL9	3'UTR	Y
chr1	6584867	-	ENSG00000162408	NOL9	3'UTR	Y
chr1	6585071	-	ENSG00000162408	NOL9	3'UTR	Y
chr1	6585072	-	ENSG00000162408	NOL9	3'UTR	Y
chr1	6585094	-	ENSG00000162408	NOL9	3'UTR	Y
chr1	6585228	-	ENSG00000162408	NOL9	3'UTR	Y
chr1	6585235	-	ENSG00000162408	NOL9	3'UTR	Y
chr1	6585331	-	ENSG00000162408	NOL9	3'UTR	Y
chr1	6585332	-	ENSG00000162408	NOL9	3'UTR	Y
chr1	6585338	-	ENSG00000162408	NOL9	3'UTR	Y
chr1	6607743	-	ENSG00000162408	NOL9	intronic	Y
chr1	6641467	+	ENSG00000204859	ZBTB48	intronic	Y
chr1	6642514	+	ENSG00000204859	ZBTB48	intronic	N
chr1	6642780	+	ENSG00000204859	ZBTB48	intronic	N
chr1	6642997	-	-	-	antisense	Y
chr1	6643021	-	-	-	antisense	Y
chr1	6643081	-	-	-	antisense	Y
chr1	6643340	-	-	-	antisense	Y
chr1	6644246	-	-	-	antisense	Y
chr1	6645773	+	ENSG00000204859	ZBTB48	ncRNA	N
chr1	6646328	-	-	-	antisense	N
chr1	6646496	+	ENSG00000204859	ZBTB48	ncRNA	N
chr1	6647284	+	ENSG00000204859	ZBTB48	CDS	N
chr1	6650103	-	-	-	intergenic	Y
chr1	6650108	-	-	-	intergenic	Y
chr1	6653629	-	ENSG00000162413	KLHL21	CDS	N
chr1	6654055	-	ENSG00000162413	KLHL21	3'UTR	N
chr1	6654393	-	ENSG00000162413	KLHL21	3'UTR	N
chr1	6654838	-	ENSG00000162413	KLHL21	3'UTR	Y
chr1	6654998	-	ENSG00000162413	KLHL21	3'UTR	Y
chr1	6655003	-	ENSG00000162413	KLHL21	3'UTR	Y
chr1	6655008	-	ENSG00000162413	KLHL21	3'UTR	Y
chr1	6655123	-	ENSG00000162413	KLHL21	3'UTR	Y
chr1	6656782	-	ENSG00000162413	KLHL21	intronic	N
chr1	6656783	-	ENSG00000162413	KLHL21	intronic	N
chr1	6657108	-	ENSG00000162413	KLHL21	intronic	N
chr1	6658066	-	ENSG00000162413	KLHL21	intronic	N
chr1	6658099	-	ENSG00000162413	KLHL21	intronic	N
chr1	6658103	-	ENSG00000162413	KLHL21	intronic	N
chr1	6664977	-	ENSG00000162413	KLHL21	intronic	Y
chr1	6666340	-	ENSG00000162413	KLHL21	intronic	Y
chr1	6666422	-	ENSG00000162413	KLHL21	intronic	Y
chr1	6682640	+	ENSG00000116273	PHF13	3'UTR	N
chr1	6683824	-	-	-	antisense	N
chr1	6686249	+	ENSG00000041988	THAP3	intronic	Y
chr1	6686747	+	ENSG00000041988	THAP3	intronic	Y
chr1	6687566	+	ENSG00000041988	THAP3	intronic	Y
chr1	6690958	+	ENSG00000041988	THAP3	intronic	Y
chr1	6691004	+	ENSG00000041988	THAP3	intronic	Y
chr1	6691031	+	ENSG00000041988	THAP3	intronic	Y
chr1	6691339	+	ENSG00000041988	THAP3	intronic	Y
chr1	6691351	+	ENSG00000041988	THAP3	intronic	Y
chr1	6691353	+	ENSG00000041988	THAP3	intronic	Y
chr1	6692155	+	ENSG00000041988	THAP3	intronic	Y
chr1	6694717	-	ENSG00000007923	DNAJC11	CDS	N
chr1	6694718	+	ENSG00000041988	THAP3	3'UTR	N
chr1	6695063	-	ENSG00000007923	DNAJC11	3'UTR	N
chr1	6695408	-	ENSG00000007923	DNAJC11	3'UTR	N
chr1	6695527	-	ENSG00000007923	DNAJC11	3'UTR	N
chr1	6695570	+	ENSG00000041988	THAP3	3'UTR	N
chr1	6697745	-	ENSG00000007923	DNAJC11	ncRNA	N
chr1	6706957	-	ENSG00000007923	DNAJC11	intronic	Y
chr1	6706971	-	ENSG00000007923	DNAJC11	intronic	Y
chr1	6706972	-	ENSG00000007923	DNAJC11	intronic	Y
chr1	6706994	-	ENSG00000007923	DNAJC11	intronic	Y
chr1	6707010	-	ENSG00000007923	DNAJC11	intronic	Y
chr1	6707023	-	ENSG00000007923	DNAJC11	intronic	Y
chr1	6707032	-	ENSG00000007923	DNAJC11	intronic	Y
chr1	6707050	-	ENSG00000007923	DNAJC11	intronic	Y
chr1	6707068	-	ENSG00000007923	DNAJC11	intronic	Y
chr1	6707069	-	ENSG00000007923	DNAJC11	intronic	Y
chr1	6707092	-	ENSG00000007923	DNAJC11	intronic	Y
chr1	6707094	-	ENSG00000007923	DNAJC11	intronic	Y
chr1	6707099	-	ENSG00000007923	DNAJC11	intronic	Y
chr1	6707234	-	ENSG00000007923	DNAJC11	intronic	Y
chr1	6707270	-	ENSG00000007923	DNAJC11	intronic	Y
chr1	6707415	-	ENSG00000007923	DNAJC11	intronic	Y
chr1	6707418	-	ENSG00000007923	DNAJC11	intronic	Y
chr1	6707432	-	ENSG00000007923	DNAJC11	intronic	Y
chr1	6707434	-	ENSG00000007923	DNAJC11	intronic	Y
chr1	6707621	-	ENSG00000007923	DNAJC11	intronic	Y
chr1	6707623	-	ENSG00000007923	DNAJC11	intronic	Y
chr1	6707635	-	ENSG00000007923	DNAJC11	intronic	Y
chr1	6707636	-	ENSG00000007923	DNAJC11	intronic	Y
chr1	6707866	-	ENSG00000007923	DNAJC11	intronic	Y
chr1	6708488	-	ENSG00000007923	DNAJC11	intronic	Y
chr1	6708559	-	ENSG00000007923	DNAJC11	intronic	Y
chr1	6708681	-	ENSG00000007923	DNAJC11	intronic	Y
chr1	6708775	-	ENSG00000007923	DNAJC11	intronic	Y
chr1	6708788	-	ENSG00000007923	DNAJC11	intronic	Y
chr1	6708789	-	ENSG00000007923	DNAJC11	intronic	Y
chr1	6708812	-	ENSG00000007923	DNAJC11	intronic	Y
chr1	6709095	-	ENSG00000007923	DNAJC11	intronic	Y
chr1	6709100	-	ENSG00000007923	DNAJC11	intronic	Y
chr1	6709110	-	ENSG00000007923	DNAJC11	intronic	Y
chr1	6709169	-	ENSG00000007923	DNAJC11	intronic	Y
chr1	6709197	-	ENSG00000007923	DNAJC11	intronic	Y
chr1	6709368	-	ENSG00000007923	DNAJC11	intronic	Y
chr1	6709406	-	ENSG00000007923	DNAJC11	intronic	Y
chr1	6709488	-	ENSG00000007923	DNAJC11	intronic	Y
chr1	6709501	-	ENSG00000007923	DNAJC11	intronic	Y
chr1	6709502	-	ENSG00000007923	DNAJC11	intronic	Y
chr1	6709835	-	ENSG00000007923	DNAJC11	intronic	Y
chr1	6709860	-	ENSG00000007923	DNAJC11	intronic	Y
chr1	6709900	-	ENSG00000007923	DNAJC11	intronic	Y
chr1	6709906	-	ENSG00000007923	DNAJC11	intronic	Y
chr1	6709932	-	ENSG00000007923	DNAJC11	intronic	Y
chr1	6709959	-	ENSG00000007923	DNAJC11	intronic	Y
chr1	6709982	-	ENSG00000007923	DNAJC11	intronic	Y
chr1	6710204	-	ENSG00000007923	DNAJC11	intronic	Y
chr1	6710247	-	ENSG00000007923	DNAJC11	intronic	Y
chr1	6710276	-	ENSG00000007923	DNAJC11	intronic	Y
chr1	6710277	-	ENSG00000007923	DNAJC11	intronic	Y
chr1	6710309	-	ENSG00000007923	DNAJC11	intronic	Y
chr1	6710366	-	ENSG00000007923	DNAJC11	intronic	Y
chr1	6710369	-	ENSG00000007923	DNAJC11	intronic	Y
chr1	6710381	-	ENSG00000007923	DNAJC11	intronic	Y
chr1	6710382	-	ENSG00000007923	DNAJC11	intronic	Y
chr1	6710383	-	ENSG00000007923	DNAJC11	intronic	Y
chr1	6710405	-	ENSG00000007923	DNAJC11	intronic	Y
chr1	6710408	-	ENSG00000007923	DNAJC11	intronic	Y
chr1	6710422	-	ENSG00000007923	DNAJC11	intronic	Y
chr1	6710423	-	ENSG00000007923	DNAJC11	intronic	Y
chr1	6710449	-	ENSG00000007923	DNAJC11	intronic	Y
chr1	6710453	-	ENSG00000007923	DNAJC11	intronic	Y
chr1	6710470	-	ENSG00000007923	DNAJC11	intronic	Y
chr1	6710526	-	ENSG00000007923	DNAJC11	intronic	Y
chr1	6710543	-	ENSG00000007923	DNAJC11	intronic	Y
chr1	6710544	-	ENSG00000007923	DNAJC11	intronic	Y
chr1	6710557	-	ENSG00000007923	DNAJC11	intronic	Y
chr1	6710574	-	ENSG00000007923	DNAJC11	intronic	Y
chr1	6710585	-	ENSG00000007923	DNAJC11	intronic	Y
chr1	6710595	-	ENSG00000007923	DNAJC11	intronic	Y
chr1	6710626	-	ENSG00000007923	DNAJC11	intronic	Y
chr1	6713702	-	ENSG00000007923	DNAJC11	intronic	N
chr1	6715626	-	ENSG00000007923	DNAJC11	intronic	Y
chr1	6927917	+	ENSG00000171735	CAMTA1	intronic	Y
chr1	6928318	+	ENSG00000171735	CAMTA1	intronic	Y
chr1	6931928	-	-	-	antisense	N
chr1	7330832	+	ENSG00000171735	CAMTA1	intronic	Y
chr1	7790679	+	ENSG00000171735	CAMTA1	intronic	Y
chr1	7826843	-	-	-	antisense	N
chr1	7832693	+	ENSG00000049245	VAMP3	intronic	Y
chr1	7832694	+	ENSG00000049245	VAMP3	intronic	Y
chr1	7836947	+	ENSG00000049245	VAMP3	intronic	Y
chr1	7837009	+	ENSG00000049245	VAMP3	intronic	Y
chr1	7837041	+	ENSG00000049245	VAMP3	intronic	Y
chr1	7837049	+	ENSG00000049245	VAMP3	intronic	Y
chr1	7837060	+	ENSG00000049245	VAMP3	intronic	Y
chr1	7837145	+	ENSG00000049245	VAMP3	intronic	Y
chr1	7840512	-	-	-	antisense	N
chr1	7840871	-	-	-	antisense	N
chr1	7841072	+	ENSG00000049245	VAMP3	3'UTR	N
chr1	7849625	+	ENSG00000049246	PER3	intronic	N
chr1	7854287	+	ENSG00000049246	PER3	intronic	Y
chr1	7854376	+	ENSG00000049246	PER3	intronic	Y
chr1	7856287	+	ENSG00000049246	PER3	intronic	N
chr1	7856649	+	ENSG00000049246	PER3	intronic	Y
chr1	7856856	+	ENSG00000049246	PER3	intronic	N
chr1	7857439	+	ENSG00000049246	PER3	intronic	Y
chr1	7857440	+	ENSG00000049246	PER3	intronic	Y
chr1	7862786	+	ENSG00000049246	PER3	intronic	N
chr1	7864644	+	ENSG00000049246	PER3	intronic	Y
chr1	7866601	+	ENSG00000049246	PER3	intronic	Y
chr1	7877805	+	ENSG00000049246	PER3	intronic	N
chr1	7877808	+	ENSG00000049246	PER3	intronic	N
chr1	7877825	+	ENSG00000049246	PER3	intronic	N
chr1	7877847	+	ENSG00000049246	PER3	intronic	N
chr1	7877859	+	ENSG00000049246	PER3	intronic	N
chr1	7877864	+	ENSG00000049246	PER3	intronic	N
chr1	7879019	+	ENSG00000049246	PER3	intronic	N
chr1	7879020	+	ENSG00000049246	PER3	intronic	N
chr1	7879041	+	ENSG00000049246	PER3	intronic	N
chr1	7879046	+	ENSG00000049246	PER3	intronic	N
chr1	7897942	+	ENSG00000049246	PER3	intronic	Y
chr1	7898064	+	ENSG00000049246	PER3	intronic	Y
chr1	7902307	+	ENSG00000049246	PER3	intronic	Y
chr1	7903663	-	ENSG00000049247	UTS2	3'UTR	N
chr1	7969947	-	-	-	intergenic	Y
chr1	7977263	-	-	-	intergenic	Y
chr1	7977272	-	-	-	intergenic	Y
chr1	7977843	-	-	-	intergenic	Y
chr1	7977861	-	-	-	intergenic	Y
chr1	7977862	-	-	-	intergenic	Y
chr1	7977923	-	-	-	intergenic	Y
chr1	7978313	-	-	-	intergenic	Y
chr1	7978332	-	-	-	intergenic	Y
chr1	7978411	-	-	-	intergenic	N
chr1	7978448	-	-	-	intergenic	Y
chr1	7978555	-	-	-	intergenic	Y
chr1	7978566	-	-	-	intergenic	Y
chr1	7978700	-	-	-	intergenic	Y
chr1	7978708	-	-	-	intergenic	Y
chr1	7979323	-	-	-	intergenic	Y
chr1	7979324	-	-	-	intergenic	Y
chr1	7979643	-	-	-	intergenic	Y
chr1	7979656	-	-	-	intergenic	Y
chr1	7979682	-	-	-	intergenic	Y
chr1	7979708	-	-	-	intergenic	Y
chr1	7979713	-	-	-	intergenic	Y
chr1	7979772	-	-	-	intergenic	Y
chr1	7980451	-	ENSG00000049249	TNFRSF9	3'UTR	Y
chr1	7980461	-	ENSG00000049249	TNFRSF9	3'UTR	Y
chr1	7980473	-	ENSG00000049249	TNFRSF9	3'UTR	Y
chr1	7980474	-	ENSG00000049249	TNFRSF9	3'UTR	Y
chr1	7980494	-	ENSG00000049249	TNFRSF9	3'UTR	Y
chr1	7980502	-	ENSG00000049249	TNFRSF9	3'UTR	Y
chr1	7980522	-	ENSG00000049249	TNFRSF9	3'UTR	Y
chr1	7980525	-	ENSG00000049249	TNFRSF9	3'UTR	Y
chr1	7980530	-	ENSG00000049249	TNFRSF9	3'UTR	Y
chr1	7980537	-	ENSG00000049249	TNFRSF9	3'UTR	Y
chr1	7980538	-	ENSG00000049249	TNFRSF9	3'UTR	Y
chr1	7980539	-	ENSG00000049249	TNFRSF9	3'UTR	Y
chr1	7980588	-	ENSG00000049249	TNFRSF9	3'UTR	Y
chr1	7980598	-	ENSG00000049249	TNFRSF9	3'UTR	Y
chr1	7980628	-	ENSG00000049249	TNFRSF9	3'UTR	Y
chr1	7980649	-	ENSG00000049249	TNFRSF9	3'UTR	Y
chr1	8027833	+	ENSG00000116288	PARK7	intronic	Y
chr1	8028221	+	ENSG00000116288	PARK7	intronic	Y
chr1	8032266	+	ENSG00000116288	PARK7	intronic	Y
chr1	8032267	+	ENSG00000116288	PARK7	intronic	Y
chr1	8032991	+	ENSG00000116288	PARK7	intronic	Y
chr1	8037592	+	ENSG00000116288	PARK7	intronic	Y
chr1	8037596	+	ENSG00000116288	PARK7	intronic	Y
chr1	8037619	+	ENSG00000116288	PARK7	intronic	Y
chr1	8042957	+	ENSG00000116288	PARK7	intronic	N
chr1	8045088	+	ENSG00000116288	PARK7	CDS	N
chr1	8045226	-	-	-	antisense	N
chr1	8056836	-	-	-	intergenic	N
chr1	8059312	+	-	-	intergenic	N
chr1	8062209	+	-	-	intergenic	Y
chr1	8066046	-	ENSG00000116285	ERRFI1	intronic	Y
chr1	8067836	-	ENSG00000116285	ERRFI1	intronic	Y
chr1	8067855	-	ENSG00000116285	ERRFI1	intronic	Y
chr1	8068660	-	ENSG00000116285	ERRFI1	intronic	Y
chr1	8068896	-	ENSG00000116285	ERRFI1	intronic	Y
chr1	8069109	-	ENSG00000116285	ERRFI1	intronic	Y
chr1	8069142	-	ENSG00000116285	ERRFI1	intronic	Y
chr1	8069618	-	ENSG00000116285	ERRFI1	intronic	Y
chr1	8069635	-	ENSG00000116285	ERRFI1	intronic	Y
chr1	8071257	+	-	-	antisense	N
chr1	8072332	+	-	-	antisense	N
chr1	8073090	+	-	-	antisense	N
chr1	8074280	-	ENSG00000116285	ERRFI1	CDS	N
chr1	8074370	-	ENSG00000116285	ERRFI1	CDS	N
chr1	8074410	-	ENSG00000116285	ERRFI1	CDS	N
chr1	8077361	+	-	-	antisense	N
chr1	8198963	-	-	-	intergenic	Y
chr1	8403015	+	ENSG00000162426	SLC45A1	intronic	N
chr1	8413424	-	ENSG00000142599	RERE	3'UTR	N
chr1	8414194	-	ENSG00000142599	RERE	3'UTR	N
chr1	8414419	+	-	-	antisense	N
chr1	8414462	+	-	-	antisense	N
chr1	8414589	+	-	-	antisense	N
chr1	8416670	-	ENSG00000142599	RERE	intronic	N
chr1	8417391	-	ENSG00000142599	RERE	intronic	N
chr1	8417748	-	ENSG00000142599	RERE	intronic	N
chr1	8418048	-	ENSG00000142599	RERE	intronic	N
chr1	8420217	-	ENSG00000142599	RERE	CDS	N
chr1	8422894	+	-	-	antisense	N
chr1	8487190	+	ENSG00000232912	RP5-1115A15.1	intronic	Y
chr1	8498179	-	ENSG00000142599	RERE	intronic	Y
chr1	8498249	-	ENSG00000142599	RERE	intronic	Y
chr1	8667733	-	ENSG00000142599	RERE	intronic	Y
chr1	8667737	-	ENSG00000142599	RERE	intronic	Y
chr1	8835374	-	ENSG00000142599	RERE	intronic	Y
chr1	8835386	-	ENSG00000142599	RERE	intronic	Y
chr1	8835465	-	ENSG00000142599	RERE	intronic	Y
chr1	8835560	-	ENSG00000142599	RERE	intronic	Y
chr1	8928889	-	ENSG00000074800	ENO1	intronic	Y
chr1	8928995	-	ENSG00000074800	ENO1	intronic	Y
chr1	8929006	-	ENSG00000074800	ENO1	intronic	Y
chr1	8929019	-	ENSG00000074800	ENO1	intronic	Y
chr1	8929028	-	ENSG00000074800	ENO1	intronic	Y
chr1	8929036	-	ENSG00000074800	ENO1	intronic	Y
chr1	8929898	-	ENSG00000074800	ENO1	intronic	Y
chr1	8931001	-	ENSG00000074800	ENO1	ncRNA	N
chr1	8931670	-	ENSG00000074800	ENO1	ncRNA	N
chr1	8931813	-	ENSG00000074800	ENO1	ncRNA	N
chr1	8931940	-	ENSG00000074800	ENO1	ncRNA	N
chr1	8932547	-	ENSG00000074800	ENO1	intronic	Y
chr1	8932580	-	ENSG00000074800	ENO1	intronic	Y
chr1	8932709	-	ENSG00000074800	ENO1	intronic	Y
chr1	8934387	-	ENSG00000074800	ENO1	intronic	Y
chr1	8935193	-	ENSG00000074800	ENO1	intronic	N
chr1	8935925	-	ENSG00000236269	ENO1-IT1	ncRNA	Y
chr1	8936931	-	ENSG00000074800	ENO1	intronic	Y
chr1	8937425	-	ENSG00000074800	ENO1	intronic	Y
chr1	8937426	-	ENSG00000074800	ENO1	intronic	Y
chr1	8937747	-	ENSG00000236269	ENO1-IT1	ncRNA	Y
chr1	8937749	-	ENSG00000236269	ENO1-IT1	ncRNA	Y
chr1	9029570	+	ENSG00000131686	CA6	intronic	N
chr1	9030007	+	ENSG00000131686	CA6	intronic	Y
chr1	9030012	-	-	-	antisense	Y
chr1	9030014	+	ENSG00000131686	CA6	intronic	Y
chr1	9030647	+	ENSG00000131686	CA6	intronic	Y
chr1	9032138	+	ENSG00000131686	CA6	intronic	Y
chr1	9032168	+	ENSG00000131686	CA6	intronic	Y
chr1	9032330	+	ENSG00000131686	CA6	intronic	Y
chr1	9032372	+	ENSG00000131686	CA6	intronic	Y
chr1	9032384	+	ENSG00000131686	CA6	intronic	Y
chr1	9032387	+	ENSG00000131686	CA6	intronic	Y
chr1	9032616	+	ENSG00000131686	CA6	intronic	Y
chr1	9032620	+	ENSG00000131686	CA6	intronic	Y
chr1	9095747	+	-	-	antisense	N
chr1	9096347	-	ENSG00000142583	SLC2A5	3'UTR	Y
chr1	9096383	-	ENSG00000142583	SLC2A5	3'UTR	Y
chr1	9096432	-	ENSG00000142583	SLC2A5	3'UTR	Y
chr1	9096479	-	ENSG00000142583	SLC2A5	3'UTR	Y
chr1	9096482	-	ENSG00000142583	SLC2A5	3'UTR	Y
chr1	9096491	-	ENSG00000142583	SLC2A5	3'UTR	Y
chr1	9096492	-	ENSG00000142583	SLC2A5	3'UTR	Y
chr1	9096655	-	ENSG00000142583	SLC2A5	3'UTR	Y
chr1	9108459	-	ENSG00000142583	SLC2A5	intronic	Y
chr1	9108889	-	ENSG00000142583	SLC2A5	intronic	Y
chr1	9115989	-	ENSG00000142583	SLC2A5	intronic	Y
chr1	9126882	-	ENSG00000142583	SLC2A5	intronic	Y
chr1	9160480	-	ENSG00000180758	GPR157	3'UTR	N
chr1	9160900	-	ENSG00000180758	GPR157	3'UTR	Y
chr1	9160907	-	ENSG00000180758	GPR157	3'UTR	Y
chr1	9160924	-	ENSG00000180758	GPR157	3'UTR	Y
chr1	9160936	-	ENSG00000180758	GPR157	3'UTR	Y
chr1	9160946	-	ENSG00000180758	GPR157	3'UTR	Y
chr1	9160949	-	ENSG00000180758	GPR157	3'UTR	Y
chr1	9160958	-	ENSG00000180758	GPR157	3'UTR	Y
chr1	9160975	-	ENSG00000180758	GPR157	3'UTR	Y
chr1	9160976	-	ENSG00000180758	GPR157	3'UTR	Y
chr1	9160989	-	ENSG00000180758	GPR157	3'UTR	Y
chr1	9160996	-	ENSG00000180758	GPR157	3'UTR	Y
chr1	9161008	-	ENSG00000180758	GPR157	3'UTR	Y
chr1	9161016	-	ENSG00000180758	GPR157	3'UTR	Y
chr1	9161056	+	-	-	antisense	Y
chr1	9161061	-	ENSG00000180758	GPR157	3'UTR	Y
chr1	9161065	-	ENSG00000180758	GPR157	3'UTR	Y
chr1	9161078	-	ENSG00000180758	GPR157	3'UTR	Y
chr1	9161083	-	ENSG00000180758	GPR157	3'UTR	Y
chr1	9161117	-	ENSG00000180758	GPR157	3'UTR	Y
chr1	9161119	-	ENSG00000180758	GPR157	3'UTR	Y
chr1	9161120	-	ENSG00000180758	GPR157	3'UTR	Y
chr1	9161136	-	ENSG00000180758	GPR157	3'UTR	Y
chr1	9161137	-	ENSG00000180758	GPR157	3'UTR	Y
chr1	9161203	-	ENSG00000180758	GPR157	3'UTR	Y
chr1	9161218	-	ENSG00000180758	GPR157	3'UTR	Y
chr1	9161235	-	ENSG00000180758	GPR157	3'UTR	Y
chr1	9161245	-	ENSG00000180758	GPR157	3'UTR	Y
chr1	9161308	-	ENSG00000180758	GPR157	3'UTR	Y
chr1	9161387	-	ENSG00000180758	GPR157	3'UTR	Y
chr1	9161410	-	ENSG00000180758	GPR157	3'UTR	Y
chr1	9161440	-	ENSG00000180758	GPR157	3'UTR	N
chr1	9161521	-	ENSG00000180758	GPR157	3'UTR	N
chr1	9161658	-	ENSG00000180758	GPR157	3'UTR	N
chr1	9161900	-	ENSG00000180758	GPR157	3'UTR	N
chr1	9162206	-	ENSG00000180758	GPR157	3'UTR	Y
chr1	9162223	-	ENSG00000180758	GPR157	3'UTR	Y
chr1	9162224	-	ENSG00000180758	GPR157	3'UTR	Y
chr1	9162234	-	ENSG00000180758	GPR157	3'UTR	Y
chr1	9162332	-	ENSG00000180758	GPR157	3'UTR	Y
chr1	9162346	-	ENSG00000180758	GPR157	3'UTR	Y
chr1	9162348	-	ENSG00000180758	GPR157	3'UTR	Y
chr1	9162362	-	ENSG00000180758	GPR157	3'UTR	Y
chr1	9162387	-	ENSG00000180758	GPR157	3'UTR	Y
chr1	9162394	-	ENSG00000180758	GPR157	3'UTR	Y
chr1	9162407	-	ENSG00000180758	GPR157	3'UTR	Y
chr1	9162710	-	ENSG00000180758	GPR157	3'UTR	N
chr1	9162984	-	ENSG00000180758	GPR157	3'UTR	Y
chr1	9163003	-	ENSG00000180758	GPR157	3'UTR	Y
chr1	9163043	-	ENSG00000180758	GPR157	3'UTR	Y
chr1	9163044	-	ENSG00000180758	GPR157	3'UTR	Y
chr1	9163087	-	ENSG00000180758	GPR157	3'UTR	Y
chr1	9163096	-	ENSG00000180758	GPR157	3'UTR	Y
chr1	9163250	-	ENSG00000180758	GPR157	3'UTR	Y
chr1	9163285	-	ENSG00000180758	GPR157	3'UTR	Y
chr1	9163328	-	ENSG00000180758	GPR157	3'UTR	Y
chr1	9163334	-	ENSG00000180758	GPR157	3'UTR	Y
chr1	9163361	-	ENSG00000180758	GPR157	3'UTR	Y
chr1	9163502	-	ENSG00000180758	GPR157	3'UTR	Y
chr1	9163512	-	ENSG00000180758	GPR157	3'UTR	Y
chr1	9163562	-	ENSG00000180758	GPR157	3'UTR	N
chr1	9163589	-	ENSG00000180758	GPR157	3'UTR	N
chr1	9167532	-	ENSG00000180758	GPR157	intronic	Y
chr1	9176716	-	ENSG00000180758	GPR157	intronic	Y
chr1	9176939	-	ENSG00000180758	GPR157	intronic	Y
chr1	9176952	-	ENSG00000180758	GPR157	intronic	Y
chr1	9176970	-	ENSG00000180758	GPR157	intronic	Y
chr1	9176971	-	ENSG00000180758	GPR157	intronic	Y
chr1	9176972	-	ENSG00000180758	GPR157	intronic	Y
chr1	9176982	-	ENSG00000180758	GPR157	intronic	Y
chr1	9176995	-	ENSG00000180758	GPR157	intronic	Y
chr1	9177019	-	ENSG00000180758	GPR157	intronic	Y
chr1	9177031	-	ENSG00000180758	GPR157	intronic	Y
[truncated: 264,200+ more rows]
