# Supplementary material for: Human A-to-I RNA editing SNP loci are enriched in GWAS signals for autoimmune diseases and under balancing selection
Source: Genome Biol. 2020 Nov 30;21:288. doi: 10.1186/s13059-020-02205-x (PMC7702712; doi:10.1186/s13059-020-02205-x)
Supplement: Supplementary file 4 — Additional file 4: Table S3. P values of DAF analysis. [file 13059_2020_2205_MOESM4_ESM.xlsx]

## Sheet: Figure 4
Table S3. P values of DAF analysis.
figure 4a	P value
nonsynonymous A/G(217)	< 2.2e-16
synonymous A/G(212)	< 2.2e-16
3'UTR A/G(1154)	< 2.2e-16
ncRNA A/G(207)	2.933e-15
5'UTR A/G(43)	1.3e-06
antisense A/G(1116)	< 2.2e-16
figure 4b	P value
3'UTR non-A/G(46)	0.05294
figure 4c	P value
nonsynonymous A/G-A(155)	< 2.2e-16
synonymous A/G-A(115)	< 2.2e-16
3'UTR A/G-A(841)	< 2.2e-16
ncRNA A/G-A(155)	2.957e-09
5'UTR A/G-A(35)	2.47e-07
antisense A/G-A(706)	< 2.2e-16
figure 4d	P value
nonsynonymous A/G-G(62)	0.00868
synonymous A/G-G(97)	0.006699
3'UTR A/G-G(313)	3.613e-07
ncRNA A/G-G(52)	0.007725
antisense A/G-G(410)	2.031e-08
figure 4e
3'UTR non-A/G-A(42)	0.1077
figure 4f	P value
3bp upstream(721)	1.117e-05
2bp upstream(689)	0.0001259
1bp upstream(592)	0.6128
1bp downstream(699)	0.01487
2bp downstream(771)	0.002917
3bp downstream(831)	0.02255

## Sheet: Figure S9
figure S9b
3'UTR A/G:non-Alu vs intergneic	< 2.2e-16
ncRNA A/G:non-Alu vs intergneic	4.962e-16
3'UTR A/G:Alu vs intergneic	0.001216
ncRNA A/G:Alu vs intergneic	0.01621
3'UTR A/G:non-Alu vs 3'UTR A/G:Alu	4.647e-09
ncRNA A/G:non-Alu vs ncRNA A/G:Alu	0.01087

## Sheet: Figure S10
figure S10b	P value
3'UTR A/G(53)	9.247e-07
5'UTR A/G(49)	4.235e-05
nonsynonymous A/G(69)	0.001414
synonymous A/G(259)	< 2.2e-16
figure S10d	P value
non-A/G(25)	0.1986
