# Supplementary material for: Human A-to-I RNA editing SNP loci are enriched in GWAS signals for autoimmune diseases and under balancing selection
Source: Genome Biol. 2020 Nov 30;21:288. doi: 10.1186/s13059-020-02205-x (PMC7702712; doi:10.1186/s13059-020-02205-x)
Supplement: Supplementary file 5 — Additional file 5: Table S4. T1,T2 statistics of RNA editing SNPs. [file 13059_2020_2205_MOESM5_ESM.xlsx]

## Sheet: Sheet1
Table S4. T1,T2 statistics of RNA editing SNPs.
Chr	Position	Strand	Reference allele	Alternative allele	Ensembl ID	Gene symbol	Annotation	Whether Alu	T1 score	T2score
chr1	990417	-	T	C	-	-	antisense	N	-12.9499	-18.9411
chr1	1156131	-	T	C	ENSG00000078808	SDF4	ncRNA	N	-1.33388	9.40523
chr1	1210352	+	A	G	-	-	intergenic	N	-18.7341	-11.9392
chr1	1338973	+	A	G	-	-	antisense	N	-22.9605	-15.6712
chr1	1384389	+	A	T	-	-	intergenic	Y	-32.2309	-34.5482
chr1	1404809	+	A	G	ENSG00000215915	ATAD3C	3'UTR	Y	-40.7211	-39.9485
chr1	1477244	-	T	C	ENSG00000160075	SSU72	3'UTR	N	-21.7204	-24.3291
chr1	1479333	+	A	G	-	-	antisense	N	-23.9401	-26.9717
chr1	1499298	+	A	G	-	-	antisense	N	-25.1742	-30.3205
chr1	1661104	-	T	C	ENSG00000215790	SLC35E2	intronic	Y	-13.1151	-20.2435
chr1	2324336	-	T	C	-	-	antisense	N	-15.4716	-12.971
chr1	2335676	+	A	G	ENSG00000157916	RER1	3'UTR	N	-8.84004	-1.84163
chr1	2488153	+	A	G	ENSG00000157873	TNFRSF14	CDS	N	-30.9891	-33.4154
chr1	2496295	+	A	G	ENSG00000157873	TNFRSF14	intronic	N	-33.5906	-35.0325
chr1	2976816	-	T	C	ENSG00000177133	LINC00982	ncRNA	N	-13.0373	-12.021
chr1	3545612	+	A	G	ENSG00000158109	TPRG1L	3'UTR	N	-8.19181	-6.14785
chr1	3662845	+	A	G	-	-	antisense	N	-16.8717	-19.3054
chr1	3697035	+	A	G	-	-	antisense	N	22.655	51.6939
chr1	3701663	-	T	C	ENSG00000130764	LRRC47	CDS	N	5.15993	12.5158
chr1	6258794	+	A	G	-	-	antisense	N	1.07761	-4.2081
chr1	6523089	-	T	C	ENSG00000215788	TNFRSF25	CDS	N	-15.606	-21.9935
chr1	6527333	+	A	G	-	-	antisense	N	-15.9258	-19.7187
chr1	6529443	+	A	G	-	-	antisense	N	-18.2979	-22.8426
chr1	6649277	-	T	C	-	-	antisense	N	-24.5143	-22.6594
chr1	6651259	-	T	C	ENSG00000162413	KLHL21	3'UTR	N	-20.8591	-20.8866
chr1	9097251	+	A	G	-	-	antisense	N	5.1119	-6.70244
chr1	9161668	-	T	C	ENSG00000180758	GPR157	3'UTR	N	-9.62291	-19.4714
chr1	9310672	-	T	C	-	-	antisense	N	-19.0414	-26.7813
chr1	9328293	+	A	G	ENSG00000049239	H6PD	3'UTR	Y	10.2001	11.1901
chr1	9988809	-	T	C	ENSG00000162441	LZIC	intronic	Y	-31.2543	-35.5975
chr1	10368099	+	A	G	ENSG00000054523	KIF1B	3'UTR	N	-13.7755	-15.2357
chr1	10713765	-	T	C	ENSG00000130940	CASZ1	CDS	N	-13.5047	-5.622
chr1	11901592	-	T	C	-	-	antisense	N	-9.8568	-1.8285
chr1	11905851	+	A	G	ENSG00000242349	NPPA-AS1	intronic	N	-8.46335	-2.16112
chr1	11905974	+	A	G	ENSG00000242349	NPPA-AS1	intronic	N	-9.48973	-2.78713
chr1	11905981	+	A	G	ENSG00000242349	NPPA-AS1	intronic	N	-9.43858	-2.73598
chr1	11906068	+	A	G	ENSG00000242349	NPPA-AS1	intronic	N	-9.16529	-2.19174
chr1	12192626	+	A	G	ENSG00000120949	TNFRSF8	intronic	Y	-4.0552	-9.9518
chr1	12249031	+	A	G	ENSG00000028137	TNFRSF1B	intronic	N	5.36912	-5.64764
chr1	12628188	-	T	C	ENSG00000162496	DHRS3	3'UTR	N	13.7798	34.6376
chr1	15771121	+	A	G	ENSG00000162438	CTRC	CDS	N	-27.4032	-24.502
chr1	15797962	+	A	G	ENSG00000142615	CELA2A	intronic	Y	-10.3457	-8.32685
chr1	16112795	+	A	G	ENSG00000162458	FBLIM1	3'UTR	N	-1.67174	-11.1041
chr1	16340761	-	T	C	ENSG00000173641	HSPB7	3'UTR	N	46.227	43.8855
chr1	16341733	-	T	C	ENSG00000173641	HSPB7	3'UTR	N	37.1798	26.8756
chr1	16784321	-	T	C	-	-	antisense	Y	-0.892014	-4.54017
chr1	16793666	-	T	C	-	-	antisense	Y	10.4728	9.99705
chr1	16945027	-	T	C	ENSG00000215908	CROCCP2	ncRNA	N	49.4607	49.5031
chr1	17019022	-	T	C	ENSG00000268869	ESPNP	intronic	N	35.3522	18.3324
chr1	17347854	-	T	C	ENSG00000117118	SDHB	intronic	Y	-13.1174	-17.1246
chr1	17393889	+	A	G	-	-	antisense	N	-1.79111	-13.6179
chr1	18016590	+	A	G	ENSG00000074964	ARHGEF10L	intronic	N	-8.4278	-4.28664
chr1	19411129	+	A	G	-	-	antisense	N	-23.1977	-26.826
chr1	19593199	-	T	C	ENSG00000211454	AKR7L	3'UTR	N	19.0741	29.4687
chr1	19607343	-	T	C	-	-	intergenic	Y	25.3272	42.9065
chr1	19954597	+	A	G	ENSG00000173436	MINOS1	3'UTR	Y	-0.787962	4.80127
chr1	19984346	+	A	G	ENSG00000270136	MINOS1-NBL1	3'UTR	N	-16.0441	-18.5775
chr1	20413930	+	A	G	ENSG00000127472	PLA2G5	intronic	Y	-13.5231	-9.07577
chr1	20415477	+	A	T	ENSG00000127472	PLA2G5	intronic	Y	-8.69768	-4.47631
chr1	20977380	-	T	C	ENSG00000117242	PINK1-AS	ncRNA	N	36.0316	46.649
chr1	20977856	-	T	C	ENSG00000117242	PINK1-AS	ncRNA	N	34.2526	42.9524
chr1	21894735	-	T	C	-	-	antisense	N	40.8905	67.6074
chr1	21900444	+	A	G	ENSG00000162551	ALPL	intronic	N	56.3544	78.7198
chr1	22052387	-	T	C	ENSG00000090686	USP48	intronic	N	-3.01415	3.96751
chr1	22154845	+	A	G	-	-	antisense	N	10.5987	12.923
chr1	23687827	-	T	C	ENSG00000125945	ZNF436	3'UTR	N	-10.2698	-15.2035
chr1	23884780	-	T	C	ENSG00000117318	ID3	3'UTR	N	-12.2772	-11.3306
chr1	24292854	-	T	C	ENSG00000188529	SRSF10	3'UTR	N	1.35233	-2.66412
chr1	24394811	+	A	G	ENSG00000225315	RP11-293P20.2	intronic	N	-0.994324	-0.630523
chr1	24926516	+	A	G	ENSG00000184454	NCMAP	intronic	Y	-15.6056	-20.7543
chr1	25570081	-	T	C	ENSG00000117616	C1orf63	CDS	N	-42.6954	-41.6618
chr1	25687426	+	A	G	ENSG00000183726	TMEM50A	3'UTR	N	-37.5231	-39.1642
chr1	25687901	-	T	C	-	-	antisense	N	-37.5406	-39.0912
chr1	26138262	-	T	C	-	-	antisense	N	-4.15538	-5.06822
chr1	26385003	-	T	C	ENSG00000158022	TRIM63	CDS	N	-6.0122	-14.9315
chr1	27210721	-	T	C	ENSG00000142751	GPN2	CDS	N	-18.8649	-18.0289
chr1	27680292	+	A	G	ENSG00000142765	SYTL1	CDS	N	-2.50636	0.561023
chr1	27682126	-	T	C	ENSG00000142733	MAP3K6	intronic	N	-4.36553	-2.40726
chr1	28832687	+	A	G	ENSG00000180198	RCC1	intronic	N	-21.7097	-23.5708
chr1	29455549	+	A	G	-	-	intergenic	N	-24.364	-25.0749
chr1	31205796	-	T	C	ENSG00000162511	LAPTM5	3'UTR	N	-10.8571	-12.0443
chr1	31344250	+	A	G	-	-	antisense	N	-6.76621	-1.86695
chr1	31837320	-	T	C	-	-	antisense	N	-8.58871	-7.6095
chr1	31842320	-	T	C	ENSG00000121769	FABP3	CDS	N	-14.8919	-11.2599
chr1	32256086	-	T	C	ENSG00000134668	SPOCD1	3'UTR	N	-20.4027	-18.1965
chr1	32713199	+	A	G	ENSG00000183615	FAM167B	CDS	N	-15.3193	-11.6126
chr1	33090565	-	T	C	ENSG00000176261	ZBTB8OS	intronic	Y	-29.97	-24.5039
chr1	33146501	+	A	G	ENSG00000162521	RBBP4	3'UTR	N	-31.4524	-28.5521
chr1	33238727	-	T	C	-	-	antisense	N	-22.9938	-21.4563
chr1	33310121	+	A	G	ENSG00000116497	S100PBP	intronic	Y	-9.80396	-0.261243
chr1	33765272	+	A	G	ENSG00000160094	ZNF362	3'UTR	N	-9.17299	-13.892
chr1	33789588	-	T	C	ENSG00000134686	PHC2	3'UTR	N	2.58209	-0.729148
chr1	35259961	+	A	G	ENSG00000187513	GJA4	CDS	N	25.8267	13.8233
chr1	35637625	-	T	C	-	-	intergenic	Y	-31.0092	-24.8145
chr1	35864571	+	A	G	ENSG00000146463	ZMYM4	CDS	N	-22.4463	-23.7927
chr1	35900615	+	A	G	-	-	antisense	N	-26.0754	-28.4018
chr1	36941751	+	A	G	-	-	antisense	N	-19.4399	-21.1048
chr1	37964745	-	T	C	ENSG00000163875	MEAF6	intronic	Y	-1.27966	5.06973
chr1	38268397	-	T	C	-	-	intergenic	N	-7.27936	-8.22014
chr1	39470364	+	A	G	ENSG00000174574	AKIRIN1	3'UTR	N	10.6029	12.4452
chr1	40089945	+	A	G	-	-	antisense	N	-2.58435	-0.029166
chr1	40306898	-	T	C	ENSG00000043514	TRIT1	3'UTR	N	-3.73166	-1.05579
chr1	40320806	-	T	C	ENSG00000043514	TRIT1	intronic	Y	-1.57776	1.22293
chr1	40362461	-	T	C	ENSG00000116990	MYCL	3'UTR	N	-4.77183	-1.44391
chr1	40694607	+	A	G	ENSG00000117000	RLF	intronic	Y	-15.7698	-12.8975
chr1	40882753	+	A	G	ENSG00000084070	SMAP2	CDS	N	-27.0473	-28.6772
chr1	43850473	+	A	G	-	-	antisense	N	-12.5823	-16.6474
chr1	45474008	-	T	C	ENSG00000126107	HECTD3	CDS	N	-5.11034	-11.8819
chr1	46016687	-	T	C	-	-	antisense	N	3.8612	-8.82035
chr1	46777064	+	A	G	ENSG00000173660	UQCRH	intronic	Y	-23.1863	-23.6655
chr1	46879261	+	A	G	ENSG00000117480	FAAH	3'UTR	N	-15.865	-17.6053
chr1	47141718	-	T	C	ENSG00000159658	EFCAB14	3'UTR	N	-10.7768	-19.9196
chr1	47143547	+	A	G	ENSG00000228237	EFCAB14-AS1	intronic	N	-15.864	-22.702
chr1	47404186	-	T	C	ENSG00000187048	CYP4A11	intronic	N	-9.55899	-2.29583
chr1	47844017	+	A	G	ENSG00000162368	CMPK1	3'UTR	N	-1.69797	-1.97362
chr1	52264064	+	A	G	ENSG00000266993	RP4-657D16.3	ncRNA	N	-19.7587	-15.4567
chr1	53291550	+	A	G	ENSG00000162378	ZYG11B	3'UTR	N	-26.3889	-26.9712
chr1	53383896	-	T	C	ENSG00000121310	ECHDC2	intronic	Y	-31.1928	-31.3885
chr1	53533333	+	A	G	ENSG00000174348	PODN	intronic	Y	-17.5016	-15.9427
chr1	53679878	-	T	C	ENSG00000162384	C1orf123	3'UTR	N	-10.5243	-12.2726
chr1	54565650	+	A	G	ENSG00000116205	TCEANC2	intronic	Y	-3.25012	-6.01436
chr1	55185073	-	T	C	-	-	antisense	N	-24.9298	-23.9484
chr1	55301025	-	T	C	-	-	antisense	Y	14.9191	19.1088
chr1	55309433	+	A	G	-	-	intergenic	Y	41.9419	74.511
chr1	55316322	+	A	G	-	-	antisense	N	10.3113	8.5476
chr1	55319902	+	A	G	-	-	antisense	N	-1.63305	-8.92135
chr1	55541174	+	A	G	-	-	antisense	N	-11.3213	-1.61233
chr1	56961486	-	T	C	ENSG00000162407	PPAP2B	3'UTR	N	-9.59614	-7.15015
chr1	56961756	+	A	G	-	-	antisense	N	-9.59614	-7.15015
chr1	59041436	-	T	C	ENSG00000184292	TACSTD2	3'UTR	N	32.5456	47.0015
chr1	59041655	-	T	C	ENSG00000184292	TACSTD2	3'UTR	N	32.6148	47.5679
chr1	61927337	-	T	C	-	-	antisense	N	-14.5582	-9.00544
chr1	62294327	+	A	G	ENSG00000132849	INADL	intronic	Y	-17.808	-12.5073
chr1	62960101	+	A	G	-	-	antisense	N	-11.5025	-14.236
chr1	65335095	-	T	C	ENSG00000162434	JAK1	CDS	N	-7.72281	-5.48293
chr1	65695853	+	A	G	ENSG00000162433	AK4	3'UTR	N	5.37492	6.23519
chr1	67096190	+	A	G	ENSG00000118473	SGIP1	intronic	N	-5.28138	1.07336
chr1	67126762	+	A	G	ENSG00000118473	SGIP1	intronic	N	24.5452	28.6443
chr1	67209562	-	T	C	-	-	antisense	N	-17.9872	-22.4871
chr1	67590461	-	T	C	ENSG00000203963	C1orf141	intronic	N	0.355055	-1.86063
chr1	68167935	+	A	G	-	-	antisense	N	-3.94963	-0.819471
chr1	78489539	+	A	G	ENSG00000137960	GIPC2	intronic	Y	-6.4007	2.15214
chr1	84639626	+	A	G	ENSG00000142875	PRKACB	intronic	N	-18.3573	-16.5609
chr1	84677581	-	T	C	-	-	antisense	N	-18.2524	-17.9027
chr1	85113203	-	T	C	ENSG00000117155	SSX2IP	CDS	N	0.212708	9.23151
chr1	85411721	-	T	C	ENSG00000153898	MCOLN2	intronic	Y	-3.20881	-7.75105
chr1	85785751	-	T	C	ENSG00000153904	DDAH1	3'UTR	N	5.48578	-7.44062
chr1	87574217	+	A	G	ENSG00000153936	HS2ST1	3'UTR	N	-14.8933	-25.3966
chr1	89473175	-	T	C	ENSG00000117226	GBP3	3'UTR	N	-0.083402	5.56495
chr1	89524068	-	T	C	ENSG00000117228	GBP1	ncRNA	N	-7.32669	-5.76769
chr1	89583544	-	T	C	ENSG00000162645	GBP2	ncRNA	N	8.30694	5.96011
chr1	92148839	-	T	C	ENSG00000069702	TGFBR3	3'UTR	N	4.28602	2.43036
chr1	92823189	+	A	G	ENSG00000122484	RPAP2	intronic	Y	-15.0708	-17.6825
chr1	92940594	-	T	C	ENSG00000162676	GFI1	3'UTR	N	-10.9971	-12.8368
chr1	93600630	+	A	G	ENSG00000143033	MTF2	intronic	Y	-12.8999	-9.91662
chr1	93604136	-	T	C	-	-	antisense	N	-15.2813	-11.2801
chr1	93619296	+	A	G	-	-	antisense	N	-9.81071	-11.5302
chr1	94343023	+	A	G	-	-	antisense	N	18.3654	20.0151
chr1	95363001	-	T	C	ENSG00000117519	CNN3	3'UTR	N	0.456124	6.51613
chr1	95427403	+	A	G	ENSG00000235501	RP4-639F20.1	intronic	Y	-4.30084	-4.17842
chr1	95658770	-	T	C	ENSG00000226026	RP11-57H12.3	intronic	N	-12.7276	-11.6547
chr1	95661540	+	A	G	ENSG00000152078	TMEM56	3'UTR	N	-12.5271	-11.0392
chr1	97261754	+	A	G	ENSG00000117569	PTBP2	intronic	Y	-7.42932	0.584105
chr1	97544258	+	A	G	-	-	antisense	N	-10.3655	-2.23059
chr1	97981395	-	T	C	ENSG00000188641	DPYD	CDS	N	8.91631	8.19705
chr1	100170102	-	T	C	-	-	intergenic	N	-11.4161	-12.6509
chr1	104096692	-	T	C	-	-	antisense	N	-14.839	-11.7596
chr1	108678732	-	T	C	ENSG00000085491	SLC25A24	3'UTR	N	-17.9655	-18.3013
chr1	109946882	-	T	C	ENSG00000143106	PSMA5	intronic	Y	-12.1612	-12.4
chr1	110040310	+	A	G	ENSG00000174151	CYB561D1	3'UTR	N	2.3684	2.09368
chr1	111441485	+	A	G	ENSG00000143119	CD53	intronic	N	-10.0588	-20.085
chr1	112021029	+	A	G	ENSG00000143110	C1orf162	3'UTR	N	8.38734	5.65451
chr1	116310967	-	T	C	ENSG00000118729	CASQ2	CDS	N	6.60957	0.207881
chr1	117530621	+	A	G	ENSG00000134247	PTGFRN	3'UTR	N	7.62184	2.61411
chr1	117532291	+	A	G	ENSG00000134247	PTGFRN	3'UTR	N	8.60048	2.50119
chr1	117532891	-	T	C	-	-	antisense	N	7.42135	1.82283
chr1	118069696	-	T	C	-	-	antisense	N	8.37862	4.24955
chr1	119874588	+	A	G	ENSG00000232650	RP5-834N19.1	intronic	N	-42.4412	-41.4871
chr1	119892338	-	T	C	-	-	antisense	N	-23.1565	-22.0177
chr1	120436751	-	T	C	ENSG00000134249	ADAM30	CDS	N	-2.98624	1.5429
chr1	120455310	+	A	G	-	-	antisense	N	-12.1639	-12.4293
chr1	150521575	-	T	C	ENSG00000237781	RP11-54A4.2	intronic	N	-12.7113	-7.6817
chr1	150738200	+	A	G	-	-	antisense	N	-2.71518	-10.8162
chr1	150783985	-	T	C	ENSG00000143437	ARNT	3'UTR	N	-24.0794	-26.2439
chr1	150936903	-	T	C	ENSG00000143418	CERS2	CDS	N	-6.26785	-10.8856
chr1	150999737	+	A	G	ENSG00000143363	PRUNE	CDS	N	-0.157476	1.76808
chr1	151093945	+	A	G	ENSG00000143458	GABPB2	3'UTR	Y	-12.657	-11.2137
chr1	151677249	-	T	C	ENSG00000159409	CELF3	intronic	N	5.56947	1.65815
chr1	151733327	-	T	C	ENSG00000143436	MRPL9	CDS	N	-6.5099	-7.94505
chr1	151778899	-	T	C	ENSG00000143365	RORC	3'UTR	N	3.17406	7.9114
chr1	152322042	-	T	C	ENSG00000143520	FLG2	3'UTR	N	-8.48549	-5.72056
chr1	152692588	+	A	G	ENSG00000198854	C1orf68	CDS	N	28.1788	49.3818
chr1	152884226	+	A	G	ENSG00000163207	IVL	3'UTR	N	-22.3284	-18.7847
chr1	152958238	+	A	G	ENSG00000169474	SPRR1A	3'UTR	N	14.6666	12.0147
chr1	153004848	-	T	C	-	-	antisense	N	51.4135	48.4734
chr1	153346263	+	A	G	-	-	antisense	N	-16.8342	-9.79034
chr1	153363105	-	T	C	ENSG00000143546	S100A8	ncRNA	N	-15.4565	-5.85824
chr1	153517172	-	T	C	ENSG00000196154	S100A4	CDS	N	-28.026	-21.2096
chr1	153533898	+	A	G	-	-	antisense	N	-38.5768	-36.7875
chr1	153906397	+	A	G	-	-	antisense	N	-9.71764	-17.5239
chr1	154303976	-	T	C	-	-	antisense	N	6.14912	3.43608
chr1	154322473	+	A	G	ENSG00000143515	ATP8B2	3'UTR	N	10.1614	8.44283
chr1	154409100	+	A	G	ENSG00000160712	IL6R	intronic	N	-6.55675	-18.1895
chr1	154555492	-	T	C	ENSG00000160710	ADAR	3'UTR	N	2.70986	0.579043
chr1	154573967	-	T	C	ENSG00000160710	ADAR	CDS	N	2.69904	-2.50267
chr1	154909268	+	A	G	-	-	antisense	N	-11.7501	-17.8632
chr1	154943881	+	A	G	-	-	antisense	N	-23.7996	-25.1268
chr1	155033572	+	A	G	ENSG00000143537	ADAM15	intronic	N	-15.2303	-17.0301
chr1	155653247	-	T	C	ENSG00000163374	YY1AP1	intronic	Y	-26.7461	-26.3224
chr1	155653735	-	T	C	ENSG00000163374	YY1AP1	intronic	Y	-26.7394	-26.3496
chr1	155723420	-	T	C	ENSG00000116580	GON4L	intronic	Y	-29.2051	-33.3253
chr1	156147326	-	T	C	-	-	antisense	N	-18.0835	-22.0158
chr1	156160696	+	A	G	-	-	intergenic	Y	-2.10639	-3.49498
chr1	156201168	+	A	G	ENSG00000260238	PMF1-BGLAP	intronic	Y	3.36112	0.584625
chr1	156263940	-	T	C	ENSG00000198715	C1orf85	CDS	N	-5.39423	-4.07675
chr1	156378425	-	T	C	ENSG00000125462	C1orf61	ncRNA	N	-15.9989	-15.0705
chr1	156885767	+	A	G	ENSG00000187800	PEAR1	3'UTR	N	-2.78757	-4.81909
chr1	156905584	+	A	G	-	-	antisense	N	-6.2381	-8.53383
chr1	156908986	-	T	C	ENSG00000132694	ARHGEF11	ncRNA	N	-7.43799	-15.265
chr1	157502830	-	T	C	ENSG00000143297	FCRL5	3'UTR	N	-29.275	-30.6076
chr1	158068344	+	A	G	ENSG00000183853	KIRREL	3'UTR	N	-12.2209	-13.7487
chr1	158990247	+	A	G	ENSG00000163565	IFI16	CDS	N	17.9582	30.8629
chr1	159169641	-	T	C	ENSG00000225670	CTA-134P22.2	ncRNA	N	8.4839	14.8216
chr1	160110888	+	A	G	ENSG00000018625	ATP1A2	intronic	Y	-1.54853	-1.20509
chr1	160110899	+	A	G	ENSG00000018625	ATP1A2	intronic	Y	-0.369405	-0.210503
chr1	160112741	-	T	C	-	-	antisense	N	6.70537	6.36325
chr1	160723256	+	A	G	ENSG00000026751	SLAMF7	3'UTR	N	-26.9356	-28.6682
chr1	160736598	-	T	C	-	-	intergenic	N	-30.5864	-36.0097
chr1	160967455	-	T	C	ENSG00000158769	F11R	3'UTR	N	5.38899	9.97602
chr1	161160872	-	T	C	ENSG00000158859	ADAMTS4	3'UTR	N	-11.2397	-4.5687
chr1	161188936	-	T	C	-	-	antisense	N	0.33082	0.394649
chr1	161274905	-	T	C	ENSG00000158887	MPZ	3'UTR	N	-1.57949	-4.94272
chr1	161751741	+	A	G	ENSG00000118217	ATF6	CDS	N	-0.267679	0.579716
chr1	161931167	+	A	G	ENSG00000118217	ATF6	3'UTR	N	18.3137	-0.188762
chr1	161931802	+	A	G	ENSG00000118217	ATF6	3'UTR	N	18.9103	2.02591
chr1	162498946	+	A	G	ENSG00000152332	UHMK1	3'UTR	N	-17.1637	-22.1579
chr1	163113645	-	T	C	ENSG00000143248	RGS5	3'UTR	N	12.7903	14.7486
chr1	163115321	+	A	G	-	-	antisense	N	16.4843	20.2862
chr1	163115431	+	A	G	-	-	antisense	N	16.4843	20.2862
chr1	163116779	+	A	G	-	-	antisense	N	16.1868	19.1455
chr1	164730178	-	T	C	-	-	antisense	N	-9.33418	-16.0044
chr1	165652273	+	A	G	-	-	antisense	N	21.4997	37.035
chr1	165877554	-	T	G	-	-	antisense	N	12.5032	10.2117
chr1	167031551	-	T	C	ENSG00000143167	GPA33	intronic	Y	-1.15746	-3.32687
chr1	167758901	+	A	G	ENSG00000197965	MPZL1	3'UTR	N	12.2786	13.4958
chr1	169099037	+	A	C	ENSG00000143153	ATP1B1	intronic	N	4.32384	-3.49988
chr1	169498975	-	T	C	ENSG00000198734	F5	CDS	N	5.16716	6.63229
chr1	169511555	-	T	C	ENSG00000198734	F5	CDS	N	27.9693	40.2696
chr1	169511734	-	T	C	ENSG00000198734	F5	CDS	N	30.3149	49.1263
chr1	169511755	-	T	C	ENSG00000198734	F5	CDS	N	32.0012	50.4967
chr1	169512027	-	T	C	ENSG00000198734	F5	CDS	N	33.3796	57.321
chr1	169512093	+	A	G	-	-	antisense	N	35.2631	60.9916
chr1	169660665	+	A	G	ENSG00000000460	C1orf112	intronic	N	-12.7465	-14.0641
chr1	169677709	+	A	G	ENSG00000000460	C1orf112	intronic	N	4.91663	24.8119
chr1	170707675	-	T	C	-	-	antisense	N	-12.5574	-9.3104
chr1	171172412	-	T	C	ENSG00000225243	RP1-127D3.4	intronic	Y	21.2807	20.0792
chr1	171751236	-	T	C	-	-	antisense	N	30.4828	54.1907
chr1	172411768	-	T	C	ENSG00000135845	PIGC	5'UTR	N	-16.2435	-15.7501
chr1	173457599	+	A	G	ENSG00000117592	PRDX6	3'UTR	N	-26.1213	-19.8541
chr1	173833193	-	T	C	ENSG00000234741	GAS5	ncRNA	Y	-24.4437	-24.9597
chr1	173878832	-	T	C	ENSG00000117601	SERPINC1	CDS	N	-5.67345	2.47145
chr1	177929767	-	T	C	ENSG00000254154	RP4-798P15.3	ncRNA	N	8.76994	10.0467
chr1	179042092	+	A	G	ENSG00000116199	FAM20B	3'UTR	N	21.4421	30.2164
chr1	179068851	+	A	G	-	-	antisense	N	-10.5265	-13.3999
chr1	179327017	+	A	G	ENSG00000057252	SOAT1	3'UTR	N	23.8513	24.385
chr1	179787769	+	A	G	-	-	intergenic	N	-15.9161	-16.5297
chr1	179810201	+	A	G	-	-	antisense	N	-6.81954	-8.51096
chr1	179813613	-	T	C	ENSG00000169905	TOR1AIP2	3'UTR	N	-5.12682	-3.21569
chr1	181028123	+	A	G	ENSG00000153029	MR1	3'UTR	N	13.7852	7.18344
chr1	182356399	+	A	G	-	-	antisense	N	2.27593	4.43515
chr1	183112764	+	A	G	ENSG00000135862	LAMC1	3'UTR	N	4.30671	20.0479
chr1	183113952	+	A	G	ENSG00000135862	LAMC1	3'UTR	N	-0.291138	20.0648
chr1	183527103	-	T	C	ENSG00000116701	NCF2	intronic	Y	-16.0707	-14.4275
chr1	183542387	-	T	C	ENSG00000116701	NCF2	CDS	N	-9.8613	-15.2395
chr1	184597999	-	T	C	-	-	antisense	N	-5.67922	2.90031
chr1	184763999	+	A	G	-	-	antisense	N	9.99175	6.03647
chr1	184776193	-	T	C	ENSG00000135842	FAM129A	intronic	Y	12.7366	11.9219
chr1	185265711	-	T	C	ENSG00000116679	IVNS1ABP	3'UTR	N	-14.9763	-13.9485
chr1	192606772	+	A	G	ENSG00000127074	RGS13	5'UTR	N	-1.48011	-6.84918
chr1	196695742	+	A	G	ENSG00000000971	CFH	CDS	N	1.70788	-2.3565
chr1	200621335	-	T	C	ENSG00000118197	DDX59	intronic	Y	-31.9101	-31.8334
chr1	201112981	+	A	G	-	-	antisense	N	4.96892	-7.51559
chr1	201298813	+	A	G	ENSG00000081277	PKP1	intronic	N	13.132	15.0702
chr1	201299852	+	A	G	ENSG00000081277	PKP1	3'UTR	N	9.22395	9.46134
chr1	201301873	+	A	G	ENSG00000081277	PKP1	3'UTR	N	5.68656	0.786411
chr1	201330429	-	T	C	ENSG00000118194	TNNT2	CDS	N	-8.05492	-8.97642
chr1	201355669	-	T	C	ENSG00000159166	LAD1	CDS	N	-15.4565	-14.7869
chr1	201789856	+	A	G	ENSG00000134369	NAV1	3'UTR	N	-15.7995	-15.9235
chr1	201798400	+	A	G	ENSG00000198700	IPO9	CDS	N	-8.306	-6.56915
chr1	202275342	+	A	C	ENSG00000133067	LGR6	intronic	N	-7.29975	-10.3061
chr1	202554937	-	T	C	-	-	antisense	N	-3.3612	-2.10389
chr1	202560412	-	T	C	ENSG00000143858	SYT2	3'UTR	N	0.481703	-0.536813
chr1	202780807	-	T	C	-	-	antisense	N	-17.1683	-18.9037
chr1	203046195	+	A	G	ENSG00000143847	PPFIA4	3'UTR	N	6.43812	7.14667
chr1	203046534	+	A	G	ENSG00000143847	PPFIA4	3'UTR	N	6.40055	8.15735
chr1	203311216	-	T	C	ENSG00000122176	FMOD	3'UTR	N	12.3392	19.1437
chr1	203456098	-	T	C	-	-	antisense	N	6.24293	-0.65583
chr1	203457961	-	T	C	-	-	antisense	N	9.98082	4.4513
chr1	203458037	+	A	T	ENSG00000188783	PRELP	3'UTR	N	9.98082	4.4513
chr1	203458407	-	T	C	-	-	antisense	N	11.16	6.83074
chr1	203694573	+	A	G	ENSG00000058668	ATP2B4	intronic	Y	-1.66096	-5.27913
chr1	203709068	-	T	C	-	-	antisense	N	-10.6349	-17.5352
chr1	203745184	+	A	G	ENSG00000122188	LAX1	3'UTR	Y	7.10428	-2.35528
chr1	203768328	-	T	C	-	-	antisense	N	31.0848	61.7739
chr1	204090397	+	A	G	ENSG00000143842	SOX13	intronic	Y	-1.36522	2.98719
chr1	204191409	-	T	C	ENSG00000143850	PLEKHA6	3'UTR	N	-8.41274	-14.5411
chr1	204520044	+	A	T	ENSG00000198625	MDM4	3'UTR	N	-17.3406	-22.9657
chr1	205316009	-	T	C	ENSG00000162873	KLHDC8A	intronic	N	22.572	4.23433
chr1	205501469	+	A	G	ENSG00000117266	CDK18	3'UTR	N	31.098	33.4425
chr1	205501843	+	A	G	ENSG00000117266	CDK18	3'UTR	N	30.6607	32.0994
chr1	205684067	-	T	C	ENSG00000069275	NUCKS1	3'UTR	N	-13.3303	-10.5785
chr1	207510548	+	A	G	ENSG00000196352	CD55	ncRNA	N	4.59314	-10.3163
chr1	209849002	-	T	C	ENSG00000227591	RP1-28O10.1	intronic	N	-17.73	-18.2543
chr1	209961314	-	T	C	ENSG00000117595	IRF6	3'UTR	N	-10.0219	-7.75923
chr1	211451467	-	T	C	-	-	antisense	N	-5.06679	-6.67795
chr1	211919937	-	T	C	ENSG00000123684	LPGAT1	3'UTR	N	10.7635	20.5965
chr1	212534448	-	T	C	-	-	antisense	N	-5.6594	-8.5473
chr1	212619339	-	T	C	-	-	antisense	N	3.57326	1.63123
chr1	212786883	-	T	C	-	-	antisense	N	-0.858298	7.39371
chr1	212793613	-	T	C	-	-	antisense	N	3.05129	12.1694
chr1	213164083	+	A	G	ENSG00000143494	VASH2	3'UTR	N	-10.2386	-2.25689
chr1	219383192	-	T	C	-	-	antisense	N	-13.0926	-22.4404
chr1	220928376	-	T	C	-	-	antisense	N	-8.48931	-14.9677
chr1	220990473	+	A	G	-	-	intergenic	Y	12.4169	-0.021094
chr1	223291464	-	T	G	ENSG00000187554	TLR5	intronic	N	-17.2702	-18.9755
chr1	224380324	+	A	G	ENSG00000143753	DEGS1	3'UTR	N	-0.656857	-3.62494
chr1	224380478	+	A	G	ENSG00000143753	DEGS1	3'UTR	Y	-1.83599	-4.14337
chr1	225589644	+	A	G	-	-	antisense	N	1.62505	-1.31967
chr1	226019633	-	T	C	-	-	antisense	N	11.6267	14.3172
chr1	226046974	-	T	C	ENSG00000196187	TMEM63A	CDS	N	-22.4908	-22.7005
chr1	226052638	-	T	C	ENSG00000196187	TMEM63A	ncRNA	Y	-21.199	-22.8879
chr1	227069677	-	T	C	-	-	antisense	N	-7.11477	-7.41946
chr1	227174210	-	T	C	-	-	antisense	N	5.08672	3.21374
chr1	228881129	+	A	G	ENSG00000116574	RHOU	3'UTR	N	13.7296	3.4165
chr1	229581166	-	T	C	ENSG00000069248	NUP133	intronic	Y	-24.8364	-25.8354
chr1	229796271	-	T	C	-	-	intergenic	N	-0.936262	-6.29458
chr1	230417329	+	A	G	ENSG00000143641	GALNT2	3'UTR	N	12.562	9.84314
chr1	230417557	-	T	C	ENSG00000224407	RP5-956O18.3	ncRNA	N	14.637	12.6464
chr1	230417560	+	A	G	ENSG00000143641	GALNT2	3'UTR	N	14.4748	12.4842
chr1	230829139	+	A	G	ENSG00000135775	COG2	CDS	N	-7.35992	-0.204722
chr1	230974329	+	A	G	-	-	antisense	N	-16.9658	-15.8681
chr1	231408091	+	A	G	ENSG00000116906	GNPAT	CDS	N	-9.86484	-17.7074
chr1	233193394	-	T	G	ENSG00000135749	PCNXL2	5'UTR	Y	4.28728	11.1274
chr1	235611093	+	A	G	ENSG00000116957	TBCE	intronic	N	-14.2072	-12.6311
chr1	235611521	+	A	C	ENSG00000116957	TBCE	intronic	Y	-14.0002	-11.2427
chr1	236380913	-	T	C	ENSG00000086619	ERO1LB	3'UTR	N	59.9094	100.213
chr1	236717926	-	T	C	ENSG00000119285	HEATR1	CDS	N	69.7585	156.011
chr1	236926445	-	T	C	-	-	antisense	N	-16.6932	-15.7945
chr1	237345066	+	A	G	ENSG00000198626	RYR2	intronic	N	11.5483	10.2763
chr1	237997087	+	A	G	ENSG00000198626	RYR2	3'UTR	N	9.5361	8.40539
chr1	246829616	-	T	C	-	-	antisense	N	-17.0202	-20.082
chr1	246830488	-	T	C	-	-	antisense	N	-14.662	-18.6592
chr1	246946802	+	A	G	ENSG00000227953	RP11-439E19.3	intronic	N	-23.3538	-25.7607
chr1	247006314	-	T	C	ENSG00000153207	AHCTF1	intronic	N	-16.4637	-23.8274
chr1	249105163	-	T	C	ENSG00000175137	SH3BP5L	3'UTR	N	-23.6191	-25.3912
chr10	1065191	+	A	G	ENSG00000107937	GTPBP4	3'UTR	N	-9.5073	-11.2833
chr10	3190265	+	A	G	ENSG00000237399	PITRM1-AS1	ncRNA	N	-9.44168	-14.5156
chr10	3207632	+	A	G	ENSG00000237399	PITRM1-AS1	intronic	N	-6.35919	-10.1304
chr10	5499173	+	A	G	ENSG00000173848	NET1	3'UTR	N	-12.9253	-16.9098
chr10	5680896	+	A	G	-	-	antisense	N	-4.98266	-3.41004
chr10	5799613	+	A	G	ENSG00000108021	FAM208B	CDS	N	-17.989	-20.9408
chr10	6275145	-	T	C	-	-	antisense	N	-9.37565	-15.914
chr10	7849312	-	T	C	-	-	antisense	N	36.8504	26.1194
chr10	13330402	-	T	C	ENSG00000107537	PHYH	CDS	N	-16.7139	-14.0183
chr10	13695928	-	T	C	ENSG00000151474	FRMD4A	intronic	N	-11.115	-13.1375
chr10	14563097	+	A	G	-	-	antisense	N	-16.8679	-15.1431
chr10	14947947	-	T	C	ENSG00000152457	DCLRE1C	intronic	Y	-35.2318	-35.2542
chr10	15260996	-	T	C	ENSG00000148468	FAM171A1	intronic	N	-17.3738	-19.9133
chr10	15556102	-	T	C	ENSG00000077943	ITGA8	3'UTR	N	6.26294	4.73518
chr10	15576200	-	T	C	ENSG00000077943	ITGA8	intronic	Y	16.6741	25.7981
chr10	15589311	-	T	C	ENSG00000077943	ITGA8	intronic	Y	-21.2809	-20.8023
chr10	18966907	+	A	G	ENSG00000165997	ARL5B	3'UTR	N	1.69872	0.992812
chr10	22839628	-	T	C	ENSG00000150867	PIP4K2A	CDS	N	-7.25357	-16.0705
chr10	23634334	+	A	G	-	-	intergenic	Y	-13.8955	-30.5224
chr10	29795706	+	A	G	-	-	antisense	N	-5.72583	-9.6663
chr10	33178729	+	A	G	-	-	intergenic	N	12.5485	16.3555
chr10	33467539	+	A	G	-	-	antisense	N	40.1645	32.0686
chr10	33468014	-	T	C	ENSG00000099250	NRP1	3'UTR	N	39.9968	31.9014
chr10	33468169	+	A	G	-	-	antisense	N	37.2996	27.5021
chr10	33475861	-	T	C	ENSG00000099250	NRP1	intronic	Y	10.9711	-0.15691
chr10	34408636	-	T	C	ENSG00000148498	PARD3	CDS	N	-22.0276	-15.9405
chr10	43917485	+	A	G	ENSG00000230555	RP11-517P14.2	ncRNA	Y	2.84926	1.8823
chr10	44866247	-	T	C	ENSG00000107562	CXCL12	3'UTR	N	48.3575	56.882
chr10	45472045	+	A	G	ENSG00000107551	RASSF4	intronic	N	-12.3369	-17.0791
chr10	45499974	+	A	G	ENSG00000165512	ZNF22	3'UTR	N	-12.5849	-9.97822
chr10	54525849	-	T	C	ENSG00000165471	MBL2	3'UTR	N	12.7808	25.8529
chr10	54526040	-	T	C	ENSG00000165471	MBL2	3'UTR	N	15.1391	31.4422
chr10	54526622	+	A	G	-	-	antisense	N	17.4973	38.6007
chr10	67591333	-	T	C	-	-	intergenic	Y	11.6196	10.7573
chr10	69556732	-	T	C	ENSG00000108176	DNAJC12	3'UTR	N	-5.5587	-4.27268
chr10	70241656	-	T	C	ENSG00000122912	SLC25A16	3'UTR	Y	-29.0499	-25.8444
chr10	70281674	-	T	C	ENSG00000122912	SLC25A16	intronic	Y	-3.57288	-11.8231
chr10	70283049	-	T	C	ENSG00000122912	SLC25A16	intronic	Y	-2.87588	-9.36754
chr10	70513684	+	A	G	ENSG00000060339	CCAR1	CDS	N	-20.4519	-21.2608
chr10	70519214	+	A	G	ENSG00000060339	CCAR1	intronic	Y	-20.6952	-21.945
chr10	71251384	+	A	G	ENSG00000099282	TSPAN15	intronic	Y	-8.8304	-15.8723
chr10	71259395	+	A	T	ENSG00000099282	TSPAN15	intronic	N	-2.35709	-6.99474
chr10	71393025	+	A	G	ENSG00000171224	C10orf35	3'UTR	N	21.9248	27.2698
chr10	71968141	-	T	C	ENSG00000180817	PPA1	intronic	Y	12.9305	21.2965
chr10	72185254	-	T	C	-	-	antisense	N	-6.76861	-4.05593
chr10	73061708	+	A	G	ENSG00000107731	UNC5B	3'UTR	N	8.33538	12.5384
chr10	73507645	-	T	C	ENSG00000107738	C10orf54	3'UTR	N	-5.63396	-8.85868
chr10	73525525	-	T	C	ENSG00000107738	C10orf54	intronic	N	22.545	22.4818
chr10	73532961	-	T	C	ENSG00000107738	C10orf54	intronic	N	28.8595	21.2748
chr10	73584426	-	T	C	ENSG00000197746	PSAP	intronic	N	-0.374412	-4.181
chr10	73820548	-	T	C	ENSG00000107742	SPOCK2	3'UTR	N	2.33918	-0.175044
chr10	73977696	+	A	G	ENSG00000166295	ANAPC16	intronic	N	-27.3888	-21.5301
chr10	75035257	-	T	C	ENSG00000156042	TTC18	CDS	N	16.4893	4.79087
chr10	75148116	+	A	G	-	-	antisense	N	-2.04296	26.2196
chr10	75503692	-	T	C	-	-	intergenic	N	-26.453	-29.748
chr10	75506674	-	T	C	-	-	antisense	N	-22.1745	-23.9808
chr10	75539010	-	T	C	-	-	antisense	Y	-23.3568	-24.8053
chr10	76285163	-	T	C	ENSG00000232342	RP11-46O21.2	intronic	N	-27.9072	-26.6436
chr10	77807027	-	T	C	-	-	antisense	N	-16.4858	-18.1657
chr10	79735775	-	T	C	ENSG00000148606	POLR3A	3'UTR	N	-4.10056	-6.93599
chr10	81315872	-	T	C	ENSG00000185303	SFTPA2	3'UTR	N	-30.1998	-30.1998
chr10	81374986	-	T	C	-	-	antisense	N	-19.0612	-21.86
chr10	81701722	-	T	C	ENSG00000133661	SFTPD	CDS	N	13.5269	13.8465
chr10	82032555	-	T	A	ENSG00000151224	MAT1A	3'UTR	N	9.54687	13.6203
chr10	82035173	-	T	C	ENSG00000151224	MAT1A	ncRNA	N	13.544	20.1528
chr10	82049603	+	A	G	-	-	intergenic	N	1.82609	8.34036
chr10	82192125	+	A	G	ENSG00000122378	FAM213A	3'UTR	Y	10.052	4.98811
chr10	82194330	+	A	G	-	-	intergenic	N	11.4388	6.55177
chr10	85963075	-	T	C	-	-	antisense	N	-0.977425	-5.45617
chr10	85972043	+	A	G	ENSG00000148600	CDHR1	CDS	N	-6.96842	-10.4116
chr10	85974381	+	A	G	ENSG00000148600	CDHR1	3'UTR	N	-6.72675	-12.1062
chr10	88446985	-	T	C	-	-	antisense	N	13.2164	11.5739
chr10	88494364	-	T	C	-	-	antisense	N	2.9005	0.618854
chr10	88494633	-	T	C	-	-	antisense	N	2.9005	-1.12087
chr10	88730312	-	T	C	ENSG00000272734	ADIRF-AS1	ncRNA	N	-15.7161	-24.0582
chr10	88734739	+	A	G	ENSG00000148671	ADIRF	intronic	Y	-5.48441	-16.2473
chr10	90350418	-	T	C	-	-	antisense	N	15.0112	32.8147
chr10	90429652	+	A	G	ENSG00000182333	LIPF	CDS	N	-2.45739	-0.612568
chr10	90438207	+	A	G	ENSG00000182333	LIPF	CDS	N	5.18398	12.9678
chr10	95072906	-	T	C	ENSG00000138119	MYOF	CDS	N	-1.37499	-5.99592
chr10	95358154	+	A	G	ENSG00000186188	FFAR4	intronic	N	18.6974	33.9168
chr10	95358565	+	A	G	ENSG00000186188	FFAR4	intronic	N	18.7155	34.0142
chr10	95359865	+	A	G	ENSG00000186188	FFAR4	intronic	N	18.7016	34.6908
chr10	96372428	+	A	T	ENSG00000119969	HELLS	3'UTR	Y	-21.4094	-25.7743
chr10	96798749	-	T	C	ENSG00000138115	CYP2C8	CDS	N	7.45382	6.23085
chr10	96997589	+	A	G	-	-	antisense	N	33.583	56.1499
chr10	96997670	+	A	G	-	-	antisense	N	33.9058	56.055
chr10	97072008	-	T	C	ENSG00000095637	SORBS1	3'UTR	N	22.5173	25.8929
chr10	97072040	+	A	G	-	-	antisense	N	22.3468	25.697
chr10	97074129	+	A	G	-	-	antisense	N	20.243	18.8001
chr10	97366107	+	A	G	-	-	antisense	N	37.8648	23.7443
chr10	98104936	+	A	G	-	-	antisense	N	-5.04476	7.82183
chr10	98283080	-	T	C	ENSG00000077147	TM9SF3	intronic	N	9.00111	25.3303
chr10	99095208	+	A	G	ENSG00000225850	RP11-452K12.4	intronic	Y	-7.75624	-14.6734
chr10	99141205	+	A	G	-	-	antisense	N	12.1858	2.83724
chr10	99180691	-	T	C	ENSG00000224474	AL355490.1	intronic	Y	-20.9235	-15.8205
chr10	101911142	+	A	G	-	-	antisense	N	-23.7169	-21.8254
chr10	102122603	-	T	C	-	-	antisense	N	-5.61995	-3.5941
chr10	104638723	-	T	C	-	-	antisense	N	-11.5364	-10.4146
chr10	104661484	-	T	C	-	-	antisense	N	-5.48189	-9.94195
chr10	104926485	-	T	C	ENSG00000076685	NT5C2	intronic	Y	-10.8598	-11.7847
chr10	105154089	+	A	G	-	-	antisense	N	-13.1065	-9.74518
chr10	105354833	+	A	G	-	-	antisense	N	-8.28701	-11.9609
chr10	105354982	-	T	C	ENSG00000107957	SH3PXD2A	3'UTR	N	-8.17532	-11.8492
chr10	105357987	-	T	C	ENSG00000107957	SH3PXD2A	3'UTR	N	-10.8759	-11.9919
chr10	105358980	+	A	G	-	-	antisense	N	-10.8759	-11.9919
chr10	106064415	-	T	C	-	-	antisense	N	-15.9376	-14.4778
chr10	112046150	-	T	C	-	-	antisense	N	6.10321	8.46655
chr10	112633671	-	T	C	-	-	antisense	N	-24.3737	-19.3648
chr10	112839579	+	A	G	ENSG00000150594	ADRA2A	3'UTR	N	-26.5028	-25.9771
chr10	114187787	-	T	C	-	-	antisense	N	-19.2145	-15.3735
chr10	115370254	+	A	G	-	-	antisense	N	-16.0645	-18.702
chr10	115370274	-	T	C	ENSG00000197893	NRAP	CDS	N	-16.0645	-18.702
chr10	115422474	+	A	G	-	-	antisense	N	17.3201	20.8201
chr10	116192834	-	T	C	ENSG00000099204	ABLIM1	3'UTR	N	4.0049	14.6807
chr10	116193693	-	T	C	ENSG00000099204	ABLIM1	3'UTR	N	1.89612	6.27733
chr10	116193716	-	T	C	ENSG00000099204	ABLIM1	3'UTR	N	0.716988	4.8879
chr10	116301983	-	T	C	ENSG00000099204	ABLIM1	intronic	Y	1.84021	-11.4961
chr10	119247036	-	T	C	ENSG00000229847	EMX2OS	intronic	Y	-2.39559	1.69806
chr10	121422933	+	A	C	ENSG00000151929	BAG3	intronic	Y	12.7277	14.1377
chr10	121588537	+	A	G	ENSG00000198825	INPP5F	3'UTR	N	-6.48191	-8.74623
chr10	124402677	+	A	G	ENSG00000187908	DMBT1	CDS	N	7.95953	-5.11993
chr10	124403107	-	T	C	-	-	antisense	N	6.7804	-5.99374
chr10	125768220	+	A	G	-	-	antisense	N	2.79373	-3.1946
chr10	126674093	-	T	C	-	-	antisense	N	-5.35827	-3.45639
chr10	129883370	+	A	G	ENSG00000132334	PTPRE	3'UTR	N	0.675953	-1.70263
chr10	129899578	-	T	C	ENSG00000148773	MKI67	CDS	N	4.26825	2.7612
chr10	133532208	-	T	C	-	-	intergenic	N	-22.3839	-28.2352
chr10	135113932	-	T	G	ENSG00000130640	TUBGCP2	3'UTR	Y	-15.8802	-9.07281
chr10	135167541	+	A	G	-	-	intergenic	N	1.63931	18.1604
chr10	135344711	-	T	C	ENSG00000203772	SPRN	intronic	N	4.26901	3.75601
chr10	135352514	+	A	G	ENSG00000130649	CYP2E1	3'UTR	N	43.4604	55.0425
chr11	252851	+	A	G	ENSG00000185627	PSMD13	3'UTR	N	4.98201	-0.562269
chr11	290816	+	A	G	ENSG00000142102	ATHL1	CDS	N	-13.2269	-18.7862
chr11	290891	-	T	C	-	-	antisense	N	-13.2389	-18.7982
chr11	293188	-	T	C	-	-	antisense	N	-11.5815	-18.8118
chr11	295527	-	T	C	-	-	antisense	N	-10.9726	-15.7872
chr11	309127	+	A	G	ENSG00000185201	IFITM2	CDS	N	-2.95491	0.424849
chr11	406483	-	T	C	ENSG00000185187	SIGIRR	CDS	N	-14.6696	-17.7415
chr11	709401	+	A	G	ENSG00000177106	EPS8L2	5'UTR	N	-7.02475	-7.7878
chr11	838722	-	T	C	ENSG00000177700	POLR2L	intronic	N	24.3964	22.4656
chr11	1756225	+	A	G	-	-	antisense	N	3.52277	4.55694
chr11	1912296	+	A	G	ENSG00000130592	LSP1	intronic	N	-39.1681	-39.6172
chr11	1956104	-	T	C	-	-	antisense	N	-24.3339	-21.1345
chr11	2150444	-	T	C	ENSG00000167244	IGF2	3'UTR	N	-9.09187	-9.07463
chr11	2150697	-	T	C	ENSG00000167244	IGF2	3'UTR	N	-10.1586	-9.91068
chr11	2169014	+	A	G	ENSG00000099869	IGF2-AS	ncRNA	N	-12.1197	-15.3084
chr11	2417935	-	T	C	-	-	antisense	N	-32.9737	-30.3573
chr11	3847293	+	A	G	ENSG00000148985	PGAP2	3'UTR	N	-3.93346	-7.53777
chr11	5719251	-	T	C	ENSG00000132256	TRIM5	intronic	N	41.4642	34.9644
chr11	5719667	-	T	C	ENSG00000132256	TRIM5	intronic	N	39.0443	31.991
chr11	6420261	-	T	C	ENSG00000166313	APBB1	intronic	N	-19.7555	-19.0557
chr11	6453332	-	T	C	ENSG00000110169	HPX	ncRNA	N	-2.14969	-3.99222
chr11	6500309	+	A	G	-	-	antisense	N	-8.94052	-12.539
chr11	7687715	-	T	C	ENSG00000166394	CYB5R2	CDS	N	36.4613	38.4493
chr11	8941215	+	A	G	ENSG00000166452	AKIP1	3'UTR	Y	-13.8591	-20.8261
chr11	8995818	+	A	C	ENSG00000254860	TMEM9B-AS1	intronic	Y	-9.08162	-16.9888
chr11	9468367	+	A	G	ENSG00000205339	IPO7	3'UTR	N	-19.1847	-22.737
chr11	10579687	-	T	C	ENSG00000133800	LYVE1	3'UTR	N	-5.30123	-3.74802
chr11	11977573	-	T	C	-	-	antisense	N	-18.9093	-26.0383
chr11	12265542	+	A	G	ENSG00000133816	MICAL2	CDS	N	19.0103	11.799
chr11	12282908	+	A	G	ENSG00000133816	MICAL2	ncRNA	N	-21.8322	-20.7035
chr11	17118687	-	T	C	ENSG00000011405	PIK3C2A	CDS	N	-17.6167	-16.503
chr11	17809724	-	T	C	ENSG00000129158	SERGEF	CDS	N	-13.6263	-13.707
chr11	18262288	+	A	G	-	-	antisense	N	3.26653	3.70159
chr11	18262607	+	A	G	-	-	antisense	N	2.67893	2.68761
chr11	18264756	-	T	C	ENSG00000134339	SAA2	intronic	N	-0.470117	-3.52631
chr11	18267112	+	A	G	-	-	antisense	N	12.0136	11.7569
chr11	18751854	-	T	C	ENSG00000110786	PTPN5	5'UTR	N	-2.43842	-2.09785
chr11	27021805	+	A	G	-	-	intergenic	N	21.5081	17.9738
chr11	33053005	-	T	C	-	-	antisense	N	64.3725	79.5578
chr11	33376095	+	A	G	ENSG00000110422	HIPK3	3'UTR	N	-11.8029	-13.5977
chr11	33378209	+	A	G	ENSG00000110422	HIPK3	3'UTR	N	-13.0428	-14.7325
chr11	33711013	-	T	C	ENSG00000255202	RP4-541C22.5	intronic	N	-6.13805	-10.3509
chr11	33724780	-	T	C	ENSG00000085063	CD59	intronic	N	4.6461	9.22721
chr11	33726980	+	A	G	-	-	antisense	N	-1.67226	3.90277
chr11	33763193	+	A	G	-	-	antisense	N	-0.043855	1.66143
chr11	33888012	-	T	C	ENSG00000135363	LMO2	intronic	Y	-4.62397	-5.8001
chr11	34460541	-	T	C	-	-	antisense	N	-12.5192	-13.9443
chr11	34991727	-	T	C	-	-	antisense	N	0.65447	0.339238
chr11	35273268	-	T	C	ENSG00000110436	SLC1A2	3'UTR	N	0.775314	4.20045
chr11	35274829	+	A	G	-	-	antisense	N	0.536843	2.96271
chr11	35277088	-	T	C	ENSG00000110436	SLC1A2	3'UTR	N	-4.53036	-3.33818
chr11	35827958	+	A	G	ENSG00000166326	TRIM44	3'UTR	N	-8.9104	-10.7865
chr11	35830043	+	A	G	-	-	intergenic	N	-7.02801	-8.31495
chr11	43363095	-	T	C	ENSG00000254907	RP11-484D2.2	intronic	N	-12.5317	-9.72453
chr11	43702530	+	A	G	ENSG00000149084	HSD17B12	CDS	N	4.27144	-3.3315
chr11	43885244	+	A	G	-	-	antisense	Y	14.2298	17.9019
chr11	44100021	-	T	C	-	-	antisense	N	14.2219	21.0285
chr11	46695414	-	T	C	-	-	antisense	N	-22.3295	-22.4394
chr11	46718663	-	T	C	ENSG00000175220	ARHGAP1	5'UTR	N	-17.9739	-19.2822
chr11	47245803	+	A	G	ENSG00000134574	DDB2	intronic	Y	-28.0411	-26.755
chr11	47641921	-	T	C	ENSG00000109919	MTCH2	intronic	Y	-33.929	-33.6745
chr11	57077464	-	T	C	ENSG00000149115	TNKS1BP1	CDS	N	-16.4632	-17.1826
chr11	57174584	-	T	C	ENSG00000134802	SLC43A3	3'UTR	N	-16.2902	-17.2935
chr11	57193653	+	A	G	-	-	antisense	N	3.23326	2.61716
chr11	57283046	+	A	G	-	-	antisense	N	-20.79	-27.3035
chr11	57377968	+	A	G	ENSG00000149131	SERPING1	intronic	N	-14.7741	-10.3764
chr11	59612859	-	T	C	ENSG00000134812	GIF	CDS	N	-24.5665	-18.0522
chr11	60237234	-	T	C	-	-	antisense	N	-15.9059	-20.1361
chr11	60897912	+	A	G	-	-	antisense	N	5.09067	6.20817
chr11	61582300	-	T	A	ENSG00000149485	FADS1	5'UTR	N	-12.0656	-14.4553
chr11	61664992	-	T	C	ENSG00000167994	RAB3IL1	3'UTR	N	-18.3468	-21.2718
chr11	61665122	+	A	G	-	-	antisense	N	-17.3891	-19.7256
chr11	62039646	+	A	G	ENSG00000110484	SCGB2A2	intronic	N	4.79239	12.8718
chr11	62040519	+	A	G	ENSG00000110484	SCGB2A2	3'UTR	N	1.255	7.61064
chr11	62157472	-	T	C	-	-	antisense	N	12.6072	6.04936
chr11	62458275	-	T	C	ENSG00000168000	BSCL2	CDS	N	-19.7051	-23.7806
chr11	62564009	-	T	C	ENSG00000162231	NXF1	CDS	N	-22.2714	-20.885
chr11	64106291	-	T	C	-	-	intergenic	Y	-10.2067	-11.1197
chr11	64124515	-	T	C	-	-	antisense	N	1.89659	2.09987
chr11	64665394	-	T	C	ENSG00000110046	ATG2A	CDS	N	-23.9761	-20
chr11	64759352	-	T	C	ENSG00000168062	BATF2	intronic	N	-17.8013	-15.6903
chr11	65226187	+	A	G	ENSG00000173727	AP000769.1	intronic	N	-12.341	-23.7645
chr11	65232545	+	A	G	ENSG00000173727	AP000769.1	intronic	Y	-2.91619	-11.0193
chr11	65394322	+	A	G	ENSG00000197136	PCNXL3	intronic	N	-17.324	-18.4451
chr11	65485337	+	A	G	ENSG00000172977	KAT5	intronic	N	7.84832	9.13688
chr11	65787196	+	A	G	-	-	antisense	Y	-1.32364	-4.80292
chr11	66450520	-	T	C	-	-	intergenic	Y	-23.2955	-20.6486
chr11	67118512	-	T	C	ENSG00000175482	POLD4	ncRNA	Y	-27.2592	-29.5043
chr11	67173240	-	T	C	ENSG00000172531	PPP1CA	intronic	N	-17.5363	-13.8416
chr11	67352689	+	A	G	ENSG00000084207	GSTP1	CDS	N	8.3987	18.896
chr11	67379016	-	T	C	-	-	antisense	N	-18.6035	-24.1202
chr11	67816936	+	A	G	ENSG00000110719	TCIRG1	ncRNA	N	-13.6037	-8.46047
chr11	67821127	-	T	C	ENSG00000110721	CHKA	3'UTR	N	-16.6959	-11.6171
chr11	68211940	+	A	G	ENSG00000162337	LRP5	intronic	Y	-14.1958	-13.7266
chr11	69186904	+	A	G	ENSG00000260877	RP11-211G23.2	intronic	N	-10.1855	-10.6206
chr11	70007311	+	A	G	ENSG00000131620	ANO1	CDS	N	2.39413	0.24967
chr11	71145687	-	T	C	ENSG00000172893	DHCR7	3'UTR	N	-8.11704	3.25542
chr11	72414662	-	T	A	ENSG00000186635	ARAP1	intronic	N	7.21082	0.182361
chr11	72465877	-	T	C	ENSG00000214530	STARD10	3'UTR	N	-3.00956	8.07659
chr11	73112091	-	T	C	ENSG00000054965	FAM168A	3'UTR	N	9.06794	16.6604
chr11	73575504	+	A	G	ENSG00000175581	MRPL48	3'UTR	N	-7.76834	-3.34974
chr11	73712020	+	A	G	-	-	antisense	N	1.86385	-3.81862
chr11	74413843	-	T	C	ENSG00000054938	CHRDL2	CDS	N	8.57814	10.3123
chr11	74677912	+	A	G	ENSG00000118363	SPCS2	intronic	Y	-12.9303	-17.4925
chr11	74971982	-	T	C	-	-	antisense	N	-18.3539	-13.1841
chr11	75511572	-	T	C	-	-	antisense	N	-15.3631	-16.1131
chr11	76369072	-	T	C	ENSG00000137507	LRRC32	3'UTR	N	3.74119	-3.47227
chr11	76370047	-	T	C	ENSG00000137507	LRRC32	3'UTR	N	1.14252	-6.18027
chr11	76372052	+	A	G	ENSG00000236304	AP001189.4	intronic	N	-1.76305	-8.23397
chr11	76508843	-	T	C	-	-	antisense	N	8.9309	5.04108
chr11	77553638	-	T	C	ENSG00000254459	RP11-91P24.7	intronic	N	-18.5155	-24.1403
chr11	77825320	-	T	C	ENSG00000159063	ALG8	CDS	N	0.832499	-6.922
chr11	82785632	+	A	G	ENSG00000246067	RAB30-AS1	intronic	Y	-7.23822	-4.79535
chr11	82798239	-	T	C	ENSG00000255503	RP11-113K21.4	intronic	N	-11.1888	-10.0848
chr11	84212522	-	T	C	ENSG00000150672	DLG2	intronic	Y	-29.9833	-26.4759
chr11	86622976	-	T	A	ENSG00000255471	RP11-736K20.5	intronic	Y	-6.38191	-6.53242
chr11	86657520	+	A	G	ENSG00000150687	PRSS23	intronic	N	5.07405	13.5004
chr11	86659213	+	A	G	ENSG00000150687	PRSS23	intronic	N	3.89491	11.7773
chr11	88070858	+	A	G	-	-	antisense	N	16.9779	16.2271
chr11	89933609	-	T	C	-	-	intergenic	N	-0.727377	2.76966
chr11	93495975	+	A	G	ENSG00000182919	C11orf54	3'UTR	N	4.32028	11.5732
chr11	93712637	+	A	G	-	-	intergenic	N	3.14706	7.9771
chr11	95564259	+	A	G	ENSG00000166037	CEP57	CDS	N	11.5838	4.59909
chr11	95565288	+	A	G	ENSG00000166037	CEP57	3'UTR	N	11.5838	4.59909
chr11	95567388	+	A	G	-	-	antisense	N	9.02502	2.11472
chr11	110333632	-	T	C	-	-	antisense	N	-8.17627	-18.2125
chr11	111477698	-	T	C	-	-	antisense	N	1.20232	-3.43689
chr11	111595189	+	A	G	ENSG00000170145	SIK2	3'UTR	N	20.5865	51.5017
chr11	111599292	-	T	C	ENSG00000137713	PPP2R1B	intronic	Y	15.3704	38.8875
chr11	114185445	+	A	G	-	-	antisense	Y	-2.38058	-4.15277
chr11	116715688	+	A	G	ENSG00000235910	APOA1-AS	intronic	N	-7.2163	-6.22088
chr11	116792357	-	T	G	ENSG00000160584	SIK3	intronic	Y	-16.1749	-17.23
chr11	117072963	-	T	C	-	-	antisense	N	-18.0794	-11.7822
chr11	117283626	+	A	G	ENSG00000110274	CEP164	3'UTR	N	-8.2307	-1.05151
chr11	117283676	-	T	C	-	-	antisense	N	-7.86684	-0.581798
chr11	117694392	+	A	G	-	-	antisense	N	-8.73903	-8.44487
chr11	117707191	-	T	C	ENSG00000255245	FXYD6-FXYD2	intronic	Y	-14.4837	-15.5588
chr11	117774394	+	A	G	-	-	antisense	N	11.7925	13.9536
chr11	118005119	-	T	C	ENSG00000177098	SCN4B	3'UTR	N	-2.11539	3.11879
chr11	119181170	-	T	C	ENSG00000076706	MCAM	CDS	N	-24.8972	-22.2377
chr11	119205830	+	A	G	ENSG00000173456	RNF26	5'UTR	N	-20.9088	-26.8929
chr11	119395699	+	A	G	ENSG00000245248	USP2-AS1	intronic	N	-32.9421	-33.9814
chr11	119532156	+	A	G	-	-	antisense	N	-28.6481	-29.2695
chr11	119995447	-	T	C	ENSG00000137699	TRIM29	5'UTR	N	-14.1978	-13.6008
chr11	121501406	-	T	C	-	-	antisense	N	-19.9375	-21.8153
chr11	121502768	+	A	G	ENSG00000137642	SORL1	3'UTR	N	-17.0535	-15.7556
chr11	121502894	-	T	C	-	-	antisense	N	-19.1936	-19.1084
chr11	123306172	-	T	C	-	-	antisense	N	-8.3594	-12.4135
chr11	124627205	-	T	C	ENSG00000149564	ESAM	ncRNA	Y	-22.2664	-16.0029
chr11	124955032	-	T	C	-	-	antisense	N	49.9767	30.0629
chr11	124958122	+	A	G	ENSG00000134955	SLC37A2	3'UTR	N	40.1374	20.7455
chr11	124958844	+	A	G	ENSG00000134955	SLC37A2	3'UTR	N	34.3486	17.3796
chr11	126133632	-	T	C	ENSG00000182934	SRPR	3'UTR	N	-22.2387	-22.6009
chr11	126140468	+	A	G	ENSG00000110074	FOXRED1	intronic	N	-21.2297	-20.2551
chr11	126166577	+	A	G	ENSG00000150455	TIRAP	intronic	Y	-9.96787	-5.61341
chr11	128330520	-	T	C	ENSG00000134954	ETS1	3'UTR	N	-6.26124	-6.1137
chr11	128333503	-	T	C	ENSG00000134954	ETS1	CDS	N	-2.85201	-3.23176
chr11	129581911	-	T	C	-	-	intergenic	N	-12.7525	-18.3367
chr11	130075860	+	A	G	ENSG00000149418	ST14	intronic	Y	9.16236	0.792438
chr11	130339312	-	T	C	-	-	antisense	N	-10.29	-11.1509
chr12	286481	+	A	G	ENSG00000120645	IQSEC3	3'UTR	N	-23.4924	-23.0906
chr12	754276	+	A	G	ENSG00000177406	RP11-218M22.1	ncRNA	N	-17.9153	-19.4503
chr12	1022184	-	T	C	ENSG00000002016	RAD52	3'UTR	N	-13.6302	-13.5495
chr12	3042397	+	A	G	ENSG00000078246	TULP3	intronic	Y	0.088781	-6.85472
chr12	3392351	+	A	G	ENSG00000011105	TSPAN9	3'UTR	N	-1.18188	1.57346
chr12	6153534	-	T	C	ENSG00000110799	VWF	CDS	N	-6.73969	-8.14292
chr12	6644781	-	T	C	-	-	antisense	N	-1.80973	-13.2665
chr12	7252085	-	T	C	ENSG00000139178	C1RL	intronic	N	-3.65273	-3.41626
chr12	7649653	-	T	C	ENSG00000177575	CD163	CDS	N	-17.1881	-16.2805
chr12	8080750	-	T	C	ENSG00000059804	SLC2A3	intronic	Y	2.88689	-0.209553
chr12	8448327	-	T	C	ENSG00000256589	ENPP7P5	intronic	Y	-16.2516	-15.0048
chr12	9020563	-	T	C	-	-	antisense	N	-0.514303	-3.29771
chr12	9161648	-	T	C	-	-	antisense	N	-7.19519	3.54788
chr12	9232268	-	T	C	ENSG00000175899	A2M	CDS	N	3.4843	-12.4095
chr12	9302313	+	A	G	-	-	antisense	N	-31.9786	-32.336
chr12	12046429	+	A	G	ENSG00000139083	ETV6	3'UTR	N	5.61525	3.04839
chr12	12046658	-	T	C	-	-	antisense	N	5.26005	3.64775
chr12	12272473	-	T	C	ENSG00000070018	LRP6	3'UTR	N	-7.34615	1.67879
chr12	12622025	+	A	G	-	-	intergenic	Y	-5.79997	-2.75259
chr12	12627863	+	A	G	-	-	intergenic	N	-8.21297	-6.8499
chr12	13066220	-	T	C	-	-	antisense	N	-17.3303	-21.8893
chr12	13070752	+	A	G	ENSG00000013588	GPRC5A	3'UTR	N	-15.1573	-19.1075
chr12	13369574	+	A	G	ENSG00000134531	EMP1	3'UTR	N	-3.3962	-8.54606
chr12	14651798	+	A	T	-	-	intergenic	Y	-9.86349	-10.5484
chr12	14664595	+	A	G	-	-	antisense	N	-14.2636	-19.269
chr12	14939640	-	T	C	ENSG00000084463	WBP11	3'UTR	N	3.90936	6.41997
chr12	14977217	+	A	G	ENSG00000182993	C12orf60	3'UTR	N	-12.3781	-12.9628
chr12	14979084	+	A	G	ENSG00000182993	C12orf60	intronic	N	-9.04271	-9.74389
chr12	14992956	+	A	G	ENSG00000182993	C12orf60	intronic	N	3.19517	-13.711
chr12	14993070	+	A	G	ENSG00000182993	C12orf60	intronic	N	5.55344	-12.0723
chr12	14993854	+	A	G	ENSG00000182993	C12orf60	intronic	N	4.3743	-13.318
chr12	15035081	-	T	C	ENSG00000111341	MGP	CDS	N	-21.4254	-29.6147
chr12	19529068	-	T	C	-	-	antisense	N	-8.46145	-1.50433
chr12	20836856	+	A	G	ENSG00000172572	PDE3A	3'UTR	N	-14.0017	-22.9936
chr12	21669027	+	A	G	ENSG00000111711	GOLT1B	3'UTR	N	7.98037	5.49371
chr12	22840092	+	A	G	ENSG00000139163	ETNK1	3'UTR	N	3.6943	7.85585
chr12	24965636	-	T	C	ENSG00000060982	BCAT1	3'UTR	N	19.3984	27.0005
chr12	24965708	-	T	C	ENSG00000060982	BCAT1	3'UTR	N	19.1589	25.402
chr12	27182338	-	T	C	-	-	antisense	N	-8.06254	-7.80606
chr12	32141828	+	A	G	ENSG00000174718	KIAA1551	intronic	Y	5.71038	7.4957
chr12	32153876	+	A	G	-	-	intergenic	Y	-8.44628	-6.23316
chr12	40150923	-	T	C	ENSG00000151229	SLC2A13	3'UTR	N	-5.72849	3.6349
chr12	40761663	-	T	C	-	-	antisense	N	-7.28861	-14.1779
chr12	44182706	+	A	G	ENSG00000198001	IRAK4	3'UTR	N	-24.847	-28.3651
chr12	44182951	-	T	C	-	-	antisense	N	-22.8903	-25.001
chr12	44902264	-	T	C	ENSG00000184613	NELL2	3'UTR	N	-25.1067	-19.3765
chr12	46759788	+	A	G	-	-	antisense	N	-8.18144	-11.9125
chr12	48139933	+	A	G	-	-	antisense	N	21.7003	26.6777
chr12	48175093	+	A	G	ENSG00000211584	SLC48A1	3'UTR	N	19.772	24.3998
chr12	48177238	+	A	G	-	-	antisense	N	34.0583	38.8668
chr12	48178127	+	A	G	-	-	antisense	N	35.6954	39.9498
chr12	50157071	-	T	C	-	-	antisense	N	-22.9012	-22.4727
chr12	50513274	+	A	G	ENSG00000178449	COX14	intronic	Y	-2.67902	-13.1613
chr12	50594947	+	A	G	-	-	antisense	N	-17.8987	-17.9769
chr12	50850776	+	A	G	ENSG00000161813	LARP4	intronic	Y	-24.7575	-17.2113
chr12	50851821	+	A	G	ENSG00000161813	LARP4	intronic	Y	-27.908	-21.2923
chr12	51602013	-	T	C	ENSG00000184271	POU6F1	intronic	Y	-7.21368	-8.42913
chr12	51637241	+	A	G	ENSG00000183283	DAZAP2	3'UTR	N	-8.11767	-11.2517
chr12	52388891	+	A	G	ENSG00000135503	ACVR1B	3'UTR	N	-10.3441	-6.87962
chr12	52702463	+	A	G	ENSG00000170442	KRT86	3'UTR	N	49.6786	31.4467
chr12	52910117	+	A	G	-	-	antisense	N	19.011	26.7892
chr12	52910712	+	A	G	-	-	antisense	N	16.7753	21.8006
chr12	52910851	+	A	G	-	-	antisense	N	15.5962	20.8121
chr12	53033823	-	T	C	-	-	intergenic	N	-6.32636	-5.41558
chr12	53069014	-	T	C	ENSG00000167768	KRT1	CDS	N	-22.6785	-26.0414
chr12	53200584	-	T	C	ENSG00000170477	KRT4	3'UTR	N	13.3518	11.0533
chr12	53449735	-	T	C	-	-	antisense	N	-6.80911	-5.98554
chr12	55042118	+	A	G	-	-	antisense	N	-7.70069	-11.9963
chr12	56620901	+	A	G	ENSG00000139579	NABP2	intronic	Y	-28.6658	-28.1594
chr12	57108203	+	A	G	-	-	antisense	N	-17.9478	-20.5801
chr12	57979555	+	A	G	ENSG00000155980	KIF5A	3'UTR	N	-8.61893	-10.5842
chr12	58176614	-	T	C	-	-	antisense	N	-29.9817	-35.1579
chr12	65859140	-	T	C	-	-	antisense	N	-3.74402	-5.72171
chr12	66546100	+	A	G	-	-	antisense	N	-7.65543	-8.42023
chr12	66647206	-	T	C	ENSG00000256072	RP11-335I12.2	intronic	N	-13.334	-4.84869
chr12	69215382	+	A	G	ENSG00000135679	MDM2	intronic	Y	-8.22714	-8.39098
chr12	69226396	+	A	G	ENSG00000135679	MDM2	intronic	Y	-13.2971	-10.4012
chr12	69665309	-	T	C	-	-	antisense	N	0.542248	5.4304
chr12	70215960	-	T	C	-	-	antisense	N	0.118941	-4.68502
chr12	70726998	+	A	G	ENSG00000111596	CNOT2	intronic	N	5.22894	12.9447
chr12	72013832	+	A	G	-	-	antisense	N	-13.3605	-15.7723
chr12	74939018	-	T	C	-	-	intergenic	N	14.4388	10.6577
chr12	77247150	-	T	C	-	-	antisense	N	-12.9427	-19.4379
chr12	77251216	-	T	C	-	-	intergenic	Y	-4.39115	-14.1742
chr12	79458812	+	A	T	ENSG00000067715	SYT1	intronic	N	-18.2077	-14.4932
chr12	79982267	-	T	C	ENSG00000177425	PAWR	3'UTR	N	-22.6814	-18.8456
chr12	79991206	-	T	C	ENSG00000177425	PAWR	intronic	N	-24.4797	-17.5582
chr12	81193951	+	A	G	-	-	antisense	N	-20.5728	-20.2116
chr12	88887289	-	T	C	ENSG00000049130	KITLG	ncRNA	N	-12.6268	-5.09766
chr12	89742731	-	T	C	ENSG00000139318	DUSP6	3'UTR	N	-0.282651	9.42201
chr12	89743614	+	A	G	-	-	antisense	N	-1.07026	8.32719
chr12	92488115	-	T	C	ENSG00000257242	C12orf79	intronic	Y	-12.8277	-10.4385
chr12	93166538	+	A	G	-	-	antisense	N	-9.71471	-14.361
chr12	96349852	-	T	C	-	-	antisense	N	6.28275	-8.24349
chr12	100946825	+	A	G	ENSG00000012504	NR1H4	intronic	Y	-13.9168	-15.3401
chr12	102108301	-	T	C	-	-	antisense	N	-11.6553	-11.6726
chr12	102412499	-	T	C	ENSG00000120860	CCDC53	intronic	Y	-26.4948	-21.5836
chr12	104345253	+	A	G	ENSG00000166598	HSP90B1	intronic	N	12.391	10.018
chr12	104396598	-	T	C	ENSG00000120820	GLT8D2	intronic	Y	-20.7835	-18.0379
chr12	105152997	-	T	C	-	-	antisense	N	-1.94786	-14.8516
chr12	105567611	+	A	G	-	-	antisense	N	10.1264	17.7813
chr12	107367439	+	A	G	ENSG00000151135	C12orf23	3'UTR	N	-6.92906	-3.00951
chr12	108923950	+	A	G	-	-	antisense	N	11.4121	22.6723
chr12	108985945	+	A	G	-	-	antisense	N	-9.5619	-6.98714
chr12	109662988	+	A	G	ENSG00000076555	ACACB	intronic	Y	0.066061	4.89093
chr12	109973297	+	A	G	ENSG00000151148	UBE3B	3'UTR	N	6.13853	1.33476
chr12	109974191	+	A	G	ENSG00000151148	UBE3B	3'UTR	N	8.4968	3.97176
chr12	109991998	+	A	G	-	-	antisense	N	16.8625	8.37048
chr12	110928448	+	A	G	-	-	intergenic	Y	-26.0992	-23.0357
chr12	111353556	+	A	G	-	-	antisense	N	-8.99915	-18.9902
chr12	112184666	+	A	G	ENSG00000111271	ACAD10	intronic	Y	-28.7761	-27.1085
chr12	113448288	+	A	G	ENSG00000111335	OAS2	CDS	N	23.1816	7.42489
chr12	113834864	-	T	C	ENSG00000135094	SDS	ncRNA	N	-31.3847	-26.2861
chr12	115108907	-	T	C	ENSG00000135111	TBX3	3'UTR	N	-7.41628	-10.5069
chr12	116408538	+	A	G	-	-	antisense	N	-26.4903	-26.5969
chr12	118471760	+	A	G	-	-	antisense	N	0.858658	-4.3135
chr12	119632307	+	A	G	ENSG00000152137	HSPB8	3'UTR	N	-23.8304	-20.4604
chr12	120533696	+	A	G	-	-	antisense	N	-15.0555	-5.98419
chr12	120941215	-	T	C	ENSG00000110871	COQ5	3'UTR	N	0.136324	-2.73157
chr12	121134402	-	T	C	-	-	antisense	N	16.89	22.5736
chr12	121135467	-	T	C	ENSG00000256364	RP11-173P15.3	intronic	N	21.6634	27.1953
chr12	121137329	-	T	C	ENSG00000256364	RP11-173P15.3	ncRNA	N	21.9669	29.8251
chr12	121177778	+	A	G	ENSG00000122971	ACADS	3'UTR	N	-8.87619	-8.12101
chr12	121662370	+	A	C	ENSG00000135124	P2RX4	intronic	Y	2.28934	-7.11812
chr12	122215128	+	A	G	ENSG00000188735	TMEM120B	3'UTR	Y	-20.7105	-19.8
chr12	122511238	+	A	G	-	-	intergenic	Y	-13.8773	-14.2391
chr12	122631752	-	T	C	-	-	antisense	N	8.0612	-5.22019
chr12	122692820	-	T	C	ENSG00000184047	DIABLO	3'UTR	N	-22.7457	-21.2226
chr12	122865029	-	T	C	ENSG00000130779	CLIP1	5'UTR	N	-16.1096	-19.18
chr12	123255058	+	A	G	ENSG00000139726	DENR	3'UTR	N	-18.335	-8.86112
chr12	124002048	-	T	A	ENSG00000188026	RILPL1	intronic	Y	-16.6599	-17.047
chr12	124105839	-	T	C	ENSG00000111361	EIF2B1	3'UTR	N	7.55648	-5.72174
chr12	124105908	+	A	G	-	-	antisense	N	6.37734	-6.87363
chr12	124405033	-	T	C	ENSG00000119242	CCDC92	intronic	N	-25.8682	-29.3259
chr12	124421453	-	T	C	ENSG00000119242	CCDC92	3'UTR	N	-13.412	-16.0786
chr12	124816266	-	T	C	ENSG00000196498	NCOR2	ncRNA	Y	-1.6296	-1.5989
chr12	124856618	+	A	G	-	-	antisense	N	1.54565	-4.75113
chr12	125284748	+	A	G	-	-	antisense	N	-22.3482	-31.5772
chr12	126146259	+	A	G	ENSG00000139364	TMEM132B	3'UTR	N	5.07294	0.699808
chr12	129278207	-	T	C	ENSG00000139370	SLC15A4	3'UTR	N	10.0145	7.43447
chr12	129278864	+	A	G	-	-	antisense	N	7.97236	7.38163
chr12	129299980	-	T	C	ENSG00000139370	SLC15A4	ncRNA	Y	15.6603	20.2308
chr12	132407008	-	T	C	-	-	antisense	N	-11.2345	-8.77847
chr12	132562328	+	A	G	ENSG00000183495	EP400	3'UTR	N	-21.8033	-19.3708
chr12	133297675	-	T	C	-	-	antisense	N	-1.0386	7.00598
chr12	133299124	+	A	G	ENSG00000247077	PGAM5	3'UTR	Y	-0.546804	7.88532
chr12	133635146	-	T	C	-	-	antisense	N	-1.66102	1.3164
chr12	133657553	-	T	C	-	-	antisense	N	-8.46875	-11.8968
chr12	133683261	-	T	C	-	-	antisense	N	-8.46658	-8.40885
chr13	24249847	-	T	C	-	-	antisense	N	-8.23793	-10.8763
chr13	24878466	+	A	G	ENSG00000182957	SPATA13	3'UTR	N	14.2023	8.64061
chr13	24880583	-	T	C	-	-	antisense	N	17.3272	12.9479
chr13	25009954	-	T	C	ENSG00000102699	PARP4	intronic	Y	72.9958	78.2848
chr13	25821603	+	A	G	-	-	antisense	N	-14.7976	-10.258
chr13	25916059	-	T	C	-	-	antisense	N	-23.4766	-20.3445
chr13	27260589	+	A	G	ENSG00000132970	WASF3	3'UTR	N	12.7343	16.0811
chr13	28240828	+	A	G	ENSG00000186184	POLR1D	3'UTR	N	-3.72208	-11.1299
chr13	28241061	-	T	C	-	-	antisense	N	-3.72071	-11.1285
chr13	28863750	+	A	G	ENSG00000152520	PAN3	intronic	Y	-3.82249	3.42576
chr13	31038348	+	A	G	-	-	antisense	N	-15.8048	-21.0756
chr13	31729729	+	A	G	-	-	antisense	N	10.0628	6.9141
chr13	32776603	-	T	C	-	-	antisense	N	32.261	16.7378
chr13	32986219	+	A	G	-	-	antisense	N	-6.01864	-7.50217
chr13	33017043	-	T	C	ENSG00000244754	N4BP2L2	CDS	N	-22.5385	-27.0322
chr13	36246436	-	T	C	-	-	antisense	N	0.590406	0.72139
chr13	36421732	-	T	C	ENSG00000133083	DCLK1	ncRNA	N	-10.9999	-13.1084
chr13	36877978	-	T	C	ENSG00000133104	SPG20	3'UTR	N	-10.9102	-15.4299
chr13	39587677	+	A	G	-	-	antisense	N	-5.47741	7.60318
chr13	40293428	-	T	C	-	-	antisense	N	6.77119	6.35755
chr13	41493669	-	T	C	ENSG00000168852	TPTE2P5	intronic	Y	1.61266	-8.07512
chr13	42891044	+	A	G	ENSG00000023516	AKAP11	intronic	Y	-5.53183	-0.555132
chr13	43682841	+	A	G	ENSG00000120675	DNAJC15	3'UTR	N	-10.254	-15.2159
chr13	45610098	+	A	G	-	-	antisense	Y	11.5741	24.5361
chr13	45934312	+	A	G	ENSG00000170919	TPT1-AS1	ncRNA	Y	-18.2998	-17.4153
chr13	46529562	+	A	G	-	-	antisense	N	-25.6691	-26.7787
chr13	46700402	+	A	G	-	-	antisense	N	-9.52735	-12.1493
chr13	49764579	+	A	C	ENSG00000102531	FNDC3A	intronic	Y	-26.7206	-25.9478
chr13	53603077	-	T	C	-	-	antisense	N	9.25037	7.52024
chr13	53625781	+	A	G	ENSG00000102837	OLFM4	3'UTR	N	-2.09232	1.66041
chr13	53625910	-	T	C	-	-	antisense	N	-3.32336	0.635239
chr13	53626094	+	A	G	ENSG00000102837	OLFM4	3'UTR	N	-4.38667	-0.147974
chr13	73350079	-	T	C	ENSG00000083520	DIS3	CDS	N	-7.57221	-4.04242
chr13	77454481	+	A	G	-	-	antisense	N	5.64123	5.88935
chr13	77456096	-	T	C	ENSG00000178695	KCTD12	3'UTR	N	8.59887	9.74482
chr13	82645262	+	A	G	-	-	intergenic	N	-16.7486	-22.4955
chr13	88347810	+	A	G	-	-	intergenic	Y	-21.4239	-23.438
chr13	95059164	+	A	G	ENSG00000183098	GPC6	3'UTR	N	0.54358	9.26799
chr13	96506664	+	A	G	-	-	antisense	N	-26.3879	-23.2018
chr13	98085413	-	T	C	-	-	intergenic	N	-31.4517	-31.841
chr13	98645253	+	A	G	ENSG00000065150	IPO5	CDS	N	-7.48034	-9.59915
chr13	99100547	-	T	C	-	-	antisense	N	8.09916	2.89129
chr13	100038336	-	T	C	-	-	antisense	N	4.44254	4.93744
chr13	100723446	-	T	C	-	-	intergenic	Y	13.6387	7.18881
chr13	102012803	-	T	C	ENSG00000102452	NALCN	intronic	Y	-25.9191	-31.6393
chr13	107210841	-	T	C	ENSG00000134884	ARGLU1	intronic	N	-22.9958	-21.5791
chr13	108943034	+	A	G	ENSG00000102524	TNFSF13B	intronic	N	-27.5046	-28.4032
chr13	109859945	-	T	C	-	-	antisense	N	8.33489	12.0765
chr13	110406831	-	T	C	ENSG00000185950	IRS2	3'UTR	N	0.579732	-2.86136
chr13	111164614	-	T	C	-	-	antisense	N	2.57457	2.51839
chr13	111165095	+	A	G	ENSG00000134871	COL4A2	3'UTR	N	3.34837	2.75113
chr13	111165188	-	T	C	-	-	antisense	N	4.3852	3.76042
chr13	111292044	+	A	G	ENSG00000213995	CARKD	3'UTR	N	-9.09175	-9.2133
chr13	111298392	+	A	G	-	-	antisense	N	14.6862	20.8531
chr13	111319754	-	T	C	ENSG00000134905	CARS2	CDS	N	6.48265	15.5191
chr13	111956103	+	A	G	ENSG00000102606	ARHGEF7	3'UTR	N	-8.39155	-1.14238
chr14	22963646	-	T	C	-	-	intergenic	N	-20.4251	-20.636
chr14	23033990	-	T	C	ENSG00000129562	DAD1	3'UTR	N	65.2761	91.9445
chr14	23248112	+	A	G	-	-	antisense	N	3.10413	5.27465
chr14	23302565	+	A	G	ENSG00000172590	MRPL52	ncRNA	N	2.12953	4.68788
chr14	23315331	-	T	C	-	-	antisense	N	7.51297	3.65653
chr14	23417475	-	T	C	ENSG00000092036	HAUS4	intronic	Y	0.173399	-7.40803
chr14	23549785	-	T	C	ENSG00000100813	ACIN1	CDS	N	-18.4372	-21.7349
chr14	23566021	+	A	G	ENSG00000179933	C14orf119	intronic	Y	9.90176	8.87797
chr14	23852497	-	T	C	ENSG00000197616	MYH6	CDS	N	-12.5163	-14.3087
chr14	23892888	+	A	G	-	-	antisense	N	-25.3446	-30.294
chr14	24463655	+	A	G	ENSG00000187630	DHRS4L2	intronic	Y	-24.6384	-26.0717
chr14	24569947	-	T	C	ENSG00000129535	NRL	intronic	N	-29.1496	-26.037
chr14	24641526	-	T	C	-	-	antisense	N	-20.7152	-20.8913
chr14	24664609	-	T	C	ENSG00000100926	TM9SF1	5'UTR	N	-3.8391	-3.32354
chr14	24786976	-	T	C	-	-	antisense	N	-7.28306	1.73161
chr14	24908047	+	A	G	ENSG00000100441	KHNYN	3'UTR	N	53.7628	73.4931
chr14	25100247	-	T	C	ENSG00000100453	GZMB	3'UTR	N	1.43717	12.2689
chr14	25100282	+	A	G	ENSG00000258657	RP11-104E19.1	intronic	N	1.45755	12.9067
chr14	31099738	+	A	G	ENSG00000092108	SCFD1	CDS	N	-7.05618	-2.69473
chr14	31582526	-	T	C	ENSG00000092148	HECTD1	CDS	N	-24.6702	-29.11
chr14	35181786	-	T	C	ENSG00000165410	CFL2	3'UTR	N	3.73106	-4.56088
chr14	35743573	+	A	G	ENSG00000258790	KIAA0391	intronic	Y	-8.22396	-0.200869
chr14	35746312	+	A	G	ENSG00000258790	KIAA0391	intronic	Y	-8.7951	0.108655
chr14	35787669	-	T	C	-	-	intergenic	N	-10.0404	-2.64872
chr14	38479878	-	T	C	-	-	antisense	N	-26.1272	-25.1562
chr14	39651193	+	A	G	ENSG00000100941	PNN	3'UTR	N	-23.9158	-20.0142
chr14	39818028	+	A	G	ENSG00000258941	RP11-407N17.3	CDS	N	-9.69431	-6.81841
chr14	50800906	+	A	G	ENSG00000125375	ATP5S	intronic	Y	9.45507	26.9469
chr14	51411029	+	A	G	-	-	antisense	N	-12.8034	-10.6899
chr14	52742180	-	T	C	-	-	antisense	N	3.21718	9.88536
chr14	55526081	+	A	G	ENSG00000168175	MAPK1IP1L	intronic	Y	-12.1187	-7.92159
chr14	55846174	-	T	C	ENSG00000126775	ATG14	intronic	Y	8.16615	3.67136
chr14	56017350	-	T	C	ENSG00000186615	KTN1-AS1	intronic	Y	14.5485	22.9336
chr14	58733401	+	A	G	ENSG00000100567	PSMA3	intronic	N	-19.0708	-16.3909
chr14	59929313	-	T	C	ENSG00000181619	GPR135	3'UTR	N	-16.1425	-23.0043
chr14	59951278	-	T	C	ENSG00000258782	RP11-701B16.2	intronic	N	27.3335	17.3011
chr14	60533295	-	T	C	ENSG00000258553	RP11-16B13.1	intronic	N	-3.30596	19.5348
chr14	61761893	+	A	G	ENSG00000027075	PRKCH	intronic	N	-30.0144	-27.0702
chr14	64634067	+	A	G	ENSG00000054654	SYNE2	CDS	N	-17.589	-13.0006
chr14	64904634	-	T	C	ENSG00000258824	CTD-2555O16.2	intronic	Y	8.06666	7.97436
chr14	65201740	+	A	G	ENSG00000126822	PLEKHG3	intronic	Y	-11.1874	-11.6198
chr14	65399263	+	A	G	ENSG00000258289	CHURC1	3'UTR	N	17.2318	24.5139
chr14	65399291	+	A	G	ENSG00000258289	CHURC1	3'UTR	N	14.3712	19.497
chr14	65410320	+	A	G	ENSG00000258289	CHURC1	3'UTR	N	20.0904	27.1446
chr14	65542477	+	A	G	-	-	antisense	N	-7.26771	-20.2601
chr14	68055884	+	A	G	ENSG00000054690	PLEKHH1	3'UTR	N	-14.9727	-14.6949
chr14	68060033	-	T	C	ENSG00000100564	PIGH	ncRNA	Y	-1.10537	-6.41275
chr14	68144191	+	A	G	-	-	antisense	N	-2.73544	-8.49162
chr14	69703158	+	A	G	ENSG00000081177	EXD2	CDS	N	-15.5201	-16.5133
chr14	69928943	+	A	G	ENSG00000029364	SLC39A9	3'UTR	N	-13.1179	-10.0019
chr14	70236600	+	A	G	ENSG00000100650	SRSF5	3'UTR	N	-11.7424	-17.1159
chr14	74012638	+	A	G	-	-	antisense	Y	-28.3581	-30.6156
chr14	74025009	+	A	G	-	-	antisense	N	-4.37186	-12.0614
chr14	74061968	-	T	C	-	-	antisense	N	-5.29803	-2.83741
chr14	74424938	-	T	C	ENSG00000187097	ENTPD5	3'UTR	N	10.4233	4.36115
chr14	74432430	+	A	G	-	-	antisense	Y	15.1089	6.44627
chr14	74873182	-	T	C	ENSG00000183379	SYNDIG1L	3'UTR	N	21.6729	39.6099
chr14	75373011	+	A	G	-	-	antisense	N	-11.7297	-12.062
chr14	75483812	-	T	C	ENSG00000119684	MLH3	CDS	N	-30.7105	-36.7382
chr14	75599647	+	A	G	ENSG00000259138	RP11-950C14.7	intronic	N	-18.0896	-23.5086
chr14	75936517	-	T	C	-	-	antisense	N	-9.17797	-9.88633
chr14	77928525	+	A	G	ENSG00000100591	AHSA1	CDS	N	11.3476	7.91673
chr14	81941413	+	A	G	-	-	antisense	N	-34.8321	-34.6801
chr14	88399623	-	T	C	ENSG00000054983	GALC	3'UTR	N	48.0832	37.6593
chr14	90745422	-	T	C	ENSG00000119720	NRDE2	CDS	N	-1.72202	-6.9451
chr14	91685250	+	A	G	ENSG00000133943	C14orf159	intronic	Y	-14.0207	-17.4013
chr14	91738577	+	A	G	-	-	antisense	N	-12.8889	-11.692
chr14	91755195	-	T	C	ENSG00000015133	CCDC88C	ncRNA	Y	2.37749	3.64754
chr14	92336054	-	T	C	ENSG00000140092	FBLN5	3'UTR	N	7.20666	1.50493
chr14	92587162	-	T	C	ENSG00000183648	NDUFB1	intronic	Y	35.678	17.2407
chr14	93401178	+	A	G	ENSG00000100604	CHGA	CDS	N	12.5835	10.853
chr14	93649501	+	A	G	-	-	antisense	N	-5.71584	-7.00897
chr14	93788740	-	T	C	ENSG00000011114	BTBD7	intronic	Y	2.43791	20.9303
chr14	94524216	-	T	C	ENSG00000089737	DDX24	CDS	N	-0.674396	-6.29877
chr14	94749836	-	T	C	ENSG00000140093	SERPINA10	3'UTR	N	-19.3783	-28.6097
chr14	94749972	+	A	G	-	-	antisense	N	-19.3783	-28.6097
chr14	94755184	-	T	C	ENSG00000140093	SERPINA10	intronic	N	-22.3303	-27.8056
chr14	94756750	-	T	C	ENSG00000140093	SERPINA10	CDS	N	-19.2907	-23.0088
chr14	94756794	-	T	C	ENSG00000140093	SERPINA10	CDS	N	-19.2907	-23.0097
chr14	95053849	-	T	C	-	-	antisense	N	9.65057	9.10812
chr14	95054012	+	A	G	ENSG00000188488	SERPINA5	CDS	N	10.4468	-3.2175
chr14	95058813	+	A	G	ENSG00000188488	SERPINA5	3'UTR	N	15.5205	-1.74806
chr14	95058925	+	A	G	ENSG00000188488	SERPINA5	3'UTR	N	16.6573	-1.00668
chr14	95999820	-	T	C	ENSG00000252481	SCARNA13	ncRNA	N	8.52318	7.62953
chr14	96558235	-	T	C	-	-	antisense	N	-0.886321	2.03789
chr14	97019501	+	A	G	ENSG00000090060	PAPOLA	ncRNA	Y	-13.9812	-10.6687
chr14	100607360	-	T	C	-	-	antisense	N	-20.2779	-22.7522
chr14	100847707	+	A	G	ENSG00000176473	WDR25	CDS	N	4.43378	-7.50468
chr14	101297454	-	T	C	-	-	antisense	N	15.1193	24.24
chr14	101297515	+	A	G	ENSG00000214548	MEG3	ncRNA	N	15.0209	24.2204
chr14	101298031	+	A	G	ENSG00000214548	MEG3	ncRNA	N	14.4884	23.1956
chr14	101301012	-	T	C	ENSG00000258663	RP11-123M6.2	intronic	N	10.9671	17.3054
chr14	101302305	-	T	C	ENSG00000258663	RP11-123M6.2	intronic	N	10.1319	10.5344
chr14	101319655	+	A	G	ENSG00000214548	MEG3	intronic	N	-16.131	-21.3727
chr14	101319842	+	A	T	ENSG00000214548	MEG3	intronic	N	-18.2749	-23.4421
chr14	101323546	+	A	G	ENSG00000214548	MEG3	intronic	N	-17.1407	-19.6684
chr14	102514227	-	T	C	ENSG00000258959	RP11-1017G21.4	intronic	N	-12.5424	-11.2112
chr14	102545580	-	T	G	-	-	intergenic	Y	-6.7532	-4.52501
chr14	102789067	+	A	G	ENSG00000022976	ZNF839	intronic	Y	-23.6096	-20.1382
chr14	102974999	-	T	C	ENSG00000156381	ANKRD9	5'UTR	N	2.93694	8.3944
chr14	103195963	+	A	G	ENSG00000089902	RCOR1	3'UTR	N	-18.6136	-14.6406
chr14	103195966	+	A	G	ENSG00000089902	RCOR1	3'UTR	N	-18.6136	-14.6406
chr14	103374621	+	A	G	ENSG00000131323	TRAF3	3'UTR	N	-14.8125	-15.4239
chr15	29561840	-	T	C	ENSG00000185115	NDNL2	CDS	N	-6.82348	-13.6347
chr15	31231255	+	A	G	ENSG00000198690	FAN1	intronic	N	-13.0061	-9.05496
chr15	33023951	-	T	C	-	-	antisense	N	-3.50794	-10.5894
chr15	33023985	+	A	G	ENSG00000166923	GREM1	3'UTR	N	-3.4279	-10.4288
chr15	34523423	-	T	C	-	-	intergenic	Y	0.955884	16.4047
chr15	34806299	-	T	G	ENSG00000175265	GOLGA8A	intronic	Y	-6.6975	-9.07789
chr15	39880822	+	A	G	ENSG00000137801	THBS1	CDS	N	-5.18023	-9.30902
chr15	39885301	-	T	C	-	-	antisense	N	-6.93051	-11.5041
chr15	39889202	+	A	G	ENSG00000137801	THBS1	3'UTR	N	-7.65766	-9.58077
chr15	40380933	-	T	C	ENSG00000104081	BMF	3'UTR	N	-0.525652	-3.30825
chr15	41149679	+	A	G	ENSG00000166145	SPINT1	3'UTR	N	-4.1985	-6.43814
chr15	41873307	+	A	G	-	-	intergenic	Y	-3.70857	-4.07686
chr15	42211486	+	A	G	-	-	antisense	N	6.66302	16.1055
chr15	42432197	-	T	C	-	-	intergenic	N	-3.86378	-11.4298
chr15	42459034	-	T	C	ENSG00000166887	VPS39	CDS	N	-23.9761	-20.7392
chr15	42694944	-	T	C	-	-	antisense	N	-25.0837	-24.8605
chr15	42824582	-	T	C	ENSG00000261684	RP11-265N6.1	ncRNA	N	-13.2093	-15.3266
chr15	42861567	+	A	G	ENSG00000137814	HAUS2	3'UTR	Y	-18.0656	-20.2672
chr15	42961994	+	A	G	ENSG00000159433	STARD9	ncRNA	Y	-26.8581	-34.4845
chr15	43016475	+	A	G	-	-	antisense	N	-3.66518	-12.9432
chr15	43698679	+	A	G	ENSG00000137822	TUBGCP4	3'UTR	N	-9.00384	-6.53879
chr15	43748304	+	A	G	-	-	antisense	N	5.50454	9.02264
chr15	45010022	+	A	G	ENSG00000166710	B2M	3'UTR	N	-19.4714	-14.9613
chr15	45059053	+	A	G	ENSG00000185880	TRIM69	intronic	Y	-14.4917	-14.9542
chr15	45457349	+	A	G	ENSG00000137857	DUOX1	3'UTR	N	1.36739	-4.90428
chr15	45653592	+	A	G	-	-	antisense	N	9.31408	16.4173
chr15	45653707	-	T	C	ENSG00000171766	GATM	3'UTR	N	9.18512	16.2684
chr15	45654327	+	A	G	-	-	antisense	N	9.18512	16.2684
chr15	45655232	+	A	G	-	-	antisense	Y	8.96173	16.3874
chr15	45901221	-	T	C	-	-	antisense	N	-34.9806	-35.1392
chr15	50660163	-	T	C	-	-	intergenic	N	11.3958	11.7428
chr15	50853571	+	A	G	-	-	antisense	N	3.56255	0.82596
chr15	50854926	-	T	G	ENSG00000092439	TRPM7	intronic	Y	5.43539	3.35185
chr15	51296407	-	T	C	-	-	antisense	N	-13.37	-17.639
chr15	52016499	-	T	C	ENSG00000140280	LYSMD2	intronic	N	-14.2829	-19.5185
chr15	55301392	+	A	G	-	-	intergenic	N	-14.0509	-16.8681
chr15	55495963	-	T	C	ENSG00000069974	RAB27A	3'UTR	N	13.9818	31.3706
chr15	55832386	-	T	C	ENSG00000171016	PYGO1	3'UTR	N	10.786	7.33438
chr15	56938024	-	T	C	ENSG00000137871	ZNF280D	intronic	Y	-4.25462	-10.6884
chr15	57581413	-	T	C	-	-	antisense	N	-11.9697	-17.256
chr15	57598471	+	A	G	ENSG00000247982	LINC00926	ncRNA	N	-8.83808	-11.3185
chr15	57841610	-	T	C	-	-	antisense	N	14.4316	15.9741
chr15	57842314	-	T	C	-	-	antisense	N	17.4755	21.2879
chr15	57918069	+	A	G	ENSG00000137878	GCOM1	CDS	N	45.7911	33.8549
chr15	58838010	+	A	G	ENSG00000166035	LIPC	CDS	N	-0.316338	-6.37567
chr15	59153808	+	A	G	ENSG00000128923	FAM63B	3'UTR	N	-15.101	-10.7196
chr15	59415010	-	T	C	-	-	antisense	Y	-19.5034	-19.5095
chr15	63351873	-	T	C	-	-	antisense	N	12.8195	9.93495
chr15	63363013	-	T	C	ENSG00000259627	RP11-244F12.2	intronic	N	-7.08859	-6.33723
chr15	63363737	-	T	C	ENSG00000259627	RP11-244F12.2	intronic	N	-3.5512	-2.24091
chr15	67494494	-	T	C	ENSG00000103591	AAGAB	3'UTR	N	4.83156	-1.31883
chr15	67494922	-	T	C	ENSG00000103591	AAGAB	3'UTR	N	5.80657	0.187597
chr15	72577934	+	A	G	ENSG00000261460	RP11-106M3.3	intronic	N	-34.4515	-33.8698
chr15	72883057	+	A	G	ENSG00000260534	RP11-1006G14.4	ncRNA	Y	-22.5821	-19.6044
chr15	74275676	+	A	G	-	-	antisense	N	-14.4874	-20.9022
chr15	75047600	+	A	G	ENSG00000140505	CYP1A2	3'UTR	Y	-11.0148	-12.3787
chr15	75131661	+	A	G	-	-	antisense	N	-16.3794	-19.1289
chr15	75136694	-	T	C	ENSG00000140497	SCAMP2	3'UTR	N	-14.1374	-16.2739
chr15	75189930	+	A	G	ENSG00000178802	MPI	CDS	N	-23.0677	-25.0997
chr15	75293839	+	A	G	ENSG00000198794	SCAMP5	intronic	Y	-5.8623	5.3926
chr15	75312187	+	A	G	ENSG00000198794	SCAMP5	3'UTR	N	-1.35899	3.28809
chr15	75950602	-	T	C	-	-	antisense	N	-19.6161	-20.4308
chr15	75950733	-	T	C	-	-	antisense	N	-20.7904	-22.0364
chr15	75967814	+	A	G	-	-	antisense	N	-2.37989	-8.64101
chr15	77176158	-	T	C	ENSG00000140386	SCAPER	CDS	N	-11.2922	-2.1056
chr15	79281923	-	T	C	ENSG00000058335	RASGRF1	intronic	N	23.0529	22.0052
chr15	80420525	-	T	C	-	-	antisense	N	-18.6085	-22.7249
chr15	81047404	-	T	C	-	-	antisense	N	-3.64126	5.57231
chr15	81601322	+	A	G	ENSG00000172349	IL16	3'UTR	N	-1.37359	6.95529
chr15	82444663	-	T	C	ENSG00000140598	EFTUD1	CDS	N	-7.0908	-5.84792
chr15	83685773	+	A	G	ENSG00000259805	RP11-382A20.5	intronic	N	-0.304524	1.76381
chr15	85185225	-	T	C	-	-	antisense	N	2.72485	4.75257
chr15	85188994	-	T	C	ENSG00000177082	WDR73	CDS	N	1.7754	4.27872
chr15	85220986	-	T	G	ENSG00000140612	SEC11A	intronic	Y	-5.42213	2.42617
chr15	85489139	+	A	T	ENSG00000156222	SLC28A1	intronic	Y	6.9359	7.29403
chr15	85638418	+	A	G	ENSG00000073417	PDE8A	intronic	N	4.35098	5.87848
chr15	89152462	-	T	C	-	-	intergenic	N	-13.14	-19.0214
chr15	89182596	+	A	G	ENSG00000172183	ISG20	5'UTR	N	3.03718	1.10787
chr15	89421327	+	A	G	-	-	antisense	N	-17.7031	-18.6269
chr15	89453862	+	A	G	-	-	antisense	N	-7.58284	-6.96926
chr15	90015033	+	A	G	-	-	antisense	N	-10.8828	-14.0068
chr15	90334240	+	A	G	-	-	antisense	N	4.59745	9.98356
chr15	90344352	-	T	C	ENSG00000166825	ANPEP	CDS	N	-14.3315	-19.232
chr15	90623052	-	T	C	ENSG00000259291	RP11-617F23.1	intronic	N	-13.9733	-15.1032
chr15	91185842	+	A	G	ENSG00000140577	CRTC3	3'UTR	N	-13.4255	-4.46134
chr15	91460284	-	T	C	-	-	antisense	N	-3.09579	1.52698
chr15	91500260	+	A	G	ENSG00000166965	RCCD1	ncRNA	N	-1.93664	0.35898
chr15	93439486	+	A	G	ENSG00000173575	CHD2	intronic	N	-7.71831	-11.2251
chr15	93569895	-	T	C	-	-	antisense	N	-9.53943	-6.29871
chr15	93570723	-	T	C	-	-	antisense	N	-9.42538	-8.08892
chr15	96779051	-	T	A	ENSG00000247809	NR2F2-AS1	intronic	Y	42.5952	20.4055
chr15	98515952	+	A	G	ENSG00000140450	ARRDC4	3'UTR	N	6.0883	-0.600943
chr15	99498515	+	A	G	ENSG00000140443	IGF1R	intronic	N	-13.8229	-13.8705
chr16	419092	+	A	G	-	-	antisense	N	35.3422	41.9824
chr16	420907	-	T	C	ENSG00000129925	TMEM8A	3'UTR	N	36.2859	38.4896
chr16	426432	-	T	C	ENSG00000129925	TMEM8A	CDS	N	16.4676	8.09974
chr16	426476	-	T	C	ENSG00000129925	TMEM8A	intronic	N	18.2949	8.2574
chr16	427516	-	T	C	ENSG00000129925	TMEM8A	CDS	N	12.1544	3.681
chr16	547010	+	A	G	ENSG00000090565	RAB11FIP3	ncRNA	N	-7.3845	-5.39116
chr16	552731	+	A	G	ENSG00000090565	RAB11FIP3	intronic	N	-16.5981	-9.44879
chr16	633843	+	A	G	ENSG00000007541	PIGQ	3'UTR	N	-11.9864	-17.2988
chr16	633851	-	T	C	-	-	antisense	N	-11.9022	-17.8679
chr16	732049	-	T	C	ENSG00000161999	JMJD8	3'UTR	N	-18.839	-16.31
chr16	1026094	-	T	C	ENSG00000260807	RP11-161M6.2	ncRNA	N	16.3342	20.3809
chr16	1029627	-	T	C	ENSG00000260807	RP11-161M6.2	ncRNA	N	8.27478	11.841
chr16	1270055	-	T	C	-	-	antisense	N	-5.11874	4.697
chr16	1364365	+	A	G	ENSG00000103275	UBE2I	CDS	N	-1.08226	3.63142
chr16	1496005	-	T	C	ENSG00000103249	CLCN7	3'UTR	N	-20.9847	-22.9754
chr16	1496613	-	T	C	ENSG00000103249	CLCN7	CDS	N	-21.8254	-23.4068
chr16	1502864	+	A	G	-	-	antisense	N	-17.466	-18.3245
chr16	1560886	+	A	G	-	-	antisense	N	-6.82269	0.109651
chr16	1723197	+	A	G	ENSG00000007545	CRAMP1L	intronic	N	-28.2297	-21.9505
chr16	1806767	+	A	G	ENSG00000138834	MAPK8IP3	intronic	Y	-26.9613	-25.0215
chr16	1822159	-	T	C	ENSG00000074071	MRPS34	3'UTR	N	-6.90052	-1.47745
chr16	1959619	-	T	C	-	-	intergenic	N	-13.8759	-18.7668
chr16	1987058	+	A	G	-	-	intergenic	N	-19.8463	-23.2935
chr16	2087658	+	A	G	ENSG00000065054	SLC9A3R2	intronic	N	-9.92904	-7.42938
chr16	2259191	-	T	C	-	-	antisense	N	-4.75392	-13.5148
chr16	2949248	-	T	C	-	-	antisense	N	16.2399	11.5502
chr16	2956228	+	A	G	-	-	intergenic	Y	1.95866	-2.41839
chr16	2979640	-	T	C	-	-	antisense	N	-3.47605	-5.73313
chr16	2986431	-	T	C	-	-	antisense	N	17.9196	16.6102
chr16	3082339	+	A	G	-	-	antisense	N	-10.2412	-22.2813
chr16	3110095	-	T	C	-	-	antisense	N	-3.40876	-0.553023
chr16	3116170	+	A	G	ENSG00000008517	IL32	intronic	N	-7.14134	-8.01895
chr16	3192520	-	T	C	-	-	antisense	N	-12.6117	-18.2147
chr16	3531156	+	A	G	ENSG00000262621	NAA60	intronic	Y	-19.0184	-23.1374
chr16	4240243	+	A	G	-	-	antisense	N	11.3821	18.5429
chr16	4562351	-	T	C	ENSG00000089486	CDIP1	3'UTR	N	-22.5457	-28.7225
chr16	4740477	-	T	C	-	-	antisense	N	-14.0388	-18.0227
chr16	4746829	+	A	G	-	-	antisense	N	-23.0987	-27.4023
chr16	4864101	+	A	G	-	-	antisense	N	-24.4247	-23.6804
chr16	4932929	+	A	G	-	-	antisense	N	5.13684	5.15062
chr16	8889628	-	T	C	ENSG00000184857	TMEM186	3'UTR	N	-19.7398	-20.8521
chr16	10623864	-	T	C	ENSG00000213853	EMP2	3'UTR	N	17.3076	15.7268
chr16	11025570	+	A	C	ENSG00000179583	CIITA	intronic	Y	-19.7207	-22.2923
chr16	11772213	+	A	G	ENSG00000184602	SNN	3'UTR	N	-7.58713	-17.4999
chr16	11963361	+	A	G	ENSG00000263307	RP11-166B2.8	intronic	N	-15.79	-14.0898
chr16	15129970	+	A	G	ENSG00000179889	PDXDC1	CDS	N	-11.7394	-21.2456
chr16	15130594	+	A	G	ENSG00000179889	PDXDC1	3'UTR	N	-12.1699	-21.8542
chr16	15794971	+	A	G	ENSG00000072864	NDE1	intronic	Y	-26.6463	-30.6359
chr16	15818842	+	A	G	ENSG00000072864	NDE1	3'UTR	N	-25.2458	-26.9586
chr16	15845306	-	T	C	ENSG00000133392	MYH11	intronic	Y	-16.6467	-16.7601
chr16	15850204	+	A	G	-	-	antisense	N	-21.7638	-21.6499
chr16	15920601	-	T	C	ENSG00000133392	MYH11	intronic	Y	8.50118	6.10417
chr16	15959978	+	A	G	-	-	antisense	N	51.6343	112.465
chr16	15960226	-	T	C	ENSG00000133393	FOPNL	3'UTR	N	54.0103	116.51
chr16	16221164	+	A	G	ENSG00000103222	ABCC1	intronic	Y	-9.97349	-8.77785
chr16	19131435	+	A	G	ENSG00000205730	ITPRIPL2	3'UTR	Y	-24.8001	-23.0591
chr16	20320265	+	A	G	-	-	intergenic	N	-30.5614	-31.3239
chr16	20376755	-	T	C	ENSG00000169340	PDILT	CDS	N	-4.74162	-13.135
chr16	20746321	-	T	C	ENSG00000066654	THUMPD1	3'UTR	N	4.43828	3.11479
chr16	21124573	-	T	C	ENSG00000158486	DNAH3	intronic	N	-8.015	-9.88559
chr16	21262485	+	A	G	ENSG00000175311	ANKS4B	3'UTR	Y	-28.3691	-24.6827
chr16	23680286	+	A	G	ENSG00000166847	DCTN5	3'UTR	N	-19.2851	-14.5913
chr16	24935566	-	T	C	ENSG00000140750	ARHGAP17	intronic	N	-26.6968	-27.2194
chr16	27232883	-	T	C	-	-	antisense	N	-2.86166	-2.55174
chr16	27371949	+	A	G	ENSG00000077238	IL4R	intronic	N	4.61832	-0.42918
chr16	27373972	-	T	C	-	-	antisense	N	-5.93796	-8.35764
chr16	27374400	+	A	G	ENSG00000077238	IL4R	CDS	N	-5.78443	-8.20411
chr16	27375787	+	A	G	ENSG00000077238	IL4R	3'UTR	N	-2.21212	-2.21012
chr16	28602991	+	A	G	ENSG00000176476	CCDC101	CDS	N	-11.7075	-13.037
chr16	28603012	+	A	G	ENSG00000176476	CCDC101	CDS	N	-11.7022	-13.0457
chr16	28843118	+	A	G	ENSG00000168488	ATXN2L	intronic	Y	-15.1585	-26.6589
chr16	28898793	-	T	C	-	-	antisense	N	-20.3152	-24.4817
chr16	28968919	+	A	G	ENSG00000176953	NFATC2IP	intronic	Y	-31.3194	-31.1908
chr16	29845685	-	T	C	-	-	antisense	N	-24.5245	-29.6973
chr16	29925848	-	T	C	ENSG00000174943	KCTD13	intronic	Y	-13.8717	-20.8985
chr16	30198151	+	A	G	ENSG00000102879	CORO1A	CDS	N	-28.7422	-27.8024
chr16	30536672	+	A	G	-	-	antisense	N	-27.1953	-23.7563
chr16	31372290	-	T	C	-	-	antisense	N	-10.4802	-12.1616
chr16	31394179	+	A	G	ENSG00000140678	ITGAX	3'UTR	N	-22.5172	-26.0162
chr16	31717354	-	T	C	-	-	antisense	N	-21.389	-27.6115
chr16	46948194	+	A	C	ENSG00000166123	GPT2	intronic	Y	-26.4012	-25.4693
chr16	48385957	-	T	C	-	-	antisense	N	-11.5415	-12.5177
chr16	50263934	+	A	G	ENSG00000121274	PAPD5	3'UTR	N	-14.1701	-12.3252
chr16	50351444	-	T	C	ENSG00000166164	BRD7	3'UTR	N	-14.9509	-16.3647
chr16	55523705	-	T	C	-	-	antisense	N	8.28115	8.2975
chr16	55618451	+	A	G	ENSG00000087253	LPCAT2	3'UTR	N	-13.0746	-23.067
chr16	56377748	+	A	G	ENSG00000087258	GNAO1	CDS	N	2.44764	1.86242
chr16	56395497	-	T	C	ENSG00000159461	AMFR	3'UTR	N	-3.78972	-4.87489
chr16	56717509	-	T	C	-	-	antisense	N	-2.86586	-6.93033
chr16	56967532	+	A	G	ENSG00000051108	HERPUD1	intronic	N	1.6929	6.253
chr16	56970203	+	A	G	ENSG00000051108	HERPUD1	ncRNA	N	-0.762911	-1.94317
chr16	56974791	+	A	G	ENSG00000261270	RP11-325K4.3	ncRNA	Y	-7.49364	-9.16988
chr16	57116819	+	A	G	ENSG00000140853	NLRC5	3'UTR	N	25.7515	10.475
chr16	57716865	+	A	G	ENSG00000182885	GPR97	intronic	N	7.60457	5.82336
chr16	57723197	+	A	G	ENSG00000182885	GPR97	3'UTR	N	16.6849	13.9641
chr16	58741367	+	A	G	-	-	antisense	N	0.067315	-6.56109
chr16	65019049	-	T	C	ENSG00000140937	CDH11	intronic	N	9.15001	9.54271
chr16	66545106	+	A	G	-	-	antisense	N	-26.322	-23.7896
chr16	67039488	+	A	G	ENSG00000172824	CES4A	ncRNA	Y	-30.482	-30.6782
chr16	67232360	-	T	C	-	-	antisense	N	-32.7781	-31.4021
chr16	67234134	+	A	G	ENSG00000102890	ELMO3	CDS	N	-32.0697	-30.107
chr16	67964203	-	T	C	ENSG00000141086	CTRL	CDS	N	-32.9931	-34.2908
chr16	68868522	-	T	C	-	-	antisense	N	-25.1464	-26.9057
chr16	70693580	+	A	G	ENSG00000157368	IL34	CDS	N	-25.1768	-23.9298
chr16	70694351	-	T	C	-	-	antisense	N	-24.8062	-24.7754
chr16	70695982	-	T	C	ENSG00000132613	MTSS1L	3'UTR	N	-21.5365	-23.52
chr16	70696626	+	A	G	ENSG00000268927	FLJ00418	5'UTR	N	-19.7493	-21.7076
chr16	71316812	+	A	G	-	-	antisense	N	6.57956	10.6517
chr16	71958052	+	A	G	ENSG00000182149	IST1	CDS	N	-3.15111	-0.049315
chr16	71959727	+	A	G	ENSG00000182149	IST1	intronic	Y	-3.64898	-3.53536
chr16	72053141	-	T	C	-	-	antisense	Y	-10.7002	-17.3416
chr16	72146570	-	T	C	ENSG00000118557	PMFBP1	3'UTR	N	13.227	8.44109
chr16	74486189	-	T	C	ENSG00000090863	GLG1	3'UTR	N	-4.87042	-9.15908
chr16	74713677	-	T	C	ENSG00000168404	MLKL	intronic	Y	-19.215	-22.3661
chr16	75260036	+	A	G	ENSG00000240338	RP11-331F4.4	ncRNA	N	-0.70162	2.56051
chr16	75633765	+	A	G	-	-	antisense	N	-4.83165	-1.37175
chr16	79237901	-	T	C	-	-	antisense	N	7.15429	4.33225
chr16	81149577	-	T	C	ENSG00000166473	PKD1L2	intronic	Y	-1.91749	-6.38091
chr16	81420529	+	A	G	ENSG00000261609	GAN	3'UTR	Y	10.5918	9.80881
chr16	81962777	+	A	C	ENSG00000197943	PLCG2	intronic	N	15.7579	12.1021
chr16	84012104	-	T	C	-	-	antisense	N	19.9383	14.1702
chr16	84464843	+	A	G	ENSG00000064270	ATP2C2	intronic	Y	47.8947	28.2446
chr16	84465081	+	A	G	ENSG00000064270	ATP2C2	intronic	Y	51.0563	33.4709
chr16	84600021	-	T	C	ENSG00000103187	COTL1	3'UTR	N	4.18414	3.0963
chr16	84600347	-	T	C	ENSG00000103187	COTL1	3'UTR	N	6.29822	2.03465
chr16	84914405	+	A	G	ENSG00000103196	CRISPLD2	intronic	Y	19.4012	18.8433
chr16	87435175	+	A	G	ENSG00000140941	MAP1LC3B	intronic	Y	-28.5378	-27.8772
chr16	87761732	+	A	G	-	-	antisense	Y	-14.9183	-13.079
chr16	87920275	-	T	C	-	-	intergenic	Y	-3.06995	-12.9279
chr16	88713236	+	A	G	-	-	antisense	N	-6.23963	-4.79779
chr16	89043454	-	T	C	ENSG00000129993	CBFA2T3	5'UTR	N	-19.5398	-23.4346
chr16	89585814	+	A	G	ENSG00000197912	SPG7	intronic	Y	-10.1631	-22.0966
chr16	89608342	-	T	C	-	-	antisense	N	-22.6516	-27.0248
chr16	89755216	+	A	G	ENSG00000185324	CDK10	intronic	N	-15.2164	-16.5915
chr17	420467	-	T	C	ENSG00000141252	VPS53	3'UTR	N	-21.8123	-23.9373
chr17	620082	+	A	G	-	-	antisense	Y	-4.41559	-5.11903
chr17	904502	-	T	C	-	-	antisense	N	-17.3137	-21.658
chr17	908502	+	A	G	-	-	antisense	N	-13.1578	-16.1631
chr17	948731	-	T	C	ENSG00000159842	ABR	intronic	N	12.5433	3.9587
chr17	1433900	+	A	G	-	-	antisense	N	-5.53939	-4.7106
chr17	1554770	+	A	G	-	-	antisense	N	-27.3402	-26.2684
chr17	1641035	+	A	G	ENSG00000167716	WDR81	3'UTR	N	-5.08879	-9.62213
chr17	1680002	-	T	C	-	-	antisense	N	-16.079	-21.0285
chr17	1681480	-	T	C	-	-	intergenic	Y	-8.32861	-14.1801
chr17	1945746	+	A	G	ENSG00000108963	DPH1	3'UTR	N	-2.72924	-1.48144
chr17	2939981	+	A	G	ENSG00000132359	RAP1GAP2	3'UTR	N	-8.24376	-8.88326
chr17	3428049	-	T	C	ENSG00000167723	TRPV3	intronic	Y	8.82586	-0.413279
chr17	3561750	-	T	C	-	-	antisense	N	-3.21377	-7.41186
chr17	3568012	+	A	G	-	-	antisense	N	-0.691038	-1.33236
chr17	3828702	-	T	C	ENSG00000074370	ATP2A3	CDS	N	-10.9751	-6.43465
chr17	3834179	-	T	C	ENSG00000074370	ATP2A3	intronic	Y	5.32962	26.4889
chr17	3947644	-	T	C	ENSG00000074755	ZZEF1	CDS	N	-10.3416	-11.9051
chr17	4689572	-	T	C	ENSG00000182853	VMO1	CDS	N	-11.4004	-15.5501
chr17	4700088	-	T	C	-	-	antisense	N	-13.6877	-8.99482
chr17	5133807	+	A	G	ENSG00000261879	RP11-333E1.1	intronic	N	4.57248	11.1504
chr17	5288760	+	A	G	ENSG00000029725	RABEP1	3'UTR	N	43.005	32.1867
chr17	5288983	-	T	C	ENSG00000108559	NUP88	intronic	N	47.7568	46.3792
chr17	5290033	-	T	C	ENSG00000108559	NUP88	CDS	N	52.5087	59.0703
chr17	5346599	+	A	G	-	-	antisense	N	-17.7089	-12.5662
chr17	5393524	+	A	G	ENSG00000167842	MIS12	3'UTR	N	35.2889	64.1339
chr17	5402957	+	A	G	-	-	antisense	N	1.23102	1.51115
chr17	8062583	+	A	G	-	-	antisense	N	-10.5339	-16.5723
chr17	8176577	+	A	G	-	-	intergenic	N	-4.82262	-3.95526
chr17	8378932	+	A	G	ENSG00000166579	NDEL1	intronic	N	-29.9977	-33.6524
chr17	9814423	-	T	C	ENSG00000007237	GAS7	3'UTR	N	0.433004	-4.1834
chr17	9815580	-	T	C	ENSG00000007237	GAS7	3'UTR	N	4.48949	-1.69728
chr17	9819126	-	T	C	ENSG00000007237	GAS7	3'UTR	N	5.89941	5.23532
chr17	9820278	-	T	C	ENSG00000007237	GAS7	3'UTR	N	5.38775	6.0341
chr17	10614442	+	A	G	ENSG00000170222	ADPRM	CDS	N	21.183	47.9133
chr17	10617730	+	A	G	-	-	antisense	N	31.3525	65.0255
chr17	11189210	+	A	G	ENSG00000188803	SHISA6	intronic	Y	2.73324	-3.7561
chr17	11874705	+	A	G	-	-	antisense	Y	-13.1649	-15.7282
chr17	14111287	-	T	C	-	-	antisense	N	9.57337	12.6696
chr17	15133657	+	A	G	-	-	antisense	N	-9.86836	-10.8985
chr17	15947217	-	T	C	ENSG00000141027	NCOR1	intronic	Y	-19.336	-28.845
chr17	16229298	+	A	G	ENSG00000108474	PIGL	3'UTR	N	-20.8619	-23.0939
chr17	16254642	-	T	C	ENSG00000166582	CENPV	intronic	N	-21.3393	-19.564
chr17	17116412	+	A	G	ENSG00000133030	MPRIP	intronic	N	-8.34741	-1.41008
chr17	17411978	-	T	C	ENSG00000133027	PEMT	intronic	N	-11.4951	-15.8442
chr17	17747289	+	A	G	-	-	antisense	N	-14.7967	-23.9816
chr17	18008414	-	T	C	-	-	antisense	N	-2.1368	-0.802371
chr17	18154510	-	T	C	ENSG00000177731	FLII	ncRNA	N	-9.27005	-10.8806
chr17	18231797	-	T	C	ENSG00000176974	SHMT1	3'UTR	N	8.24784	0.136864
chr17	19481785	+	A	G	ENSG00000142494	SLC47A1	3'UTR	Y	-9.83919	-15.3248
chr17	19580494	+	A	G	ENSG00000072210	ALDH3A2	3'UTR	N	-19.8475	-21.4696
chr17	20903776	-	T	C	ENSG00000124422	USP22	3'UTR	N	-5.8745	-16.3749
chr17	20904669	+	A	G	ENSG00000233098	RP11-344E13.3	intronic	N	-8.49209	-17.3025
chr17	21217268	+	A	G	ENSG00000034152	MAP2K3	intronic	N	75.9216	79.6609
chr17	25624982	+	A	G	ENSG00000109046	WSB1	intronic	Y	-5.89442	-7.56582
chr17	25628820	-	T	C	-	-	antisense	N	-8.25269	-9.67229
chr17	25630388	-	T	C	-	-	antisense	N	-8.4087	-9.8283
chr17	27401511	+	A	G	-	-	antisense	N	-3.55837	-4.63349
chr17	27889578	-	T	C	ENSG00000168792	ABHD15	3'UTR	N	-14.7206	-15.3874
chr17	28652947	+	A	G	-	-	antisense	N	-14.6307	-14.9985
chr17	29704002	-	T	C	-	-	antisense	N	-10.975	-12.905
chr17	30820176	-	T	C	ENSG00000176658	MYO1D	3'UTR	N	-11.4366	-9.72047
chr17	32583269	-	T	C	-	-	antisense	N	-15.997	-8.80462
chr17	35970297	-	T	C	ENSG00000141141	DDX52	3'UTR	Y	-28.9078	-29.1835
chr17	36958065	+	A	G	-	-	antisense	N	-9.95181	-14.5629
chr17	37370428	-	T	C	ENSG00000141750	STAC2	intronic	N	-8.87687	-2.55656
chr17	37372423	-	T	C	ENSG00000141750	STAC2	intronic	Y	-8.65701	-0.928545
chr17	37409625	+	A	G	-	-	antisense	N	-7.73899	-13.8924
chr17	37561613	+	A	G	ENSG00000266469	CTB-131K11.1	intronic	N	-7.81176	-10.3519
chr17	37792293	+	A	G	ENSG00000131771	PPP1R1B	3'UTR	N	-14.4728	-16.7381
chr17	37828496	-	T	C	ENSG00000161395	PGAP3	3'UTR	N	22.9544	23.4051
chr17	37879030	+	A	G	ENSG00000141736	ERBB2	intronic	Y	-19.1853	-21.2957
chr17	38077750	-	T	C	ENSG00000172057	ORMDL3	3'UTR	N	-12.756	-22.0055
chr17	38146154	-	T	C	-	-	antisense	N	12.6894	12.2729
chr17	38274366	-	T	C	-	-	intergenic	Y	-0.630493	8.49161
chr17	38602333	+	A	G	ENSG00000141753	IGFBP4	intronic	Y	-10.4973	-10.0008
chr17	38974612	-	T	C	ENSG00000186395	KRT10	3'UTR	N	22.4911	34.1309
chr17	38977048	-	T	C	ENSG00000186395	KRT10	intronic	N	18.4903	28.9298
chr17	38991003	-	T	C	-	-	antisense	N	-9.26482	-3.2894
chr17	39674641	-	T	C	ENSG00000171346	KRT15	CDS	N	-6.99146	-9.73594
chr17	39741280	+	A	G	-	-	antisense	N	-1.78336	-6.49537
chr17	40465910	-	T	C	ENSG00000168610	STAT3	3'UTR	N	0.625523	-5.16666
chr17	40466438	-	T	C	ENSG00000168610	STAT3	3'UTR	N	-1.42169	-5.07576
chr17	40854293	-	T	C	ENSG00000108799	EZH1	3'UTR	N	-15.04	-16.5395
chr17	41400913	-	T	C	-	-	intergenic	N	-16.9527	-20.0415
chr17	41466239	-	T	C	ENSG00000188825	LINC00910	ncRNA	N	-0.615013	7.67411
chr17	41466274	+	A	G	-	-	antisense	N	-0.615013	7.67411
chr17	41466371	-	T	C	ENSG00000188825	LINC00910	ncRNA	N	-1.79415	6.0676
chr17	42270291	+	A	G	-	-	antisense	N	-4.42102	2.85064
chr17	42398052	+	A	G	-	-	antisense	N	-18.8369	-21.3473
chr17	42953409	+	A	G	-	-	antisense	N	8.31427	-0.439044
chr17	43195663	+	A	G	-	-	antisense	N	1.55725	-4.269
chr17	43352642	-	T	C	ENSG00000006062	MAP3K14	intronic	Y	-20.4811	-22.959
chr17	45017645	-	T	C	-	-	antisense	N	-7.53701	-19.12
chr17	45017859	+	A	G	ENSG00000108433	GOSR2	intronic	N	-7.53703	-18.4764
chr17	46059071	-	T	C	ENSG00000264701	RP11-6N17.10	intronic	N	-3.53187	-14.8773
chr17	46841166	+	A	G	-	-	antisense	Y	10.3675	-2.47735
chr17	46948461	+	A	G	-	-	intergenic	Y	-16.979	-21.44
chr17	47005193	+	A	G	ENSG00000159202	UBE2Z	3'UTR	N	-1.22003	-12.0971
chr17	47591464	-	T	C	ENSG00000249906	RP5-1029K10.2	intronic	N	-5.41597	-5.95594
chr17	48459181	-	T	C	ENSG00000108829	LRRC59	3'UTR	N	10.625	17.305
chr17	48628092	+	A	G	ENSG00000006282	SPATA20	CDS	N	1.72288	-8.65942
chr17	48739543	-	T	C	-	-	antisense	N	-2.5997	-4.591
chr17	48770959	+	A	G	ENSG00000262967	RP11-294J22.6	ncRNA	N	-24.8535	-23.5178
chr17	48940422	-	T	C	ENSG00000141232	TOB1	CDS	N	-8.21131	-8.88023
chr17	53030621	-	T	C	ENSG00000166260	COX11	ncRNA	Y	-7.70821	-14.8275
chr17	53038745	+	A	G	ENSG00000141198	TOM1L1	3'UTR	N	0.462682	-5.13045
chr17	54966805	+	A	G	ENSG00000262112	RP11-670E13.5	intronic	N	-18.6592	-19.8164
chr17	54967404	-	T	C	ENSG00000121060	TRIM25	3'UTR	N	-18.6592	-19.8164
chr17	54990797	-	T	C	ENSG00000121060	TRIM25	CDS	N	-29.1335	-28.0107
chr17	55079471	-	T	C	-	-	antisense	N	-12.1361	-13.3956
chr17	55183716	-	T	C	-	-	antisense	N	2.58684	-2.79318
chr17	56419026	+	A	G	ENSG00000265148	BZRAP1-AS1	intronic	Y	-5.64101	-11.0484
chr17	56431549	+	A	G	ENSG00000265148	BZRAP1-AS1	intronic	N	-10.9314	-19.0213
chr17	58120456	+	A	G	-	-	antisense	N	-22.0057	-18.1362
chr17	61823672	-	T	C	ENSG00000108588	CCDC47	3'UTR	N	-1.11828	-0.825896
chr17	62120045	+	A	G	-	-	antisense	N	-8.69359	-9.59395
chr17	64213104	+	A	G	-	-	antisense	N	12.3309	9.11947
chr17	66420766	-	T	C	ENSG00000070540	WIPI1	intronic	Y	-5.11293	-2.08476
chr17	66421387	-	T	C	ENSG00000070540	WIPI1	intronic	Y	-3.77839	-1.22679
chr17	66422697	+	A	G	ENSG00000267009	RP11-120M18.2	intronic	Y	-1.25103	0.581042
chr17	70721267	-	T	C	ENSG00000133195	SLC39A11	intronic	N	-9.61009	-15.4784
chr17	71205854	+	A	G	-	-	antisense	N	1.0145	-5.43673
chr17	71279839	-	T	C	ENSG00000179604	CDC42EP4	3'UTR	N	-18.4065	-27.9604
chr17	71281352	+	A	G	-	-	antisense	N	-16.5864	-24.711
chr17	73000204	+	A	G	ENSG00000109089	CDR2L	3'UTR	N	-20.104	-17.2626
chr17	73037192	+	A	G	ENSG00000180901	KCTD2	intronic	Y	-9.42079	-2.1008
chr17	73565171	-	T	C	-	-	antisense	N	32.8265	54.2577
chr17	73571030	+	A	G	ENSG00000073350	LLGL2	3'UTR	N	53.072	70.669
chr17	73824121	-	T	C	ENSG00000092929	UNC13D	CDS	N	-10.6213	-6.42193
chr17	73844748	+	A	G	-	-	antisense	N	4.11063	13.934
chr17	73945957	+	A	G	-	-	antisense	N	1.7658	3.78244
chr17	74037715	+	A	G	-	-	antisense	N	-17.7172	-22.1995
chr17	74266322	-	T	C	-	-	antisense	N	-6.99826	-9.00178
chr17	74307737	-	T	C	ENSG00000161542	PRPSAP1	CDS	N	21.783	6.69299
chr17	74488518	+	A	G	-	-	antisense	N	-9.50576	-9.87196
chr17	74718623	-	T	C	ENSG00000070495	JMJD6	intronic	N	-30.7159	-34.1462
chr17	74947422	-	T	C	ENSG00000267568	RP11-87G24.3	intronic	Y	10.6674	19.7629
chr17	74949284	+	A	T	-	-	antisense	Y	10.7705	15.7406
chr17	76184758	+	A	C	ENSG00000183077	AFMID	intronic	Y	-13.2772	-11.7936
chr17	76199376	+	A	C	ENSG00000183077	AFMID	ncRNA	Y	-0.937287	5.68382
chr17	76353793	+	A	G	-	-	antisense	N	-0.827828	3.03415
chr17	76368534	+	A	G	ENSG00000266970	RP11-806H10.4	intronic	Y	1.32313	6.61015
chr17	78175483	-	T	C	ENSG00000262580	RP11-334C17.5	ncRNA	N	-13.6643	-14.9076
chr17	78183396	+	A	G	-	-	antisense	N	-13.7219	-22.8806
chr17	79225000	+	A	G	-	-	antisense	N	-4.11263	-1.81204
chr17	79525660	+	A	G	-	-	antisense	N	8.54633	13.7382
chr17	79525862	+	A	G	-	-	antisense	N	8.54633	13.2763
chr17	79530967	-	T	G	ENSG00000182446	NPLOC4	CDS	Y	9.03657	15.5485
chr17	79902765	+	A	G	ENSG00000235296	AC137723.5	intronic	N	-12.1754	-7.15892
chr17	80401837	-	T	C	ENSG00000178927	C17orf62	CDS	N	-16.103	-18.5671
chr18	2917152	-	T	C	ENSG00000101577	LPIN2	3'UTR	N	-0.385986	4.65816
chr18	2922450	-	T	C	ENSG00000101577	LPIN2	intronic	Y	-12.7608	-10.6222
chr18	3066944	-	T	C	ENSG00000101605	MYOM1	3'UTR	N	-4.21315	-4.44215
chr18	3126811	+	A	G	-	-	antisense	N	13.5774	20.1323
chr18	3256112	+	A	G	ENSG00000101608	MYL12A	3'UTR	N	-2.79341	4.85223
chr18	3998661	+	A	G	ENSG00000263878	DLGAP1-AS4	intronic	N	56.3904	50.4317
chr18	4008924	+	A	G	ENSG00000263878	DLGAP1-AS4	intronic	Y	25.9005	7.65454
chr18	4010307	+	A	G	ENSG00000263878	DLGAP1-AS4	intronic	Y	19.4418	4.82221
chr18	5215657	-	T	C	-	-	intergenic	N	51.2655	62.6298
chr18	5237476	+	A	G	ENSG00000263753	LINC00667	intronic	N	5.68042	-0.227666
chr18	5241755	+	A	G	ENSG00000263753	LINC00667	ncRNA	N	16.0678	27.2273
chr18	5290282	+	A	G	-	-	antisense	N	28.7504	25.3346
chr18	9281567	-	T	C	-	-	antisense	N	-6.64035	-2.21877
chr18	9955737	-	T	C	-	-	antisense	N	16.4317	18.9664
chr18	10670599	+	A	G	-	-	antisense	N	-2.89129	-4.92044
chr18	11880310	+	A	G	ENSG00000141404	GNAL	intronic	Y	6.4703	7.14676
chr18	11882206	-	T	C	-	-	antisense	N	6.4553	4.48118
chr18	11999115	-	T	C	-	-	antisense	N	21.1253	23.8772
chr18	28570548	+	A	G	-	-	antisense	N	-9.22571	-12.8116
chr18	28586964	+	A	G	-	-	antisense	N	1.79302	-5.20736
chr18	28710432	-	T	C	ENSG00000134765	DSC1	3'UTR	N	-25.4661	-26.8669
chr18	28935694	+	A	G	ENSG00000134760	DSG1	3'UTR	N	-2.73976	-7.3946
chr18	28936833	+	A	G	ENSG00000134760	DSG1	3'UTR	N	-5.33748	-7.37597
chr18	29057915	-	T	C	-	-	antisense	N	-8.00151	-7.16566
chr18	32721951	+	A	T	ENSG00000166974	MAPRE2	3'UTR	N	0.853549	2.67455
chr18	32916162	-	T	C	ENSG00000172466	ZNF24	3'UTR	N	-12.7161	-15.964
chr18	32916219	+	A	G	-	-	antisense	N	-13.7843	-17.316
chr18	43707601	+	A	G	ENSG00000152240	HAUS1	intronic	Y	-3.27075	-0.56218
chr18	46387889	+	A	G	ENSG00000134030	CTIF	3'UTR	N	4.95758	-8.18634
chr18	47017820	+	A	G	ENSG00000265496	MIR1539	intronic	N	-7.12734	-9.8175
chr18	47117207	+	A	G	ENSG00000101670	LIPG	3'UTR	N	-18.736	-18.2315
chr18	47117374	+	A	G	ENSG00000101670	LIPG	3'UTR	N	-18.7298	-18.3825
chr18	48609968	+	A	G	ENSG00000141646	SMAD4	3'UTR	N	-31.8037	-35.6133
chr18	56650944	-	T	C	-	-	antisense	N	-6.83298	-2.01418
chr18	56995396	+	A	G	-	-	antisense	N	-5.42007	-8.35795
chr18	56995938	-	T	C	ENSG00000074695	LMAN1	3'UTR	N	-4.2897	-7.88314
chr18	57026361	+	A	G	-	-	antisense	N	-3.75823	-5.92706
chr18	59476469	+	A	G	-	-	antisense	N	-1.85167	-14.022
chr18	60231851	+	A	G	ENSG00000141664	ZCCHC2	CDS	N	-6.43219	-9.64026
chr18	60996360	-	T	C	ENSG00000119537	KDSR	3'UTR	N	-12.281	-19.4754
chr18	60998401	+	A	G	-	-	antisense	N	-11.5786	-17.9512
chr18	61170782	+	A	G	ENSG00000206075	SERPINB5	CDS	N	1.87597	-22.5999
chr18	64182010	+	A	G	-	-	antisense	N	4.55112	-2.15191
chr18	66513615	+	A	G	ENSG00000150636	CCDC102B	CDS	N	-10.1083	-14.2798
chr18	70069896	+	A	G	-	-	intergenic	N	-1.83456	-5.66888
chr18	74691112	-	T	C	ENSG00000197971	MBP	3'UTR	N	2.9998	8.92083
chr18	74692336	+	A	G	ENSG00000266844	RP11-862L9.3	intronic	N	2.99307	6.38933
chr18	74705258	-	T	C	ENSG00000197971	MBP	intronic	Y	2.26671	-2.56744
chr18	77916485	-	T	C	ENSG00000178184	PARD6G	3'UTR	Y	23.437	25.0481
chr18	77916691	-	T	C	ENSG00000178184	PARD6G	3'UTR	Y	25.2117	28.9899
chr19	644558	+	A	G	-	-	intergenic	N	-0.491131	-5.52669
chr19	975387	-	T	C	-	-	antisense	N	-13.9686	-20.4973
chr19	1030364	+	A	G	ENSG00000064666	CNN2	intronic	Y	-2.75141	-0.436792
chr19	1037986	+	A	G	ENSG00000064666	CNN2	3'UTR	N	-1.20359	-3.65435
chr19	1106615	-	T	C	-	-	antisense	N	-12.2332	-17.5161
chr19	1394865	-	T	C	ENSG00000248015	AC005329.7	ncRNA	N	-10.6998	-12.9622
chr19	1395301	+	A	G	ENSG00000115286	NDUFS7	3'UTR	N	-11.6149	-13.1143
chr19	1414150	+	A	G	ENSG00000071626	DAZAP1	intronic	Y	-23.3062	-19.6181
chr19	1419914	-	T	A	-	-	antisense	N	-17.114	-14.1357
chr19	1576928	-	T	C	ENSG00000071655	MBD3	3'UTR	N	-24.0291	-23.4198
chr19	1997363	+	A	G	-	-	antisense	N	-14.1598	-20.9447
chr19	2109157	-	T	C	ENSG00000065000	AP3D1	CDS	N	-8.70039	-1.59014
chr19	2327867	+	A	G	-	-	antisense	N	-10.2384	-1.89109
chr19	2341209	-	T	C	-	-	antisense	N	0.385192	8.33691
chr19	2414813	-	T	C	-	-	antisense	Y	10.308	14.928
chr19	2477823	-	T	C	-	-	antisense	N	-8.89353	-5.12807
chr19	2715122	+	A	G	-	-	antisense	N	-10.3652	-24.1054
chr19	2754978	-	T	C	ENSG00000104969	SGTA	3'UTR	N	-22.3063	-31.9222
chr19	3053574	-	T	C	ENSG00000104964	AES	3'UTR	N	0.471457	2.71351
chr19	3178270	-	T	C	-	-	antisense	N	-6.17077	-8.10218
chr19	3178277	-	T	C	-	-	antisense	N	-5.43606	-7.54501
chr19	3207422	-	T	C	-	-	antisense	N	-22.6417	-30.5737
chr19	3208827	+	A	G	ENSG00000125912	NCLN	3'UTR	N	-17.2423	-24.7069
chr19	3467707	-	T	C	-	-	antisense	N	-30.1315	-29.6479
chr19	3822709	-	T	G	ENSG00000105278	ZFR2	intronic	Y	-15.4273	-27.6693
chr19	3963524	-	T	C	ENSG00000167657	DAPK3	intronic	N	-26.1822	-30.0272
chr19	3979408	+	A	G	-	-	antisense	N	-26.8052	-22.6745
chr19	4357309	+	A	G	ENSG00000008382	MPND	CDS	N	-13.5518	-15.3498
chr19	4527643	-	T	C	ENSG00000214456	PLIN5	intronic	Y	-24.6106	-32.2071
chr19	4859937	-	T	C	ENSG00000105355	PLIN3	CDS	N	-0.388972	-6.39987
chr19	6433339	-	T	C	ENSG00000181240	SLC25A41	intronic	Y	-17.0218	-16.6799
chr19	6441821	+	A	G	-	-	antisense	N	-20.596	-22.15
chr19	6494502	-	T	C	ENSG00000104833	TUBB4A	3'UTR	N	-22.9903	-20.5511
chr19	6687517	+	A	G	-	-	antisense	N	16.8113	9.60209
chr19	6697406	+	A	G	-	-	antisense	N	16.7116	-3.8616
chr19	6704192	-	T	C	ENSG00000125730	C3	intronic	Y	-8.02448	-17.6933
chr19	7711221	-	T	C	-	-	antisense	N	-9.10876	-12.2036
chr19	7712277	+	A	G	ENSG00000076944	STXBP2	CDS	N	-7.83485	-11.3317
chr19	7743821	+	A	G	ENSG00000183019	C19orf59	CDS	N	-11.9361	-12.3103
chr19	8025491	-	T	C	ENSG00000066044	ELAVL1	3'UTR	N	-15.8392	-18.3031
chr19	8027762	+	A	G	-	-	antisense	N	-14.6157	-16.1538
chr19	8321946	-	T	C	-	-	antisense	N	-14.1838	-16.3295
chr19	8327161	+	A	G	ENSG00000090661	CERS4	3'UTR	N	-15.9325	-21.9901
chr19	9758257	+	A	C	-	-	intergenic	Y	-10.0269	-7.50978
chr19	9922783	-	T	C	ENSG00000127452	FBXL12	intronic	Y	-27.141	-24.4944
chr19	10082582	+	A	G	-	-	antisense	N	12.0399	15.3945
chr19	10154022	-	T	C	-	-	antisense	N	-6.98644	-3.00583
chr19	10226256	+	A	G	-	-	antisense	N	-14.9275	-14.552
chr19	10490402	+	A	G	-	-	antisense	N	-10.8867	-3.61179
chr19	10610236	+	A	G	-	-	antisense	N	-10.015	-5.29527
chr19	10668452	+	A	G	-	-	antisense	N	9.00053	7.80108
chr19	10754400	+	A	G	ENSG00000129353	SLC44A2	3'UTR	N	-14.1873	-18.233
chr19	10793749	+	A	G	ENSG00000129351	ILF3	intronic	N	-22.831	-25.7267
chr19	11243502	-	T	C	ENSG00000161888	SPC24	intronic	Y	1.92868	4.81143
chr19	11257430	-	T	C	ENSG00000161888	SPC24	3'UTR	Y	-19.3923	-18.014
chr19	11278771	-	T	C	ENSG00000197256	KANK2	intronic	Y	-18.5217	-15.9086
chr19	11326119	+	A	G	ENSG00000267082	CTC-510F12.2	intronic	N	-10.0363	-15.1382
chr19	11432950	+	A	G	ENSG00000267576	CTC-510F12.6	ncRNA	N	-17.3749	-12.5073
chr19	11900776	+	A	G	-	-	intergenic	N	-19.4155	-14.0054
chr19	12355032	+	A	G	-	-	antisense	Y	-25.1919	-28.9228
chr19	12779002	+	A	G	ENSG00000123154	WDR83	intronic	N	-24.0198	-24.623
chr19	12811045	-	T	C	ENSG00000105576	TNPO2	3'UTR	N	-31.1325	-30.6644
chr19	12842556	-	T	C	ENSG00000123144	C19orf43	ncRNA	N	-30.4528	-26.7613
chr19	13049473	-	T	C	-	-	antisense	N	-33.2828	-32.8454
chr19	13436231	-	T	C	ENSG00000141837	CACNA1A	intronic	Y	31.2454	58.7063
chr19	13883099	+	A	G	ENSG00000037757	MRI1	3'UTR	N	-1.19966	-4.31844
chr19	13885484	+	A	G	ENSG00000104979	C19orf53	CDS	N	5.0574	1.44268
chr19	14576947	+	A	C	ENSG00000123143	PKN1	intronic	Y	21.9865	30.0033
chr19	14599894	-	T	C	ENSG00000123159	GIPC1	intronic	Y	-1.52787	-2.14719
chr19	15276739	+	A	G	-	-	antisense	N	12.4425	21.1812
chr19	15562535	+	A	G	-	-	antisense	N	-21.5261	-16.5794
chr19	16268856	-	T	C	-	-	antisense	N	-10.9199	-12.5856
chr19	16741745	-	T	C	ENSG00000214046	SMIM7	3'UTR	N	-28.5174	-29.5069
chr19	16990795	-	T	C	-	-	antisense	N	-10.7251	-6.27684
chr19	17388606	+	A	T	ENSG00000105393	BABAM1	intronic	Y	4.32728	-7.88582
chr19	17403361	+	A	G	-	-	antisense	N	4.86017	-6.20671
chr19	17616833	-	T	C	ENSG00000269439	CTD-3131K8.2	intronic	N	3.7867	1.86249
chr19	17628587	+	A	G	ENSG00000130313	PGLS	CDS	N	-10.2631	-7.01797
chr19	17692986	+	A	G	ENSG00000130309	COLGALT1	3'UTR	Y	-8.06765	-4.88551
chr19	17932190	-	T	C	ENSG00000248099	INSL3	CDS	N	0.26005	0.108814
chr19	18288810	+	A	G	ENSG00000268173	PIK3R2	3'UTR	N	-12.2138	-13.6422
chr19	18311199	+	A	G	-	-	antisense	N	-9.46136	-8.16675
chr19	18328225	-	T	C	ENSG00000105650	PDE4C	intronic	Y	-7.05516	-11.2166
chr19	18476171	+	A	G	ENSG00000130517	PGPEP1	3'UTR	Y	-3.63177	-2.03117
chr19	18726856	-	T	C	-	-	antisense	N	-12.3794	-13.3505
chr19	18897440	-	T	C	ENSG00000105664	COMP	CDS	N	-14.6038	-15.684
chr19	19020456	-	T	C	ENSG00000105669	COPE	intronic	Y	-12.0499	-13.4552
chr19	19102682	+	A	G	ENSG00000269131	AC004447.2	ncRNA	N	-4.52169	-4.23612
chr19	19287901	-	T	C	ENSG00000254901	MEF2BNB	3'UTR	N	13.0665	31.2747
chr19	19871104	-	T	C	ENSG00000266904	LINC00663	intronic	Y	-17.033	-27.6109
chr19	21608804	+	A	G	ENSG00000196268	ZNF493	3'UTR	N	-10.4402	-15.5912
chr19	21722341	+	A	G	ENSG00000197013	ZNF429	intronic	Y	4.63802	-4.52305
chr19	21780709	+	A	C	-	-	intergenic	N	27.5486	31.7485
chr19	33088366	-	T	C	ENSG00000105186	ANKRD27	3'UTR	N	-10.7637	-12.575
chr19	33199753	-	T	C	-	-	antisense	N	-12.8996	-17.2135
chr19	33203675	+	A	G	ENSG00000213965	NUDT19	3'UTR	N	-9.27478	-12.9536
chr19	33355055	+	A	G	-	-	antisense	N	12.9619	10.2953
chr19	33699535	+	A	G	-	-	intergenic	N	-8.33161	-6.95696
chr19	34205020	+	A	G	ENSG00000124302	CHST8	intronic	N	-6.34646	-13.948
chr19	34876533	-	T	C	-	-	antisense	N	-2.02194	-0.159552
chr19	34974004	+	A	G	ENSG00000142279	WTIP	intronic	Y	-5.76994	-10.9634
chr19	35435069	+	A	G	ENSG00000168661	ZNF30	CDS	N	11.8768	6.11578
chr19	35551838	+	A	G	ENSG00000105707	HPN	intronic	N	5.49719	11.6005
chr19	35612286	+	A	G	ENSG00000089356	FXYD3	3'UTR	N	3.40504	-7.87967
chr19	35615179	+	A	G	ENSG00000089356	FXYD3	3'UTR	N	6.94236	-3.07067
chr19	35617270	-	T	C	ENSG00000153902	LGI4	CDS	N	-4.84746	-17.9575
chr19	35741456	-	T	C	-	-	antisense	N	12.3876	8.47558
chr19	35988748	-	T	C	ENSG00000161249	DMKN	ncRNA	N	-14.0769	-16.1692
chr19	35988794	-	T	C	ENSG00000161249	DMKN	ncRNA	N	-15.256	-17.8797
chr19	35992038	+	A	G	-	-	antisense	N	-7.74025	-13.8881
chr19	35994658	+	A	G	-	-	antisense	Y	-5.18149	-12.1
chr19	35994726	-	T	C	ENSG00000161249	DMKN	intronic	N	-5.18149	-12.1
chr19	35995216	-	T	C	ENSG00000161249	DMKN	intronic	Y	-5.25541	-12.5766
chr19	36038390	+	A	G	ENSG00000105677	TMEM147	3'UTR	N	-18.8184	-16.9981
chr19	36168914	-	T	C	-	-	antisense	N	4.90813	13.3072
chr19	36230767	+	A	G	-	-	antisense	N	9.44692	13.5413
chr19	36302921	-	T	C	ENSG00000250799	PRODH2	CDS	N	-29.9509	-30.0786
chr19	36487146	+	A	G	ENSG00000205138	SDHAF1	3'UTR	N	-19.7086	-20.3124
chr19	36505841	-	T	C	ENSG00000105270	CLIP3	3'UTR	N	-27.3672	-29.1397
chr19	36605647	-	T	C	ENSG00000105258	POLR2I	ncRNA	N	-6.84455	-9.79627
chr19	36810479	-	T	C	ENSG00000232677	LINC00665	intronic	Y	-24.7207	-28.4581
chr19	36811643	+	A	G	-	-	antisense	Y	-35.1046	-37.6313
chr19	37085087	+	A	G	ENSG00000233527	AC092295.7	ncRNA	N	-18.105	-21.0014
chr19	38226066	-	T	C	-	-	intergenic	Y	-27.2466	-23.8023
chr19	38794895	-	T	C	-	-	antisense	N	-6.59896	-1.62797
chr19	38802474	-	T	C	ENSG00000167645	YIF1B	intronic	Y	-12.4371	-8.09503
chr19	38817486	-	T	C	-	-	antisense	N	-2.97609	7.64833
chr19	38818751	-	T	C	-	-	antisense	N	-2.97609	7.64833
chr19	38821474	-	T	C	-	-	intergenic	N	-4.2273	6.85051
chr19	38995438	-	T	C	-	-	antisense	N	29.401	38.1657
chr19	39086604	-	T	C	ENSG00000104814	MAP4K1	CDS	N	-23.5385	-17.2833
chr19	39235512	-	T	C	ENSG00000182472	CAPN12	intronic	Y	4.24885	10.07
chr19	39395331	-	T	C	-	-	antisense	N	-10.6199	-13.8349
chr19	39432514	-	T	C	ENSG00000269190	FBXO17	3'UTR	N	-17.6813	-20.7941
chr19	39669642	-	T	C	-	-	antisense	N	-31.1379	-33.3435
chr19	40354067	-	T	C	ENSG00000090920	FCGBP	3'UTR	N	41.5916	51.0871
chr19	40947448	+	A	G	-	-	antisense	N	3.21285	1.7909
chr19	41080367	+	A	T	ENSG00000160460	SPTBN4	intronic	Y	-4.75632	-4.22317
chr19	41211056	-	T	C	ENSG00000123815	ADCK4	CDS	N	-10.9072	-14.9948
chr19	41263403	+	A	G	ENSG00000077312	SNRPA	CDS	N	-14.4044	-17.4851
chr19	41750550	+	A	G	ENSG00000167601	AXL	intronic	Y	-28.9616	-28.8909
chr19	41888506	+	A	G	ENSG00000142046	TMEM91	intronic	Y	-23.6718	-28.0535
chr19	41930396	+	A	G	ENSG00000255730	CTC-435M10.3	CDS	N	-6.25089	-2.79962
chr19	44159365	-	T	G	ENSG00000011422	PLAUR	intronic	Y	34.0437	52.2254
chr19	44235517	+	A	G	-	-	antisense	N	-25.3282	-22.0917
chr19	44299892	-	T	C	-	-	intergenic	N	15.7719	-8.11789
chr19	44302624	-	T	C	ENSG00000159871	LYPD5	CDS	N	23.1541	11.7073
chr19	44480288	+	A	G	ENSG00000204920	ZNF155	intronic	Y	33.8187	41.5657
chr19	44502184	+	A	G	ENSG00000204920	ZNF155	3'UTR	N	-10.0813	-17.6486
chr19	44604914	-	T	C	-	-	antisense	N	-3.28999	20.9914
chr19	44612231	+	A	G	ENSG00000267680	ZNF224	CDS	N	-4.64382	16.5677
chr19	45245884	+	A	G	-	-	intergenic	Y	-7.71271	-10.3717
chr19	45382034	+	A	G	ENSG00000130202	PVRL2	3'UTR	N	6.23441	11.757
chr19	45648503	+	A	G	ENSG00000104866	PPP1R37	CDS	N	-8.65567	-6.89948
chr19	45810035	+	A	G	-	-	antisense	N	-9.92469	-12.5236
chr19	45818835	+	A	G	-	-	antisense	N	-7.26081	-12.781
chr19	45862436	-	T	C	ENSG00000104884	ERCC2	intronic	N	-2.29088	-11.1667
chr19	45976758	-	T	C	ENSG00000012061	ERCC1	intronic	N	11.3333	9.40644
chr19	45978375	+	A	G	ENSG00000125740	FOSB	3'UTR	N	8.85385	7.73516
chr19	46545191	+	A	G	-	-	antisense	Y	-16.6397	-16.6432
chr19	47112648	-	T	C	ENSG00000269292	CTB-12A17.3	intronic	N	3.14021	3.13318
chr19	47226450	+	A	G	-	-	antisense	N	-9.79477	-8.06039
chr19	47774772	-	T	C	-	-	antisense	N	-1.29839	-2.67982
chr19	47806205	+	A	G	ENSG00000197405	C5AR1	intronic	Y	2.8265	4.49756
chr19	48736758	-	T	C	ENSG00000105483	CARD8	ncRNA	N	-16.7599	-16.457
chr19	48759091	-	T	G	ENSG00000105483	CARD8	5'UTR	N	6.14458	3.90709
chr19	49294917	-	T	C	-	-	intergenic	Y	-7.15736	-7.21319
chr19	49343289	-	T	C	ENSG00000105559	PLEKHA4	intronic	Y	-5.33365	-3.24461
chr19	49368843	-	T	C	ENSG00000105559	PLEKHA4	CDS	N	0.658486	-5.78692
chr19	49377086	-	T	C	-	-	antisense	N	15.7208	0.247882
chr19	49377319	+	A	G	ENSG00000087074	PPP1R15A	CDS	N	15.7208	1.10019
chr19	49507542	+	A	G	ENSG00000183207	RUVBL2	CDS	N	4.28453	-6.51038
chr19	49658390	-	T	C	ENSG00000130528	HRC	CDS	N	-7.5098	-11.2088
chr19	50161807	-	T	C	-	-	antisense	N	-13.554	-12.0861
chr19	50164390	-	T	C	ENSG00000126456	IRF3	intronic	N	-19.059	-18.8913
chr19	50205604	+	A	G	ENSG00000169169	CPT1C	intronic	Y	0.909445	8.32422
chr19	50363175	+	A	G	ENSG00000104960	PTOV1	intronic	N	-33.0039	-33.2142
chr19	50747533	-	T	C	-	-	antisense	N	-3.6648	-6.67628
chr19	50816813	+	A	G	-	-	antisense	N	4.94937	7.71743
chr19	50865535	+	A	G	ENSG00000131408	NR1H2	intronic	N	-7.22643	-4.80009
chr19	51302066	+	A	G	-	-	antisense	N	-11.9239	-17.0424
chr19	51323501	+	A	G	-	-	antisense	N	-8.62059	-14.6299
chr19	51919267	+	A	G	ENSG00000255441	CTD-2616J11.2	ncRNA	N	-3.87542	-2.06598
chr19	52249942	+	A	G	-	-	antisense	N	4.31038	3.60909
chr19	52538428	+	A	G	-	-	antisense	N	-4.71421	-1.84518
chr19	52794750	+	A	G	ENSG00000196214	ZNF766	3'UTR	Y	54.4093	91.2257
chr19	52896509	+	A	T	-	-	antisense	Y	1.46011	1.75219
chr19	53017217	+	A	G	-	-	intergenic	Y	29.1921	31.6799
chr19	53121838	-	T	C	ENSG00000167766	ZNF83	ncRNA	Y	-0.849231	8.32968
chr19	53121851	-	T	C	ENSG00000167766	ZNF83	ncRNA	Y	-0.970442	8.14951
chr19	53153135	+	A	G	-	-	antisense	N	14.0035	8.1004
chr19	53207119	-	T	C	ENSG00000213020	ZNF611	3'UTR	Y	-21.3927	-29.789
chr19	53571306	-	T	C	ENSG00000170949	ZNF160	3'UTR	N	-13.1423	-15.5509
chr19	53718513	+	A	C	-	-	intergenic	Y	-0.256115	-9.15656
chr19	53719115	+	A	G	-	-	intergenic	Y	-2.6642	-12.0152
chr19	53943492	+	A	G	ENSG00000160336	ZNF761	intronic	Y	48.8714	61.4404
chr19	53944800	+	A	G	ENSG00000160336	ZNF761	intronic	Y	32.4326	52.7336
chr19	54488100	+	A	G	ENSG00000142408	CACNG8	3'UTR	Y	1.60119	-1.12761
chr19	55614923	-	T	C	ENSG00000125503	PPP1R12C	CDS	N	-18.5571	-18.8571
chr19	55964464	-	T	C	ENSG00000063241	ISOC2	3'UTR	N	-6.58583	-10.2577
chr19	57140818	+	A	G	-	-	intergenic	N	8.3195	11.1876
chr19	57323275	+	A	G	-	-	antisense	N	-12.0591	-12.5423
chr19	57779286	+	A	G	-	-	antisense	N	-3.9316	-3.42488
chr19	57843482	+	A	G	-	-	intergenic	Y	41.8622	23.992
chr19	58319052	+	A	G	ENSG00000083828	ZNF586	intronic	Y	-15.2155	-16.7778
chr19	58324212	-	T	C	ENSG00000178935	ZNF552	intronic	Y	-16.5418	-19.995
chr19	58376988	+	A	G	-	-	antisense	Y	-7.33683	-10.6369
chr19	58449651	-	T	C	-	-	intergenic	Y	-16.349	-17.1837
chr19	58526742	+	A	G	-	-	antisense	Y	-8.21153	-10.0249
chr19	58576596	+	A	G	ENSG00000176293	ZNF135	intronic	Y	9.94089	14.025
chr19	58900668	+	A	G	ENSG00000083845	RPS5	intronic	Y	-0.804125	-9.88768
chr19	58970099	+	A	G	-	-	intergenic	N	-16.3236	-16.1228
chr19	59074653	-	T	C	ENSG00000099326	MZF1	CDS	N	-8.46337	-8.33187
chr2	747899	-	T	C	-	-	antisense	N	27.1791	43.3086
chr2	1444482	+	A	G	ENSG00000115705	TPO	intronic	N	2.6951	8.30928
chr2	1497348	-	T	C	-	-	antisense	N	-6.58759	-1.88858
chr2	1497442	+	A	G	ENSG00000115705	TPO	intronic	N	-6.78818	-1.71051
chr2	3392295	+	A	G	ENSG00000171853	TRAPPC12	CDS	N	-5.93144	-9.60419
chr2	3502625	-	T	C	ENSG00000182551	ADI1	3'UTR	N	4.8228	10.0757
chr2	3504687	+	A	G	-	-	antisense	N	3.65049	5.55368
chr2	3589945	+	A	G	-	-	antisense	N	-21.3754	-23.5916
chr2	7181486	+	A	G	ENSG00000151692	RNF144A	3'UTR	N	12.9858	4.4238
chr2	9630016	-	T	C	ENSG00000151694	ADAM17	3'UTR	N	-7.19642	-13.4484
chr2	10142073	-	T	C	-	-	antisense	N	34.4257	43.1595
chr2	10194487	-	T	C	-	-	antisense	N	0.600412	2.3586
chr2	10930903	-	T	C	ENSG00000143870	PDIA6	CDS	N	36.3414	55.9505
chr2	11323276	-	T	C	ENSG00000134318	ROCK2	3'UTR	N	7.63299	11.2502
chr2	11965541	+	A	G	ENSG00000134324	LPIN1	3'UTR	N	-15.8036	-19.1227
chr2	11966317	-	T	C	-	-	antisense	N	-15.6961	-19.0137
chr2	20464966	-	T	C	ENSG00000055917	PUM2	intronic	Y	-15.7283	-14.0665
chr2	20792408	-	T	C	ENSG00000118960	HS1BP3	3'UTR	N	-10.9606	-7.96993
chr2	24350569	+	A	G	ENSG00000219626	FAM228B	intronic	Y	-3.16981	-3.97127
chr2	24432839	+	A	G	-	-	antisense	N	-5.25021	-10.505
chr2	25050977	-	T	C	ENSG00000138031	ADCY3	CDS	N	22.8361	29.0903
chr2	26358156	+	A	G	ENSG00000084733	RAB10	3'UTR	N	-4.53601	-6.85041
chr2	26953540	+	A	G	ENSG00000171303	KCNK3	3'UTR	N	-18.7855	-27.1755
chr2	26955621	+	A	G	ENSG00000171303	KCNK3	3'UTR	N	-25.0057	-30.8926
chr2	28636644	+	A	G	ENSG00000075426	FOSL2	3'UTR	N	-20.7169	-25.6924
chr2	28912749	-	T	C	-	-	intergenic	Y	-35.5018	-35.4499
chr2	28991271	+	A	G	ENSG00000213639	PPP1CB	intronic	N	-15.0023	-24.557
chr2	29025479	+	A	G	ENSG00000213639	PPP1CB	3'UTR	N	-21.9346	-24.8998
chr2	29129418	+	A	G	ENSG00000163811	WDR43	CDS	N	22.8766	25.4866
chr2	29152456	+	A	G	ENSG00000163811	WDR43	CDS	N	0.480103	-0.084274
chr2	33041278	+	A	G	ENSG00000018699	TTC27	intronic	Y	-0.216874	-4.92113
chr2	33623720	+	A	G	ENSG00000049323	LTBP1	3'UTR	N	2.46149	-0.057141
chr2	33623734	+	A	G	ENSG00000049323	LTBP1	3'UTR	N	2.26099	-0.257634
chr2	33623851	+	A	G	ENSG00000049323	LTBP1	3'UTR	N	1.98241	-0.536214
chr2	33714669	+	A	G	ENSG00000152689	RASGRP3	intronic	Y	-7.63887	-9.65064
chr2	33789032	+	A	G	ENSG00000152689	RASGRP3	3'UTR	N	-0.83404	1.67238
chr2	34948277	-	T	C	-	-	antisense	N	31.1405	34.8978
chr2	38296890	-	T	C	ENSG00000138061	CYP1B1	3'UTR	N	-17.6954	-25.7675
chr2	38686227	-	T	C	ENSG00000231367	AC016995.3	intronic	Y	4.56611	4.71118
chr2	39212637	-	T	C	ENSG00000115904	SOS1	3'UTR	N	-32.9121	-33.5239
chr2	42578149	+	A	G	-	-	antisense	N	-10.6193	-11.743
chr2	44450694	+	A	G	ENSG00000138032	PPM1B	intronic	Y	-16.3552	-15.2416
chr2	44548282	-	T	C	ENSG00000138078	PREPL	3'UTR	N	-6.00168	-10.8336
chr2	46607719	-	T	C	-	-	antisense	N	5.17037	-1.19114
chr2	46613038	+	A	G	ENSG00000116016	EPAS1	3'UTR	N	-3.18339	-5.25592
chr2	46992476	+	A	G	-	-	intergenic	Y	3.04476	6.14629
chr2	47302095	-	T	C	ENSG00000273269	RP11-761B3.1	intronic	N	2.66553	8.34976
chr2	54115904	+	A	G	-	-	antisense	N	-0.101458	-1.55843
chr2	54133744	-	T	C	ENSG00000068878	PSME4	CDS	N	1.52857	5.16313
chr2	61134608	+	A	G	ENSG00000162924	REL	intronic	Y	-29.7534	-32.6412
chr2	61417617	+	A	G	ENSG00000173209	AHSA2	3'UTR	N	-20.1157	-21.2026
chr2	63272724	-	T	C	ENSG00000231609	AC009501.4	intronic	N	-26.7325	-24.5617
chr2	64862055	+	A	G	-	-	antisense	N	-14.8513	-10.8754
chr2	65539087	+	A	G	-	-	antisense	N	2.85605	3.16635
chr2	68407926	+	A	G	-	-	antisense	N	-3.58563	-9.31883
chr2	68623915	-	T	C	-	-	antisense	N	31.4626	22.9251
chr2	69090797	-	T	C	-	-	intergenic	N	-21.3522	-24.2476
chr2	69552655	+	A	G	-	-	antisense	N	-13.9181	-17.4777
chr2	70056866	+	A	G	ENSG00000087338	GMCL1	5'UTR	N	-7.62403	-10.7084
chr2	73339998	+	A	G	-	-	antisense	N	-13.1716	-9.89478
chr2	74135898	+	A	G	ENSG00000163017	ACTG2	CDS	N	13.6842	-7.64972
chr2	74380989	+	A	G	-	-	antisense	N	-3.35343	-7.77908
chr2	74622661	+	A	G	-	-	intergenic	Y	-30.3187	-28.6711
chr2	74721055	+	A	G	ENSG00000115282	TTC31	3'UTR	N	-33.0231	-30.8808
chr2	75196731	+	A	G	ENSG00000115350	POLE4	3'UTR	N	-11.7928	-10.5645
chr2	75882576	-	T	C	ENSG00000005436	GCFC2	intronic	N	6.99228	8.34741
chr2	75885322	+	A	G	ENSG00000115364	MRPL19	intronic	Y	4.3829	-2.46011
chr2	75923413	-	T	C	ENSG00000005436	GCFC2	CDS	N	-21.5203	-21.8119
chr2	79348282	-	T	C	-	-	antisense	N	-16.5914	-17.1542
chr2	79363147	+	A	G	-	-	antisense	N	-0.553323	8.40844
chr2	79363182	+	A	G	-	-	antisense	N	-0.553323	8.40844
chr2	85548639	+	A	G	-	-	antisense	N	9.77118	12.2482
chr2	85549595	-	T	C	ENSG00000152291	TGOLN2	3'UTR	N	13.6379	16.2695
chr2	85569294	-	T	C	ENSG00000042445	RETSAT	3'UTR	N	10.769	13.5674
chr2	85773252	-	T	C	ENSG00000115486	GGCX	3'UTR	N	-13.1506	-13.1898
chr2	85886013	-	T	C	ENSG00000168878	SFTPB	3'UTR	N	-25.3525	-22.1298
chr2	85886590	-	T	C	ENSG00000168878	SFTPB	3'UTR	N	-24.7818	-21.9887
chr2	85890758	-	T	C	ENSG00000168878	SFTPB	intronic	N	-19.0261	-17.5367
chr2	86015121	+	A	G	ENSG00000168874	ATOH8	3'UTR	N	-8.06596	-10.5746
chr2	86438146	+	A	G	ENSG00000132313	MRPL35	3'UTR	N	4.23115	3.44844
chr2	86731290	-	T	C	ENSG00000115561	CHMP3	3'UTR	N	-4.81997	-11.5703
chr2	86732576	+	A	G	-	-	antisense	N	-4.8979	-10.0738
chr2	86846489	-	T	C	ENSG00000115561	CHMP3	intronic	N	-7.59247	-9.0829
chr2	86850022	-	T	C	ENSG00000249884	RNF103-CHMP3	5'UTR	N	-2.2062	-2.99604
chr2	87000922	-	T	C	-	-	antisense	N	-10.0555	-13.5051
chr2	88424066	-	T	C	ENSG00000163586	FABP1	CDS	N	5.67368	-3.64918
chr2	96952833	+	A	G	-	-	antisense	N	-17.9023	-18.2282
chr2	97211039	+	A	G	ENSG00000196843	ARID5A	intronic	Y	-16.6912	-13.7439
chr2	98277090	-	T	C	ENSG00000115073	ACTR1B	CDS	N	-25.3893	-27.3224
chr2	98372980	+	A	G	-	-	antisense	N	-24.7509	-28.2076
chr2	101612615	-	T	C	ENSG00000223947	AC016738.4	intronic	N	-2.10421	-2.18339
chr2	101624471	-	T	C	ENSG00000204634	TBC1D8	CDS	N	-7.31018	-7.93035
chr2	101901004	-	T	C	ENSG00000163162	RNF149	intronic	Y	-23.9836	-21.9114
chr2	101919403	-	T	C	ENSG00000163162	RNF149	intronic	Y	-23.273	-23.7654
chr2	101921560	-	T	C	ENSG00000163162	RNF149	intronic	Y	-23.5976	-25.1675
chr2	102960819	-	T	C	-	-	antisense	N	9.77752	2.6105
chr2	102962350	-	T	C	-	-	antisense	N	20.3231	6.20719
chr2	105976344	+	A	G	-	-	antisense	N	0.024813	2.17591
chr2	108153468	+	A	G	ENSG00000224568	AC096669.3	intronic	N	-15.8227	-22.8993
chr2	110373805	+	A	G	ENSG00000198142	SOWAHC	3'UTR	N	-19.0178	-25.8946
chr2	110375151	+	A	G	ENSG00000198142	SOWAHC	3'UTR	N	-14.2569	-21.8686
chr2	111923384	+	A	G	ENSG00000153094	BCL2L11	3'UTR	N	-19.9804	-23.1843
chr2	113975110	+	A	G	ENSG00000189223	PAX8-AS1	intronic	N	-12.2484	-17.4068
chr2	118581833	+	A	G	ENSG00000088205	DDX18	intronic	N	-10.3439	-6.23858
chr2	128258179	-	T	C	ENSG00000163166	IWS1	intronic	N	5.38001	8.06622
chr2	128601490	-	T	C	ENSG00000270081	RP5-935K16.1	ncRNA	Y	5.93312	3.19574
chr2	128952704	+	A	G	ENSG00000136731	UGGT1	3'UTR	Y	-17.4008	-21.0126
chr2	131124696	+	A	T	ENSG00000072135	PTPN18	intronic	Y	-20.8298	-20.8643
chr2	132272009	+	A	G	ENSG00000152117	AC093838.4	intronic	Y	-1.76271	8.88096
chr2	132392826	+	A	G	-	-	intergenic	N	-39.0392	-39.9936
chr2	132393195	+	A	G	-	-	intergenic	N	-35.139	-39.2091
chr2	133038188	-	T	C	-	-	intergenic	N	91.7749	86.9635
chr2	136667301	-	T	C	ENSG00000115866	DARS	intronic	N	-16.6145	-9.44713
chr2	138771760	+	A	G	ENSG00000150540	HNMT	3'UTR	N	-2.12597	-15.4974
chr2	143798189	+	A	G	ENSG00000115919	KYNU	CDS	N	-9.04213	-4.47602
chr2	143886953	-	T	C	-	-	antisense	N	-1.99969	9.73787
chr2	148716428	-	T	C	ENSG00000115947	ORC4	CDS	N	-16.4121	-22.1593
chr2	148817799	+	A	G	ENSG00000204406	MBD5	intronic	Y	-11.3811	-8.10242
chr2	150426362	-	T	C	ENSG00000168288	MMADHC	3'UTR	N	-5.30984	-8.8614
chr2	152346979	-	T	C	ENSG00000183091	NEB	CDS	N	-7.40142	-0.120702
chr2	152387553	-	T	C	ENSG00000183091	NEB	CDS	N	-9.60442	-12.7124
chr2	152422087	+	A	G	-	-	antisense	N	-16.6488	-24.5113
chr2	160088793	+	A	G	ENSG00000115183	TANC1	3'UTR	N	17.3272	10.5854
chr2	162091836	-	T	C	ENSG00000235724	AC009299.2	intronic	N	-7.50668	-9.02521
chr2	170607704	-	T	C	-	-	antisense	N	18.3155	11.3423
chr2	170607750	+	A	G	ENSG00000213160	KLHL23	3'UTR	N	18.3155	11.3445
chr2	170939924	+	A	G	ENSG00000144357	UBR3	3'UTR	N	17.4658	23.246
chr2	171849612	-	T	C	ENSG00000198586	TLK1	3'UTR	N	-11.0393	-12.5175
chr2	172412510	-	T	C	-	-	antisense	N	7.6029	8.96717
chr2	172605130	+	A	G	-	-	intergenic	N	-19.0771	-17.9393
chr2	173481200	+	A	G	ENSG00000152256	PDK1	intronic	N	-18.0742	-24.0247
chr2	175943281	-	T	C	ENSG00000115966	ATF2	intronic	N	-0.027811	-4.46634
chr2	176043097	+	A	G	-	-	antisense	N	-11.7107	-10.5232
chr2	179380165	+	A	G	ENSG00000116095	PLEKHA3	3'UTR	N	-15.1918	-7.58374
chr2	179395958	-	T	C	ENSG00000155657	TTN	CDS	N	-12.8862	-2.31711
chr2	179498303	-	T	C	ENSG00000155657	TTN	CDS	N	-26.4775	-22.7212
chr2	179611875	+	A	G	ENSG00000237298	TTN-AS1	intronic	N	-19.4355	-17.3408
chr2	186651664	+	A	G	ENSG00000188738	FSIP2	intronic	N	3.95152	-9.5412
chr2	189460553	-	T	C	-	-	antisense	N	-12.1133	-4.27115
chr2	189864582	-	T	C	-	-	antisense	N	0.019595	8.20439
chr2	189904203	+	A	G	-	-	antisense	N	19.8494	61.8639
chr2	191366707	+	A	G	ENSG00000151690	MFSD6	3'UTR	N	-3.23244	-2.09117
chr2	192562764	-	T	C	-	-	intergenic	N	-11.4464	-3.38011
chr2	192700400	-	T	C	ENSG00000168497	SDPR	3'UTR	N	-6.72686	-9.68494
chr2	198257795	-	T	C	ENSG00000115524	SF3B1	CDS	N	-21.9298	-20.4985
chr2	198265526	+	A	G	-	-	antisense	N	-24.5396	-23.987
chr2	198283305	-	T	C	ENSG00000115524	SF3B1	CDS	N	-26.6604	-24.0937
chr2	201722156	+	A	G	-	-	antisense	N	-14.4891	-10.9323
chr2	201774182	-	T	C	ENSG00000115942	ORC2	3'UTR	Y	-26.8212	-27.3603
chr2	202032171	+	A	G	ENSG00000003402	CFLAR	3'UTR	Y	-15.5895	-18.6999
chr2	202032427	+	A	G	ENSG00000003402	CFLAR	3'UTR	N	-16.6943	-19.8789
chr2	202242135	-	T	C	ENSG00000115993	TRAK2	3'UTR	N	-8.64673	-12.433
chr2	203740861	-	T	C	ENSG00000138442	WDR12	3'UTR	Y	6.34871	22.9135
chr2	203829225	+	A	C	ENSG00000138380	CARF	intronic	Y	-0.204729	16.4213
chr2	206981755	-	T	A	ENSG00000023228	NDUFS1	3'UTR	Y	-9.85892	-14.2505
chr2	207657153	-	T	C	-	-	antisense	N	-6.3088	-8.74625
chr2	208467997	+	A	G	ENSG00000118260	CREB1	3'UTR	N	-14.2098	-18.9558
chr2	208531553	+	A	G	ENSG00000224137	AC079767.4	ncRNA	N	-7.5987	-17.1127
chr2	216229692	+	A	G	-	-	antisense	N	-10.9164	-15.2978
chr2	216897139	-	T	C	ENSG00000118242	MREG	intronic	N	-16.1577	-14.2864
chr2	217070248	-	T	C	-	-	antisense	N	2.54393	2.51674
chr2	217070376	+	A	G	ENSG00000079246	XRCC5	3'UTR	N	3.69587	2.59039
chr2	217537368	+	A	G	-	-	antisense	N	-0.295058	16.6775
chr2	217538257	-	T	C	ENSG00000115461	IGFBP5	3'UTR	N	-2.65316	11.0553
chr2	217538596	-	T	C	ENSG00000115461	IGFBP5	3'UTR	N	-1.47424	13.8701
chr2	217538816	-	T	C	ENSG00000115461	IGFBP5	3'UTR	N	-2.54162	11.2192
chr2	217539576	+	A	G	-	-	antisense	N	-2.54178	10.308
chr2	217539604	+	A	G	-	-	antisense	N	-2.5418	10.3051
chr2	217539778	-	T	C	ENSG00000115461	IGFBP5	3'UTR	N	-1.36285	13.1097
chr2	218683154	+	A	G	-	-	antisense	N	-8.81954	-16.4734
chr2	219459705	+	A	G	ENSG00000144580	RQCD1	3'UTR	N	-5.33914	-6.50214
chr2	219527866	-	T	C	-	-	antisense	N	-14.054	-9.75496
chr2	220037756	+	A	G	-	-	antisense	N	-18.303	-22.1478
chr2	220314210	+	A	G	ENSG00000072195	SPEG	intronic	N	-26.552	-26.0696
chr2	220406722	-	T	C	ENSG00000123989	CHPF	CDS	N	-8.0071	-17.4648
chr2	220505265	-	T	C	-	-	antisense	N	-21.5546	-25.595
chr2	225346646	-	T	C	ENSG00000036257	CUL3	CDS	N	-1.2975	-13.2413
chr2	228563270	-	T	C	ENSG00000135917	SLC19A3	intronic	Y	-14.2704	-18.1763
chr2	228580580	-	T	C	ENSG00000135917	SLC19A3	intronic	Y	43.924	62.2498
chr2	229889356	-	T	C	ENSG00000153823	PID1	3'UTR	N	7.12202	12.9192
chr2	229889483	-	T	C	ENSG00000153823	PID1	3'UTR	N	6.54228	12.2824
chr2	230668858	-	T	C	ENSG00000153827	TRIP12	CDS	N	-15.3479	-13.6509
chr2	231443924	-	T	C	ENSG00000235419	AC010149.4	ncRNA	N	45.0102	59.9683
chr2	231685198	+	A	G	ENSG00000135932	CAB39	3'UTR	N	-7.18462	-8.90753
chr2	232598660	-	T	C	ENSG00000156973	PDE6D	intronic	Y	-18.3409	-20.0593
chr2	233546985	-	T	C	-	-	antisense	N	4.94526	6.77954
chr2	234183368	+	A	G	ENSG00000085978	ATG16L1	CDS	N	-0.081908	-5.67386
chr2	234203597	-	T	C	-	-	antisense	N	12.5564	19.242
chr2	235951819	+	A	G	ENSG00000130147	SH3BP4	CDS	N	-6.3085	-16.2449
chr2	237488353	+	A	G	ENSG00000144476	ACKR3	intronic	N	-19.3263	-12.8764
chr2	239007534	+	A	G	ENSG00000258984	UBE2F-SCLY	3'UTR	N	42.2623	37.5321
chr2	239082835	+	A	G	-	-	antisense	N	0.475507	0.868243
chr2	239147129	-	T	C	ENSG00000144485	HES6	3'UTR	N	-8.71713	-13.3914
chr2	240961728	-	T	C	ENSG00000130414	NDUFA10	CDS	N	-10.4305	-2.01445
chr2	241406649	+	A	G	ENSG00000063660	GPC1	3'UTR	N	3.75889	5.77647
chr2	241417083	-	T	A	-	-	intergenic	Y	5.62342	14.7923
chr2	241461798	-	T	C	ENSG00000144504	ANKMY1	3'UTR	N	-5.11104	-0.101693
chr2	241817516	+	A	G	ENSG00000172482	AGXT	CDS	N	6.84931	4.35571
chr2	241825926	-	T	C	ENSG00000172478	C2orf54	3'UTR	N	30.3317	33.9169
chr2	242028741	+	A	G	ENSG00000162804	SNED1	intronic	N	-12.5107	-8.54618
chr2	242034380	-	T	C	ENSG00000122085	MTERFD2	ncRNA	N	-14.1583	-7.24396
chr2	242039198	-	T	C	ENSG00000122085	MTERFD2	CDS	N	-5.93561	0.271558
chr2	242172493	-	T	C	ENSG00000115677	HDLBP	intronic	N	-14.8264	-16.5272
chr2	242291743	+	A	G	ENSG00000168385	44076	3'UTR	N	-7.7288	-3.20347
chr2	242572846	+	A	G	-	-	antisense	N	-7.1117	-7.7825
chr2	242610172	+	A	G	ENSG00000168397	ATG4B	CDS	N	19.7851	-1.97199
chr2	242611272	-	T	C	-	-	antisense	N	31.4072	7.53253
chr2	242668050	+	A	G	ENSG00000168395	ING5	3'UTR	N	-13.8772	-18.7299
chr2	242687015	+	A	G	ENSG00000180902	D2HGDH	intronic	Y	-9.4071	-22.5229
chr20	256886	+	A	G	-	-	antisense	N	14.0614	21.0572
chr20	299483	-	T	C	-	-	intergenic	Y	-16.1913	-17.056
chr20	321502	-	T	C	ENSG00000225377	RP5-1103G7.4	intronic	N	-19.2283	-21.2483
chr20	402171	-	T	C	-	-	antisense	N	-17.4617	-23.3696
chr20	402710	+	A	G	ENSG00000125826	RBCK1	intronic	N	-19.5567	-24.3071
chr20	462008	-	T	C	ENSG00000101266	CSNK2A1	3'UTR	N	-14.067	-13.6989
chr20	1545468	-	T	C	ENSG00000101307	SIRPB1	3'UTR	N	-10.8244	-14.3609
chr20	1545617	-	T	C	ENSG00000101307	SIRPB1	3'UTR	N	-11.0087	-14.5453
chr20	2321363	+	A	G	ENSG00000125780	TGM3	3'UTR	N	-11.2972	-21.2408
chr20	2637071	-	T	C	-	-	antisense	N	20.6661	17.7056
chr20	2640488	-	T	C	ENSG00000101365	IDH3B	ncRNA	N	16.1849	10.7913
chr20	3090942	+	A	G	ENSG00000235958	UBOX5-AS1	ncRNA	N	-13.8852	-16.6963
chr20	3173589	-	T	C	ENSG00000198171	DDRGK1	intronic	N	7.31592	2.41762
chr20	3202129	-	T	C	-	-	antisense	N	-8.00189	-14.2483
chr20	3649140	-	T	C	ENSG00000149451	ADAM33	3'UTR	N	10.412	10.1284
chr20	3734386	-	T	C	ENSG00000101220	C20orf27	3'UTR	N	0.602651	4.80075
chr20	3853420	-	T	C	-	-	intergenic	N	-17.4053	-12.7523
chr20	3855427	-	T	C	-	-	intergenic	N	-19.7512	-17.2126
chr20	4681110	+	A	G	ENSG00000171867	PRNP	3'UTR	N	-17.0729	-19.7502
chr20	4708979	-	T	C	-	-	antisense	N	-5.96621	-7.11539
chr20	4763208	-	T	C	ENSG00000101265	RASSF2	3'UTR	N	9.87332	11.0455
chr20	4765210	-	T	C	ENSG00000101265	RASSF2	intronic	N	12.9543	13.7377
chr20	5526113	+	A	G	-	-	antisense	N	3.55483	2.84071
chr20	5536461	-	T	C	ENSG00000125772	GPCPD1	intronic	Y	1.82514	3.63885
chr20	5540924	-	T	C	ENSG00000125772	GPCPD1	intronic	N	-7.47778	-7.0689
chr20	5903894	+	A	G	ENSG00000089199	CHGB	CDS	N	1.15736	-7.69041
chr20	5978438	+	A	C	-	-	intergenic	Y	-10.5884	-9.16529
chr20	8864203	+	A	G	ENSG00000182621	PLCB1	3'UTR	N	12.1434	10.7501
chr20	10287088	-	T	C	ENSG00000227906	SNAP25-AS1	intronic	N	-1.28611	0.324571
chr20	17588805	-	T	C	-	-	antisense	N	-27.3753	-33.1139
chr20	17968923	-	T	C	ENSG00000125850	OVOL2	intronic	N	-11.8541	-11.2748
chr20	18540754	+	A	G	ENSG00000101310	SEC23B	intronic	N	-0.369727	4.29423
chr20	20371941	+	A	G	-	-	antisense	N	-21.0786	-20.6138
chr20	22542521	-	T	C	ENSG00000259974	LINC00261	ncRNA	N	-33.8945	-30.2681
chr20	24944933	-	T	C	ENSG00000101474	APMAP	intronic	N	-12.1259	-20.5291
chr20	24948630	+	A	G	-	-	antisense	N	-15.8638	-22.3757
chr20	24948851	-	T	C	ENSG00000101474	APMAP	intronic	N	-14.6847	-22.0679
chr20	24964558	-	T	C	ENSG00000101474	APMAP	CDS	N	-32.0185	-31.5472
chr20	25206654	+	A	G	ENSG00000197586	ENTPD6	3'UTR	N	-20.9512	-21.6325
chr20	25206894	-	T	C	-	-	antisense	N	-22.1303	-22.8694
chr20	25207074	-	T	C	-	-	antisense	N	-22.1303	-22.8694
chr20	25264814	-	T	C	-	-	antisense	N	4.34807	3.32317
chr20	25278261	+	A	G	ENSG00000100994	PYGB	3'UTR	N	6.27533	8.99786
chr20	25282944	+	A	G	-	-	antisense	N	0.550169	4.15944
chr20	25433536	-	T	C	ENSG00000101004	NINL	3'UTR	N	-6.0556	-13.8914
chr20	29635865	-	T	C	-	-	intergenic	N	15.4427	14.9683
chr20	30153934	+	A	G	ENSG00000101294	HM13	ncRNA	N	-5.16499	7.26457
chr20	30157026	+	A	G	ENSG00000101294	HM13	3'UTR	N	-5.04242	7.17104
chr20	30753270	-	T	C	-	-	antisense	N	-5.31793	-3.24123
chr20	30921846	+	A	G	ENSG00000101350	KIF3B	3'UTR	N	-11.2674	-15.8076
chr20	31025231	-	T	C	-	-	antisense	N	-15.5229	-14.8789
chr20	31025535	+	A	G	ENSG00000171456	ASXL1	3'UTR	N	-15.5229	-13.7607
chr20	33590096	+	A	G	ENSG00000078814	MYH7B	3'UTR	N	0.65478	-6.58468
chr20	33593457	-	T	C	ENSG00000100991	TRPC4AP	intronic	N	7.26995	-0.096854
chr20	33894091	+	A	G	-	-	antisense	N	-27.0473	-27.0193
chr20	34819919	-	T	C	-	-	antisense	N	-31.1094	-28.0512
chr20	35564813	-	T	G	ENSG00000101347	SAMHD1	intronic	Y	-17.0281	-18.5239
chr20	39797465	-	T	C	-	-	antisense	N	-22.1546	-20.9899
chr20	42838550	+	A	G	-	-	antisense	N	20.466	16.3844
chr20	43122000	-	T	C	-	-	antisense	N	-25.469	-21.2691
chr20	43954403	-	T	C	ENSG00000124145	SDC4	3'UTR	N	14.4153	9.42474
chr20	43954407	-	T	C	ENSG00000124145	SDC4	3'UTR	N	14.3699	8.80469
chr20	44051187	+	A	C	ENSG00000124155	PIGT	intronic	Y	-5.79424	-8.728
chr20	44451901	-	T	C	ENSG00000101470	TNNC2	3'UTR	N	-1.40143	2.75256
chr20	44471153	+	A	G	ENSG00000124104	SNX21	3'UTR	N	-9.56968	-10.1287
chr20	44479305	+	A	G	-	-	antisense	Y	-2.63181	-4.44418
chr20	45050660	-	T	C	ENSG00000062598	ELMO2	intronic	Y	-26.8642	-26.6222
chr20	46283383	+	A	G	ENSG00000124151	NCOA3	3'UTR	N	-11.0008	-12.084
chr20	47260509	-	T	C	ENSG00000124126	PREX1	intronic	Y	-9.47201	-6.60511
chr20	47648353	+	A	G	ENSG00000124198	ARFGEF2	intronic	Y	12.9975	12.8698
chr20	47652254	+	A	G	ENSG00000124198	ARFGEF2	3'UTR	N	11.7419	13.8515
chr20	47652338	+	A	G	ENSG00000124198	ARFGEF2	3'UTR	N	11.7673	13.664
chr20	47731158	-	T	C	ENSG00000124214	STAU1	3'UTR	N	-7.8443	-5.47229
chr20	48123087	-	T	G	ENSG00000124212	PTGIS	3'UTR	Y	-12.0071	-15.3434
chr20	48506190	-	T	C	-	-	antisense	N	-2.05314	2.39813
chr20	48569278	-	T	C	-	-	antisense	N	-2.65668	1.58908
chr20	48569634	+	A	G	ENSG00000124226	RNF114	3'UTR	N	-5.01495	-1.83203
chr20	48698783	+	A	G	-	-	antisense	N	-5.51556	-4.5302
chr20	52560784	+	A	G	-	-	antisense	N	14.584	21.6228
chr20	52561372	+	A	G	-	-	antisense	N	14.584	21.5062
chr20	56224126	+	A	G	-	-	antisense	N	23.3805	15.8862
chr20	57475191	+	A	G	ENSG00000087460	GNAS	3'UTR	N	-11.5451	-14.6415
chr20	57609590	+	A	G	-	-	antisense	N	-19.6799	-20.1285
chr20	61444738	+	A	G	ENSG00000060491	OGFR	CDS	N	-3.19218	-6.19872
chr20	61483687	+	A	G	-	-	antisense	N	-2.92265	-11.1259
chr20	61484499	-	T	C	ENSG00000101190	TCFL5	intronic	N	-1.4972	-9.43233
chr20	61488785	-	T	C	ENSG00000101190	TCFL5	CDS	N	-3.21109	-13.8601
chr20	61576777	+	A	G	ENSG00000101193	GID8	3'UTR	N	-25.7228	-25.4376
chr20	61577275	-	T	C	-	-	intergenic	N	-22.806	-22.0152
chr20	61597214	-	T	C	-	-	antisense	N	-11.5546	-7.73678
chr20	62126185	+	A	G	-	-	antisense	N	-11.6886	-11.5139
chr20	62159504	-	T	C	-	-	intergenic	N	-12.1728	-5.5709
chr20	62191321	+	A	G	-	-	antisense	N	-5.82623	-15.5874
chr20	62259859	-	T	C	-	-	antisense	N	-21.4058	-18.4219
chr20	62328375	+	A	G	ENSG00000258366	RTEL1	CDS	N	-13.6438	-10.6674
chr20	62425065	-	T	C	ENSG00000130584	ZBTB46	intronic	N	-2.20964	-15.3726
chr20	62425067	-	T	C	ENSG00000130584	ZBTB46	intronic	N	-2.20964	-15.3726
chr20	62522466	+	A	G	ENSG00000101150	TPD52L2	3'UTR	N	-5.31606	-9.30723
chr21	34637261	+	A	C	ENSG00000159110	IFNAR2	3'UTR	Y	-11.8923	-11.3832
chr21	34924243	-	T	C	-	-	antisense	N	-21.3649	-22.0185
chr21	35281421	-	T	C	ENSG00000249209	AP000304.12	CDS	N	15.2183	12.1614
chr21	35896032	+	A	G	-	-	antisense	N	-0.296338	1.30913
chr21	38574092	+	A	G	ENSG00000182670	TTC3	3'UTR	N	2.63132	-5.10305
chr21	38596898	+	A	G	ENSG00000242553	AP001432.14	intronic	N	-7.91578	-7.17339
chr21	40195485	-	T	C	-	-	antisense	N	23.1268	48.4085
chr21	40195828	-	T	C	-	-	antisense	N	24.555	51.8141
chr21	40241857	-	T	A	-	-	intergenic	N	91.7905	57.5339
chr21	42820009	+	A	G	ENSG00000157601	MX1	intronic	N	17.0691	10.7907
chr21	43306101	+	A	G	-	-	antisense	N	4.39895	3.57083
chr21	44001218	+	A	G	ENSG00000160190	SLC37A1	3'UTR	N	7.46576	0.725085
chr21	44110090	-	T	C	-	-	antisense	N	-14.3534	-16.9897
chr21	44269681	-	T	C	ENSG00000160193	WDR4	3'UTR	N	-12.9236	-12.7621
chr21	45176908	-	T	C	-	-	antisense	N	-5.46029	-6.0719
chr21	45180380	+	A	G	ENSG00000160209	PDXK	3'UTR	N	-4.11408	-6.09321
chr21	45181492	-	T	C	-	-	antisense	N	-6.60528	-6.36633
chr21	45404338	+	A	G	ENSG00000160216	AGPAT3	3'UTR	N	-14.5776	-14.2626
chr22	20054826	+	A	G	-	-	antisense	Y	3.06859	16.257
chr22	20850440	+	A	G	ENSG00000099917	MED15	intronic	N	-23.7697	-25.5048
chr22	21107153	-	T	C	ENSG00000241973	PI4KA	intronic	N	2.40788	2.96432
chr22	21213416	+	A	G	ENSG00000099940	SNAP29	CDS	N	0.61361	-9.75069
chr22	21306743	+	A	G	ENSG00000099942	CRKL	3'UTR	N	6.51483	11.1477
chr22	22051709	+	A	G	ENSG00000100023	PPIL2	3'UTR	N	4.68843	6.31125
chr22	22115498	-	T	C	ENSG00000100030	MAPK1	3'UTR	N	-5.71689	-5.72644
chr22	22330082	-	T	C	ENSG00000100038	TOP3B	5'UTR	N	-4.48964	2.26209
chr22	22380893	-	T	C	ENSG00000197549	PRAMENP	intronic	N	-26.5379	-23.0072
chr22	23993672	-	T	C	ENSG00000228315	GUSBP11	intronic	Y	13.2964	-5.14327
chr22	23995833	-	T	G	ENSG00000228315	GUSBP11	intronic	Y	31.5139	34.0334
chr22	23997007	-	T	C	ENSG00000228315	GUSBP11	intronic	Y	40.6113	53.9923
chr22	24033486	-	T	C	ENSG00000228315	GUSBP11	ncRNA	N	-12.3645	-7.97409
chr22	24311760	-	T	G	-	-	antisense	N	-40.0487	-40.1438
chr22	24314109	-	T	C	ENSG00000099977	DDT	intronic	N	-40.0725	-40.175
chr22	25589542	-	T	C	-	-	antisense	N	0.671546	9.05659
chr22	25589792	-	T	C	-	-	antisense	N	0.643901	9.10159
chr22	25591200	+	A	G	ENSG00000197077	KIAA1671	3'UTR	N	-2.10688	-9.62025
chr22	26888725	-	T	C	ENSG00000100109	TFIP11	intronic	N	-10.5599	-4.67167
chr22	26923155	-	T	C	ENSG00000128294	TPST2	intronic	N	1.53415	-1.96274
chr22	29562658	+	A	G	ENSG00000183762	KREMEN1	intronic	Y	-15.8399	-16.3505
chr22	30093924	+	A	G	ENSG00000186575	NF2	3'UTR	N	-7.30301	-7.36611
chr22	30163526	+	A	G	ENSG00000184076	UQCR10	CDS	N	5.49473	11.889
chr22	30218270	-	T	C	ENSG00000100325	ASCC2	ncRNA	N	4.19606	7.02
chr22	30819628	-	T	C	-	-	antisense	N	-9.87426	-8.8198
chr22	31025421	+	A	G	-	-	intergenic	Y	-1.88945	-10.356
chr22	31300851	+	A	G	ENSG00000184792	OSBP2	intronic	Y	-23.6386	-27.4713
chr22	31492034	-	T	C	-	-	antisense	N	-9.69134	-9.73178
chr22	32010042	+	A	G	ENSG00000198089	SFI1	intronic	N	-1.84562	3.00893
chr22	32506041	+	A	G	ENSG00000100170	SLC5A1	CDS	N	-7.81056	0.623176
chr22	33249839	+	A	G	ENSG00000100234	TIMP3	intronic	N	-7.63225	-5.94194
chr22	33253280	-	T	C	ENSG00000185666	SYN3	intronic	N	-5.89364	-4.11038
chr22	33258288	-	T	C	ENSG00000185666	SYN3	intronic	N	-5.97868	-8.14554
chr22	34274408	-	T	C	ENSG00000133424	LARGE	intronic	Y	-18.5784	-16.1626
chr22	36677914	+	A	G	-	-	antisense	N	-14.0062	-15.0867
chr22	36684354	-	T	C	ENSG00000100345	MYH9	CDS	N	-24.5763	-20.3816
chr22	36700175	+	A	G	-	-	antisense	N	-22.2182	-19.0923
chr22	36912630	+	A	G	-	-	antisense	N	2.39052	3.54191
chr22	37971179	-	T	C	ENSG00000100079	LGALS2	intronic	Y	-3.99404	18.2942
chr22	38006381	+	A	G	ENSG00000100083	GGA1	ncRNA	Y	-16.4737	-19.0703
chr22	38023666	+	A	G	ENSG00000100083	GGA1	intronic	N	-34.3767	-34.951
chr22	38879940	+	A	G	-	-	antisense	N	-29.0279	-25.706
chr22	39527790	-	T	C	ENSG00000100307	CBX7	3'UTR	N	-4.65613	-10.6612
chr22	39776903	+	A	G	ENSG00000100321	SYNGR1	intronic	Y	-8.43664	-9.74152
chr22	41639728	-	T	G	-	-	intergenic	Y	-22.9783	-26.124
chr22	41646738	+	A	G	-	-	antisense	N	-21.8639	-24.7017
chr22	41971110	+	A	G	ENSG00000172346	CSDC2	3'UTR	N	-17.7898	-13.1874
chr22	41995335	-	T	C	ENSG00000100418	DESI1	3'UTR	N	-12.014	-5.46359
chr22	42301748	+	A	G	ENSG00000198911	SREBF2	3'UTR	N	-4.80129	-8.58301
chr22	43193323	-	T	C	ENSG00000242247	ARFGAP3	3'UTR	N	0.765544	6.71154
chr22	43600488	+	A	G	-	-	antisense	Y	-15.1858	-13.6082
chr22	44368204	+	A	G	ENSG00000100347	SAMM50	CDS	N	-0.738811	-1.0122
chr22	45133238	+	A	G	ENSG00000186654	PRR5	3'UTR	N	-14.8889	-16.6274
chr22	45589817	-	T	C	ENSG00000100364	KIAA0930	3'UTR	N	-8.63798	-8.6088
chr22	45685002	+	A	G	ENSG00000100373	UPK3A	CDS	N	-17.1106	-14.7697
chr22	45691594	+	A	G	ENSG00000100373	UPK3A	CDS	N	-19.9303	-18.5568
chr22	45737310	+	A	G	ENSG00000100376	FAM118A	3'UTR	N	11.3909	-6.37575
chr22	45942374	+	A	G	ENSG00000077942	FBLN1	intronic	Y	-17.7356	-22.674
chr22	46637239	-	T	C	-	-	antisense	N	-6.00701	3.47685
chr22	46637272	-	T	C	-	-	antisense	N	-5.85101	2.51466
chr22	46638312	+	A	G	ENSG00000186951	PPARA	3'UTR	N	-1.37669	8.76352
chr22	46638365	+	A	G	ENSG00000186951	PPARA	3'UTR	N	-0.19756	11.272
chr22	46638540	+	A	G	ENSG00000186951	PPARA	3'UTR	N	-0.398052	11.0668
chr22	46687212	+	A	G	ENSG00000075234	TTC38	intronic	N	-3.27031	8.73814
chr22	46757318	-	T	C	ENSG00000075275	CELSR1	3'UTR	N	-15.1818	-12.8706
chr22	47073776	+	A	G	ENSG00000075240	GRAMD4	3'UTR	N	-5.49609	-3.49571
chr22	47081088	+	A	G	-	-	antisense	Y	-11.516	-12.8185
chr3	5026008	+	A	G	ENSG00000134107	BHLHE40	3'UTR	N	-12.1943	-13.8413
chr3	5026261	+	A	G	ENSG00000134107	BHLHE40	3'UTR	N	-11.1589	-12.2745
chr3	9934605	-	T	C	-	-	antisense	N	-14.1205	-17.3342
chr3	9955183	+	A	G	ENSG00000163701	IL17RE	intronic	N	-7.12366	-19.8259
chr3	9987759	-	T	A	ENSG00000163704	PRRT3	3'UTR	Y	-16.0744	-19.2463
chr3	10167069	+	A	G	ENSG00000254999	BRK1	intronic	Y	4.43823	-10.6331
chr3	10168647	-	T	C	-	-	antisense	N	10.3339	-5.328
chr3	11079520	+	A	G	ENSG00000157103	SLC6A1	3'UTR	N	-5.23255	-2.07345
chr3	12624763	-	T	C	-	-	antisense	N	-3.87336	-2.61349
chr3	12634518	-	T	C	ENSG00000132155	RAF1	intronic	Y	-3.78912	-6.24022
[truncated: 988 more rows]
